# Supplementary material for: Construction of a stromal cell-related prognostic signature based on a 101-combination machine learning framework for predicting prognosis and immunotherapy response in triple-negative breast cancer
Source: Front Immunol. 2025 May 14;16:1544348. doi: 10.3389/fimmu.2025.1544348 (PMC12116347; doi:10.3389/fimmu.2025.1544348)
Supplement: Supplementary file 2 [file Table1.xlsx]

## Sheet: Table S1
Table S1.Clinical Characteristics of Training and Validation Cohorts
Covariates	Type	Test	Train
Fustat	0	80	76
	1	16	28
Age	<=60	66
	>60	30
Gender	FEMALE	96	104
	MALE	0
Stage	Stage I	17
	Stage II	59
	Stage III	18
	Stage IV	2
T	T1	24
	T2	61
	T3	8
	T4	3
M	M0	82
	M1	2
	MX	12
N	N0	60
	N1	23
	NX	13

## Sheet: Table S2
Table S2. List of marker genes of T-NK subpopulations
	p_val	avg_log2FC	pct.1	pct.2	p_val_adj	cluster	gene
IL7R	0	1.19672	0.582	0.315	0	CD4_Tem	IL7R
TPT1	0	0.950084	0.913	0.872	0	CD4_Tem	TPT1
EEF1A1	0	0.723408	0.967	0.946	0	CD4_Tem	EEF1A1
TXNIP	8.24e-250	0.782306	0.776	0.628	2.1e-245	CD4_Tem	TXNIP
LTB	5.35e-238	0.926319	0.523	0.313	1.36e-233	CD4_Tem	LTB
UBA52	2.77e-190	0.598772	0.823	0.778	7.06e-186	CD4_Tem	UBA52
EEF1B2	3.99e-151	0.888874	0.567	0.454	1.02e-146	CD4_Tem	EEF1B2
FAU	3.19e-146	0.446979	0.893	0.879	8.15e-142	CD4_Tem	FAU
NACA	6.93e-122	0.688318	0.705	0.651	1.77e-117	CD4_Tem	NACA
KLRB1	3.26e-92	0.960638	0.281	0.17	8.31e-88	CD4_Tem	KLRB1
BTG1	2.12e-84	0.323679	0.871	0.842	5.4e-80	CD4_Tem	BTG1
LDHB	8.08e-83	0.847501	0.338	0.238	2.06e-78	CD4_Tem	LDHB
RACK1	6.86e-82	0.459284	0.693	0.652	1.75e-77	CD4_Tem	RACK1
EEF1D	3.18e-75	0.454775	0.677	0.636	8.12e-71	CD4_Tem	EEF1D
PFDN5	2.53e-71	0.496458	0.631	0.583	6.45e-67	CD4_Tem	PFDN5
ZFP36L2	7.24e-67	0.45347	0.649	0.579	1.85e-62	CD4_Tem	ZFP36L2
TOMM7	2.1e-65	0.508466	0.592	0.541	5.37e-61	CD4_Tem	TOMM7
TSC22D3	1.41e-43	0.380022	0.64	0.598	3.6e-39	CD4_Tem	TSC22D3
EIF3E	4.24e-42	0.640692	0.35	0.288	1.08e-37	CD4_Tem	EIF3E
NOP53	4.77e-41	0.633275	0.34	0.275	1.22e-36	CD4_Tem	NOP53
FTH11	8.29e-39	0.325903	0.81	0.808	2.11e-34	CD4_Tem	FTH1
PABPC1	7.21e-33	0.4825	0.423	0.379	1.84e-28	CD4_Tem	PABPC1
ANXA1	6.33e-30	0.505239	0.276	0.213	1.61e-25	CD4_Tem	ANXA1
FXYD5	1.19e-27	0.50654	0.338	0.29	3.04e-23	CD4_Tem	FXYD5
JUNB	2.09e-26	0.372649	0.547	0.519	5.34e-22	CD4_Tem	JUNB
FOS	4.38e-26	0.492641	0.43	0.385	1.12e-21	CD4_Tem	FOS
CD48	2.4e-23	0.475199	0.281	0.231	6.12e-19	CD4_Tem	CD48
BIRC3	1.56e-22	0.491078	0.281	0.233	3.98e-18	CD4_Tem	BIRC3
BTF3	3.87e-22	0.371469	0.496	0.475	9.87e-18	CD4_Tem	BTF3
FYB1	9.14e-22	0.431449	0.354	0.31	2.33e-17	CD4_Tem	FYB1
COX7C	8.01e-21	0.309281	0.567	0.562	2.04e-16	CD4_Tem	COX7C
NFKBIA	1.39e-19	0.34266	0.478	0.444	3.54e-15	CD4_Tem	NFKBIA
LEPROTL1	2.61e-18	0.448911	0.28	0.238	6.65e-14	CD4_Tem	LEPROTL1
CD69	4.72e-18	0.26187	0.503	0.465	1.2e-13	CD4_Tem	CD69
SARAF	2.92e-17	0.401611	0.367	0.336	7.45e-13	CD4_Tem	SARAF
COMMD6	4.19e-16	0.347364	0.447	0.429	1.07e-11	CD4_Tem	COMMD6
HINT1	3.58e-15	0.301548	0.498	0.486	9.13e-11	CD4_Tem	HINT1
COX4I1	4.81e-14	0.300017	0.505	0.5	1.23e-09	CD4_Tem	COX4I1
ITM2B	1.23e-12	0.292316	0.438	0.424	3.13e-08	CD4_Tem	ITM2B
ZFAS11	3.08e-11	0.366625	0.328	0.305	7.85e-07	CD4_Tem	ZFAS1
NAP1L1	1.51e-08	0.335489	0.334	0.321	0.000385415	CD4_Tem	NAP1L1
CD37	1.57e-07	0.32605	0.286	0.268	0.00401052	CD4_Tem	CD37
JUN	8.96e-07	0.295228	0.493	0.496	0.0228639	CD4_Tem	JUN
UQCRB	1.51e-06	0.263568	0.423	0.423	0.0384615	CD4_Tem	UQCRB
C12orf57	4.93e-06	0.392322	0.261	0.248	0.125699	CD4_Tem	C12orf57
NPM1	5.07e-06	0.261432	0.394	0.393	0.129297	CD4_Tem	NPM1
EEF2	5.3e-06	0.348806	0.306	0.299	0.135187	CD4_Tem	EEF2
CD3G	1.84e-05	0.299627	0.3	0.291	0.468585	CD4_Tem	CD3G
EIF3K	2.5e-05	0.286644	0.333	0.327	0.638944	CD4_Tem	EIF3K
TNFAIP3	8.87e-05	0.310218	0.337	0.333	1	CD4_Tem	TNFAIP3
CCNI	0.000370973	0.279898	0.306	0.302	1	CD4_Tem	CCNI
TNFRSF4	0	2.85352	0.415	0.065	0	CD4_Treg	TNFRSF4
IL2RA	0	2.33462	0.267	0.019	0	CD4_Treg	IL2RA
TNFRSF18	0	2.14404	0.411	0.089	0	CD4_Treg	TNFRSF18
LINC01943	0	2.00502	0.277	0.04	0	CD4_Treg	LINC01943
PMAIP1	0	1.75492	0.364	0.103	0	CD4_Treg	PMAIP1
BATF	0	1.73266	0.44	0.133	0	CD4_Treg	BATF
CTLA4	0	1.71109	0.312	0.064	0	CD4_Treg	CTLA4
TIGIT	0	1.70402	0.43	0.118	0	CD4_Treg	TIGIT
LTB1	0	1.49455	0.71	0.332	0	CD4_Treg	LTB
IL32	0	1.38114	0.852	0.571	0	CD4_Treg	IL32
S100A4	3.91e-292	1.08361	0.87	0.582	9.99e-288	CD4_Treg	S100A4
CARD16	5.94e-286	1.57415	0.384	0.119	1.52e-281	CD4_Treg	CARD16
SAT1	3.46e-222	1.36022	0.614	0.335	8.82e-218	CD4_Treg	SAT1
CD27	1.06e-196	1.19186	0.395	0.152	2.7e-192	CD4_Treg	CD27
TNFRSF1B	3e-196	1.41645	0.274	0.084	7.66e-192	CD4_Treg	TNFRSF1B
ARID5B	4.5e-163	1.2047	0.341	0.136	1.15e-158	CD4_Treg	ARID5B
DUSP4	7.69e-150	1.03985	0.391	0.174	1.96e-145	CD4_Treg	DUSP4
CORO1B	8.48e-133	1.11036	0.275	0.106	2.16e-128	CD4_Treg	CORO1B
HLA-A	2.56e-129	0.55781	0.923	0.836	6.54e-125	CD4_Treg	HLA-A
B2M	3.16e-121	0.310939	1	0.998	8.07e-117	CD4_Treg	B2M
RGS1	2.97e-119	0.743083	0.701	0.472	7.57e-115	CD4_Treg	RGS1
TRAC	1.74e-116	0.753068	0.66	0.44	4.43e-112	CD4_Treg	TRAC
UGP2	7.86e-109	1.11692	0.277	0.121	2e-104	CD4_Treg	UGP2
SPOCK2	1.22e-99	0.912704	0.343	0.17	3.1e-95	CD4_Treg	SPOCK2
BIRC31	1.9e-95	0.854211	0.412	0.227	4.85e-91	CD4_Treg	BIRC3
TYMP	6.31e-89	0.957504	0.296	0.144	1.61e-84	CD4_Treg	TYMP
CREM	8.51e-84	0.841819	0.34	0.179	2.17e-79	CD4_Treg	CREM
PKM	1.36e-77	0.872259	0.318	0.168	3.46e-73	CD4_Treg	PKM
GAPDH	1.08e-70	0.579695	0.735	0.577	2.76e-66	CD4_Treg	GAPDH
CTSC	5.23e-70	0.83928	0.252	0.124	1.33e-65	CD4_Treg	CTSC
CALM3	4.51e-65	0.702798	0.295	0.159	1.15e-60	CD4_Treg	CALM3
PRDM1	3.82e-64	0.676534	0.335	0.189	9.75e-60	CD4_Treg	PRDM1
CD74	6.13e-62	0.638885	0.531	0.364	1.56e-57	CD4_Treg	CD74
CYTOR	3.26e-61	0.737479	0.318	0.182	8.32e-57	CD4_Treg	CYTOR
IFI6	1.33e-60	0.732932	0.319	0.181	3.38e-56	CD4_Treg	IFI6
COX5A	1.31e-56	0.763459	0.285	0.161	3.35e-52	CD4_Treg	COX5A
SOD1	1.88e-49	0.594708	0.439	0.298	4.79e-45	CD4_Treg	SOD1
ISG15	1.07e-44	0.606637	0.394	0.263	2.72e-40	CD4_Treg	ISG15
OAZ1	1.16e-42	0.431291	0.64	0.501	2.95e-38	CD4_Treg	OAZ1
MYL6	7.64e-42	0.414634	0.702	0.575	1.95e-37	CD4_Treg	MYL6
PARK7	8.83e-42	0.530179	0.365	0.239	2.25e-37	CD4_Treg	PARK7
IL2RG	4.95e-39	0.546888	0.324	0.21	1.26e-34	CD4_Treg	IL2RG
REL	1.97e-37	0.622779	0.283	0.179	5.03e-33	CD4_Treg	REL
UBC	1.99e-37	0.401559	0.7	0.579	5.07e-33	CD4_Treg	UBC
ENO1	3.24e-37	0.589919	0.326	0.215	8.27e-33	CD4_Treg	ENO1
CFLAR	3.44e-37	0.503194	0.288	0.18	8.78e-33	CD4_Treg	CFLAR
VMP1	6.67e-37	0.563852	0.294	0.186	1.7e-32	CD4_Treg	VMP1
PRDX11	1.49e-36	0.510763	0.35	0.233	3.81e-32	CD4_Treg	PRDX1
ARPC1B	4.39e-36	0.548106	0.298	0.194	1.12e-31	CD4_Treg	ARPC1B
ACTB	7.19e-36	0.268424	0.939	0.884	1.83e-31	CD4_Treg	ACTB
STAT3	7.91e-33	0.548714	0.265	0.169	2.02e-28	CD4_Treg	STAT3
HLA-DRB1	2.12e-32	0.489156	0.308	0.202	5.41e-28	CD4_Treg	HLA-DRB1
SUMO2	3.18e-31	0.391033	0.5	0.378	8.11e-27	CD4_Treg	SUMO2
CD2	7.65e-31	0.336914	0.584	0.451	1.95e-26	CD4_Treg	CD2
COX17	1.52e-30	0.4898	0.254	0.162	3.88e-26	CD4_Treg	COX17
HLA-B	1.99e-30	0.256483	0.918	0.865	5.06e-26	CD4_Treg	HLA-B
CIRBP	3.44e-30	0.387421	0.491	0.368	8.78e-26	CD4_Treg	CIRBP
HSPB11	1.32e-29	0.564272	0.256	0.167	3.37e-25	CD4_Treg	HSPB1
ARL6IP5	1.26e-28	0.41007	0.328	0.225	3.21e-24	CD4_Treg	ARL6IP5
ATP5IF1	4.49e-28	0.41333	0.352	0.246	1.15e-23	CD4_Treg	ATP5IF1
CD7	2.91e-27	0.368143	0.364	0.256	7.41e-23	CD4_Treg	CD7
NOP10	9.14e-27	0.489065	0.265	0.178	2.33e-22	CD4_Treg	NOP10
ISG20	8.56e-26	0.418329	0.417	0.314	2.18e-21	CD4_Treg	ISG20
NDUFA4	1.15e-24	0.342722	0.453	0.34	2.93e-20	CD4_Treg	NDUFA4
C9orf16	1.26e-24	0.424572	0.299	0.208	3.2e-20	CD4_Treg	C9orf16
XIST	7.68e-24	0.308802	0.485	0.37	1.96e-19	CD4_Treg	XIST
HLA-DPA1	5.34e-23	0.409371	0.256	0.173	1.36e-18	CD4_Treg	HLA-DPA1
ARF6	8.06e-22	0.372498	0.349	0.257	2.05e-17	CD4_Treg	ARF6
JAK1	9.42e-22	0.376682	0.272	0.188	2.4e-17	CD4_Treg	JAK1
STK17B	1.21e-21	0.386111	0.298	0.212	3.1e-17	CD4_Treg	STK17B
PSMB3	2.03e-21	0.347358	0.295	0.208	5.17e-17	CD4_Treg	PSMB3
H3F3A1	4.61e-21	0.267623	0.668	0.564	1.17e-16	CD4_Treg	H3F3A
CUTA	5.46e-21	0.390783	0.254	0.176	1.39e-16	CD4_Treg	CUTA
YWHAB	6.77e-21	0.357398	0.392	0.297	1.73e-16	CD4_Treg	YWHAB
PFN1	2.17e-20	0.279616	0.686	0.593	5.54e-16	CD4_Treg	PFN1
SPCS1	3.77e-20	0.313006	0.292	0.207	9.61e-16	CD4_Treg	SPCS1
PSMB8	5.85e-20	0.343841	0.261	0.183	1.49e-15	CD4_Treg	PSMB8
TXN1	1.18e-19	0.36485	0.276	0.196	3.01e-15	CD4_Treg	TXN
TRBC1	1.02e-18	0.436612	0.437	0.354	2.6e-14	CD4_Treg	TRBC1
GMFG	1.03e-18	0.296948	0.413	0.318	2.62e-14	CD4_Treg	GMFG
CLEC2D	1.21e-17	0.373361	0.283	0.207	3.08e-13	CD4_Treg	CLEC2D
LGALS11	1.72e-17	0.467757	0.336	0.261	4.38e-13	CD4_Treg	LGALS1
LSP1	7.93e-17	0.336019	0.271	0.197	2.02e-12	CD4_Treg	LSP1
CLIC1	6.75e-16	0.265567	0.405	0.318	1.72e-11	CD4_Treg	CLIC1
COX5B	7.61e-16	0.28684	0.361	0.278	1.94e-11	CD4_Treg	COX5B
NDUFB1	1.6e-15	0.299549	0.265	0.194	4.07e-11	CD4_Treg	NDUFB1
C12orf571	3.62e-15	0.264989	0.32	0.244	9.23e-11	CD4_Treg	C12orf57
HERPUD1	6.13e-14	0.275092	0.263	0.197	1.56e-09	CD4_Treg	HERPUD1
TRBC2	1.51e-12	0.277526	0.453	0.375	3.85e-08	CD4_Treg	TRBC2
BRK1	3.91e-12	0.264446	0.26	0.199	9.96e-08	CD4_Treg	BRK1
SLA	7.68e-12	0.255751	0.255	0.195	1.96e-07	CD4_Treg	SLA
PSMB1	1.83e-10	0.25888	0.259	0.202	4.66e-06	CD4_Treg	PSMB1
HSPE1	2.95e-10	0.258596	0.357	0.294	7.53e-06	CD4_Treg	HSPE1
CCL4	0	2.02471	0.55	0.164	0	CD8_Teff	CCL4
CD8A	0	1.91549	0.308	0.058	0	CD8_Teff	CD8A
CCL5	0	1.91064	0.834	0.299	0	CD8_Teff	CCL5
GZMK	0	1.81711	0.416	0.124	0	CD8_Teff	GZMK
NKG7	0	1.70471	0.517	0.138	0	CD8_Teff	NKG7
GZMA	0	1.54537	0.478	0.174	0	CD8_Teff	GZMA
CST7	7.37e-263	1.22204	0.335	0.149	1.88e-258	CD8_Teff	CST7
CTSW	2.17e-242	1.16993	0.263	0.098	5.54e-238	CD8_Teff	CTSW
CLEC2B	6.11e-182	1.0306	0.303	0.15	1.56e-177	CD8_Teff	CLEC2B
HCST	1.95e-137	0.6759	0.528	0.386	4.97e-133	CD8_Teff	HCST
DUSP2	1.95e-128	0.975357	0.321	0.195	4.98e-124	CD8_Teff	DUSP2
CXCR4	6.63e-55	0.338059	0.72	0.662	1.69e-50	CD8_Teff	CXCR4
PPP2R5C	2.21e-51	0.472616	0.39	0.305	5.65e-47	CD8_Teff	PPP2R5C
ID2	1.13e-50	0.418346	0.403	0.315	2.87e-46	CD8_Teff	ID2
CD691	3.77e-41	0.356168	0.523	0.449	9.61e-37	CD8_Teff	CD69
CD631	1.46e-38	0.575777	0.25	0.186	3.72e-34	CD8_Teff	CD63
ZFP36L21	6.01e-34	0.254439	0.638	0.577	1.53e-29	CD8_Teff	ZFP36L2
ANXA11	7.09e-32	0.36012	0.274	0.207	1.81e-27	CD8_Teff	ANXA1
ZFP36	1.07e-30	0.43683	0.344	0.285	2.72e-26	CD8_Teff	ZFP36
RARRES3	3.17e-27	0.399774	0.306	0.25	8.09e-23	CD8_Teff	RARRES3
SH3BGRL3	8.92e-24	0.250119	0.671	0.643	2.28e-19	CD8_Teff	SH3BGRL3
STK17A	1.12e-22	0.365766	0.289	0.238	2.87e-18	CD8_Teff	STK17A
CD71	9.19e-22	0.428592	0.298	0.251	2.34e-17	CD8_Teff	CD7
CYBA	1.01e-18	0.251728	0.485	0.447	2.57e-14	CD8_Teff	CYBA
IER2	4.09e-14	0.309647	0.292	0.256	1.04e-09	CD8_Teff	IER2
SRSF7	1.43e-12	0.276582	0.366	0.337	3.65e-08	CD8_Teff	SRSF7
MCL1	1.1e-09	0.321439	0.252	0.226	2.82e-05	CD8_Teff	MCL1
GUK11	5.26e-07	0.266547	0.281	0.263	0.0134238	CD8_Teff	GUK1
CXCL13	0	4.29113	0.752	0.084	0	CD4_CXCL13	CXCL13
NMB	0	3.12436	0.305	0.019	0	CD4_CXCL13	NMB
NR3C1	5.76e-227	1.65996	0.464	0.142	1.47e-222	CD4_CXCL13	NR3C1
TNFRSF41	1.93e-221	1.33195	0.365	0.088	4.92e-217	CD4_CXCL13	TNFRSF4
RBPJ	2.2e-174	1.49118	0.46	0.163	5.62e-170	CD4_CXCL13	RBPJ
TNFRSF182	5.92e-173	1.37762	0.372	0.109	1.51e-168	CD4_CXCL13	TNFRSF18
SRGN1	3.73e-167	1.08993	0.865	0.606	9.51e-163	CD4_CXCL13	SRGN
ITM2A	5.23e-156	1.4376	0.531	0.229	1.33e-151	CD4_CXCL13	ITM2A
FKBP51	1.88e-88	1.19464	0.327	0.133	4.8e-84	CD4_CXCL13	FKBP5
MAF	7.62e-87	1.14144	0.266	0.095	1.94e-82	CD4_CXCL13	MAF
DUSP41	6.89e-81	1.07446	0.394	0.186	1.76e-76	CD4_CXCL13	DUSP4
UCP2	3.02e-64	1.04844	0.266	0.113	7.7e-60	CD4_CXCL13	UCP2
PKM1	8.02e-64	1.03885	0.351	0.174	2.05e-59	CD4_CXCL13	PKM
KLRB12	9.13e-64	0.652209	0.394	0.19	2.33e-59	CD4_CXCL13	KLRB1
CORO1B1	4.68e-60	0.959921	0.268	0.116	1.19e-55	CD4_CXCL13	CORO1B
GAPDH1	1.59e-59	0.547047	0.785	0.583	4.07e-55	CD4_CXCL13	GAPDH
BATF1	3.24e-55	0.897701	0.321	0.157	8.27e-51	CD4_CXCL13	BATF
RGS11	3.22e-53	0.768797	0.674	0.486	8.21e-49	CD4_CXCL13	RGS1
TRAC1	4.54e-47	0.623535	0.648	0.453	1.16e-42	CD4_CXCL13	TRAC
RNF19A	4.06e-46	0.84583	0.324	0.171	1.04e-41	CD4_CXCL13	RNF19A
NFKBIA2	4.11e-44	0.592666	0.631	0.443	1.05e-39	CD4_CXCL13	NFKBIA
TIGIT1	1.85e-42	0.733357	0.284	0.144	4.71e-38	CD4_CXCL13	TIGIT
SOD11	2.43e-42	0.698359	0.47	0.304	6.2e-38	CD4_CXCL13	SOD1
ALOX5AP	7.69e-41	0.703826	0.387	0.226	1.96e-36	CD4_CXCL13	ALOX5AP
C9orf161	5.51e-39	0.689274	0.363	0.209	1.41e-34	CD4_CXCL13	C9orf16
YWHAQ	3.62e-38	0.824951	0.269	0.143	9.24e-34	CD4_CXCL13	YWHAQ
FKBP1A	7.36e-36	0.72381	0.269	0.143	1.88e-31	CD4_CXCL13	FKBP1A
SLA1	7.75e-36	0.687123	0.334	0.193	1.98e-31	CD4_CXCL13	SLA
ARID5B1	3.51e-34	0.746822	0.275	0.151	8.96e-30	CD4_CXCL13	ARID5B
ISCU	4.57e-31	0.742794	0.262	0.147	1.17e-26	CD4_CXCL13	ISCU
CD21	1.26e-30	0.493641	0.618	0.456	3.2e-26	CD4_CXCL13	CD2
SEC11A1	1.66e-29	0.640509	0.282	0.164	4.22e-25	CD4_CXCL13	SEC11A
EID1	2.54e-27	0.622815	0.284	0.169	6.48e-23	CD4_CXCL13	EID1
SPOCK21	5.49e-27	0.557564	0.302	0.182	1.4e-22	CD4_CXCL13	SPOCK2
ACTB1	3.3e-23	0.275451	0.94	0.887	8.43e-19	CD4_CXCL13	ACTB
HLA-A1	1.3e-22	0.254726	0.91	0.842	3.32e-18	CD4_CXCL13	HLA-A
PRDX12	7.07e-22	0.490657	0.356	0.239	1.8e-17	CD4_CXCL13	PRDX1
SAMSN1	1.15e-21	0.620222	0.282	0.182	2.93e-17	CD4_CXCL13	SAMSN1
COTL1	8.58e-21	0.438383	0.406	0.281	2.19e-16	CD4_CXCL13	COTL1
SEM1	1.03e-20	0.460532	0.321	0.209	2.62e-16	CD4_CXCL13	SEM1
TPI1	1.17e-19	0.470324	0.358	0.247	2.98e-15	CD4_CXCL13	TPI1
CFLAR1	1.32e-19	0.473207	0.288	0.186	3.37e-15	CD4_CXCL13	CFLAR
BIRC32	1.53e-19	0.444369	0.356	0.24	3.91e-15	CD4_CXCL13	BIRC3
BST21	1.78e-19	0.477043	0.283	0.181	4.54e-15	CD4_CXCL13	BST2
FAM107B	6.26e-19	0.540406	0.255	0.161	1.6e-14	CD4_CXCL13	FAM107B
RAN	1.73e-17	0.411656	0.364	0.254	4.42e-13	CD4_CXCL13	RAN
DYNLL1	2.04e-17	0.476124	0.437	0.33	5.2e-13	CD4_CXCL13	DYNLL1
PFN11	2.71e-16	0.322297	0.71	0.596	6.91e-12	CD4_CXCL13	PFN1
CIRBP2	1.39e-15	0.349443	0.491	0.375	3.55e-11	CD4_CXCL13	CIRBP
ID22	1.64e-15	0.434721	0.446	0.341	4.17e-11	CD4_CXCL13	ID2
ANAPC16	1.64e-15	0.342394	0.356	0.251	4.18e-11	CD4_CXCL13	ANAPC16
CLEC2D1	5.3e-15	0.393063	0.304	0.21	1.35e-10	CD4_CXCL13	CLEC2D
TSPO	8.92e-15	0.391651	0.304	0.211	2.28e-10	CD4_CXCL13	TSPO
SH3BGRL31	1.03e-14	0.259643	0.751	0.647	2.63e-10	CD4_CXCL13	SH3BGRL3
DBI1	1.06e-14	0.397104	0.339	0.243	2.69e-10	CD4_CXCL13	DBI
TRBC11	1.07e-14	0.517897	0.451	0.357	2.72e-10	CD4_CXCL13	TRBC1
GNG5	1.95e-14	0.359389	0.299	0.208	4.99e-10	CD4_CXCL13	GNG5
ARPC1B1	2.3e-14	0.382967	0.289	0.2	5.87e-10	CD4_CXCL13	ARPC1B
ARPC2	2.52e-14	0.310791	0.512	0.406	6.43e-10	CD4_CXCL13	ARPC2
WDR83OS	4.54e-14	0.346702	0.289	0.199	1.16e-09	CD4_CXCL13	WDR83OS
RHOA	6.85e-14	0.363065	0.355	0.26	1.75e-09	CD4_CXCL13	RHOA
MYL61	7.82e-14	0.287526	0.686	0.582	1.99e-09	CD4_CXCL13	MYL6
PEBP1	9.21e-14	0.40958	0.258	0.176	2.35e-09	CD4_CXCL13	PEBP1
GPX41	2.18e-13	0.36519	0.315	0.223	5.57e-09	CD4_CXCL13	GPX4
NDUFB11	2.32e-13	0.384164	0.281	0.197	5.92e-09	CD4_CXCL13	NDUFB1
ATP5MC3	2.65e-13	0.372827	0.301	0.213	6.77e-09	CD4_CXCL13	ATP5MC3
CALM2	2.04e-12	0.287216	0.53	0.417	5.2e-08	CD4_CXCL13	CALM2
TRBC21	2.54e-12	0.37081	0.472	0.378	6.49e-08	CD4_CXCL13	TRBC2
OAZ11	3.53e-12	0.268398	0.614	0.51	9.01e-08	CD4_CXCL13	OAZ1
2024-09-06	5.69e-12	0.356807	0.258	0.18	1.45e-07	CD4_CXCL13	2024-09-06
S100A111	5.93e-12	0.294851	0.493	0.391	1.51e-07	CD4_CXCL13	S100A11
ITGB1	8.83e-12	0.369872	0.274	0.193	2.25e-07	CD4_CXCL13	ITGB1
UQCR11	9.5e-12	0.327326	0.451	0.354	2.42e-07	CD4_CXCL13	UQCR11
H2AFZ	1.44e-11	0.369729	0.4	0.308	3.67e-07	CD4_CXCL13	H2AFZ
EDF1	2.62e-11	0.30273	0.418	0.324	6.69e-07	CD4_CXCL13	EDF1
PTPRC	2.73e-11	0.273582	0.609	0.505	6.98e-07	CD4_CXCL13	PTPRC
SUMO21	5.01e-11	0.300782	0.479	0.386	1.28e-06	CD4_CXCL13	SUMO2
COX8A	1.17e-10	0.295976	0.33	0.249	2.99e-06	CD4_CXCL13	COX8A
HMGN11	1.79e-10	0.326714	0.378	0.293	4.57e-06	CD4_CXCL13	HMGN1
FYB11	3.43e-10	0.328866	0.402	0.318	8.75e-06	CD4_CXCL13	FYB1
PRDM11	4.37e-10	0.491799	0.269	0.201	1.12e-05	CD4_CXCL13	PRDM1
ARL6IP51	5.78e-10	0.312937	0.309	0.232	1.48e-05	CD4_CXCL13	ARL6IP5
ANP32B	7.14e-10	0.318652	0.261	0.191	1.82e-05	CD4_CXCL13	ANP32B
PARK71	1.08e-09	0.317968	0.327	0.248	2.74e-05	CD4_CXCL13	PARK7
ATP5MC2	3.5e-09	0.266699	0.467	0.385	8.92e-05	CD4_CXCL13	ATP5MC2
ERH	3.66e-09	0.328735	0.252	0.186	9.34e-05	CD4_CXCL13	ERH
LY6E	4.05e-09	0.331486	0.35	0.275	0.000103238	CD4_CXCL13	LY6E
ARGLU1	1.07e-08	0.271456	0.26	0.193	0.000271983	CD4_CXCL13	ARGLU1
COPE	1.38e-08	0.322124	0.259	0.194	0.000351777	CD4_CXCL13	COPE
ATP5MF	5.58e-08	0.275214	0.258	0.195	0.00142323	CD4_CXCL13	ATP5MF
IFI61	8.4e-08	0.350692	0.255	0.193	0.00214318	CD4_CXCL13	IFI6
LAPTM5	2.13e-07	0.252675	0.357	0.287	0.00542955	CD4_CXCL13	LAPTM5
PNISR	8.03e-07	0.251052	0.336	0.269	0.0204886	CD4_CXCL13	PNISR
LSP11	1.31e-06	0.300959	0.256	0.202	0.0335399	CD4_CXCL13	LSP1
IL2RG1	1.4e-06	0.252547	0.277	0.219	0.0356811	CD4_CXCL13	IL2RG
IFI16	2.13e-06	0.283484	0.327	0.269	0.0543569	CD4_CXCL13	IFI16
TYROBP1	0	3.64836	0.645	0.029	0	NK	TYROBP
GNLY	0	3.61099	0.906	0.12	0	NK	GNLY
FCER1G1	0	3.45192	0.485	0.016	0	NK	FCER1G
AREG1	0	3.15993	0.455	0.087	0	NK	AREG
KLRF1	0	2.89688	0.313	0.005	0	NK	KLRF1
KLRD1	0	2.63592	0.691	0.11	0	NK	KLRD1
TRDC	0	2.47634	0.459	0.043	0	NK	TRDC
NKG71	0	2.22073	0.779	0.253	0	NK	NKG7
KLRC1	2.5e-299	2.15581	0.309	0.04	6.39e-295	NK	KLRC1
XCL21	4.93e-290	2.35947	0.377	0.062	1.26e-285	NK	XCL2
XCL11	2.16e-242	2.27106	0.367	0.069	5.5e-238	NK	XCL1
PRF1	4.97e-226	2.17887	0.365	0.074	1.27e-221	NK	PRF1
GZMB	7.12e-208	1.77651	0.463	0.117	1.82e-203	NK	GZMB
HOPX	1.15e-202	1.88024	0.358	0.076	2.93e-198	NK	HOPX
CTSW1	3.76e-187	1.80455	0.482	0.144	9.58e-183	NK	CTSW
KLRB13	8.43e-182	1.52889	0.566	0.186	2.15e-177	NK	KLRB1
CMC1	1.76e-145	1.90802	0.364	0.101	4.48e-141	NK	CMC1
CCL3	5.3e-94	1.80501	0.256	0.072	1.35e-89	NK	CCL3
IFITM2	2.32e-80	1.11755	0.582	0.324	5.92e-76	NK	IFITM2
CD633	5.83e-73	1.18325	0.431	0.2	1.49e-68	NK	CD63
CCL41	2.31e-70	1.19152	0.558	0.292	5.88e-66	NK	CCL4
IL2RB	1.49e-65	1.29058	0.273	0.101	3.81e-61	NK	IL2RB
CD73	2.16e-64	1.05564	0.489	0.258	5.52e-60	NK	CD7
CST71	4.03e-58	1.0694	0.418	0.208	1.03e-53	NK	CST7
ID23	3.15e-57	0.984391	0.558	0.338	8.04e-53	NK	ID2
CD247	1.82e-54	1.11823	0.352	0.166	4.65e-50	NK	CD247
DUSP22	3.04e-48	1.02443	0.424	0.232	7.76e-44	NK	DUSP2
HCST1	1.26e-44	0.724897	0.63	0.429	3.21e-40	NK	HCST
GZMA1	3.51e-44	0.838123	0.48	0.276	8.96e-40	NK	GZMA
GSTP1	1.4e-41	1.06029	0.303	0.148	3.56e-37	NK	GSTP1
SRGN2	9.78e-35	0.531094	0.77	0.615	2.49e-30	NK	SRGN
CCL51	4.35e-32	0.520385	0.689	0.484	1.11e-27	NK	CCL5
FOS2	9.02e-21	0.656419	0.519	0.393	2.3e-16	NK	FOS
XBP11	3.59e-19	0.674885	0.263	0.157	9.16e-15	NK	XBP1
CLEC2B1	7.2e-18	0.548219	0.316	0.2	1.84e-13	NK	CLEC2B
ZFP362	2.78e-16	0.693858	0.407	0.302	7.1e-12	NK	ZFP36
IER22	1.7e-15	0.634634	0.375	0.264	4.33e-11	NK	IER2
REL2	5.71e-14	0.693093	0.278	0.187	1.46e-09	NK	REL
DDIT41	2.33e-13	0.495372	0.43	0.327	5.95e-09	NK	DDIT4
ITGB2	9.71e-09	0.468497	0.264	0.193	0.000247705	NK	ITGB2
CD53	9.11e-08	0.43887	0.31	0.242	0.00232376	NK	CD53
RAP1B	1.11e-07	0.440048	0.259	0.193	0.00283055	NK	RAP1B
CYBA1	4.2e-07	0.384275	0.521	0.458	0.0107065	NK	CYBA
CD693	4.56e-07	0.402021	0.535	0.473	0.0116227	NK	CD69
UBB	4.56e-07	0.275585	0.643	0.584	0.0116349	NK	UBB
STK17A1	1.83e-06	0.340718	0.321	0.254	0.0465595	NK	STK17A
HSPA1A	1.34e-05	0.370577	0.357	0.295	0.341039	NK	HSPA1A
CLIC11	4.06e-05	0.277437	0.383	0.325	1	NK	CLIC1
VAMP8	5.1e-05	0.288593	0.275	0.222	1	NK	VAMP8
MCL11	7.58e-05	0.304117	0.286	0.234	1	NK	MCL1
LCP1	8.18e-05	0.286228	0.284	0.23	1	NK	LCP1
NFKBIA3	0.000138275	0.282769	0.498	0.452	1	NK	NFKBIA
2024-09-07	0.000179461	0.289143	0.343	0.292	1	NK	2024-09-07
CD44	0.00126825	0.330231	0.385	0.348	1	NK	CD44
RBM39	0.00421471	0.251208	0.352	0.317	1	NK	RBM39
SEC61B	0.00569252	0.256005	0.287	0.253	1	NK	SEC61B
HSPE11	0.00692275	0.301652	0.328	0.3	1	NK	HSPE1
IFIT3	0	2.74937	0.322	0.021	0	Tact_IFI6	IFIT3
ISG151	0	2.74394	0.824	0.259	0	Tact_IFI6	ISG15
IFI62	5.75e-280	2.36714	0.656	0.181	1.47e-275	Tact_IFI6	IFI6
MX1	2.96e-270	2.50088	0.449	0.084	7.55e-266	Tact_IFI6	MX1
IFI44L	9.64e-247	2.35136	0.454	0.091	2.46e-242	Tact_IFI6	IFI44L
MX2	5.92e-153	1.9755	0.257	0.045	1.51e-148	Tact_IFI6	MX2
ISG201	1.45e-114	1.70526	0.623	0.315	3.69e-110	Tact_IFI6	ISG20
IFI44	6.14e-111	1.73515	0.257	0.058	1.57e-106	Tact_IFI6	IFI44
NT5C3A	5.19e-109	1.80962	0.273	0.066	1.32e-104	Tact_IFI6	NT5C3A
MT2A	4.32e-108	1.64094	0.691	0.393	1.1e-103	Tact_IFI6	MT2A
EPSTI1	8.42e-91	1.64874	0.317	0.098	2.15e-86	Tact_IFI6	EPSTI1
LY6E1	4.73e-87	1.39746	0.551	0.27	1.21e-82	Tact_IFI6	LY6E
XAF1	4.43e-75	1.51066	0.281	0.088	1.13e-70	Tact_IFI6	XAF1
SAMD9	7.51e-67	1.5776	0.28	0.095	1.92e-62	Tact_IFI6	SAMD9
STAT1	2.03e-63	1.45642	0.37	0.157	5.18e-59	Tact_IFI6	STAT1
RNF213	2.21e-51	1.23981	0.45	0.242	5.64e-47	Tact_IFI6	RNF213
BST22	3.25e-48	1.25682	0.37	0.18	8.29e-44	Tact_IFI6	BST2
TRIM22	4.5e-44	1.26955	0.252	0.1	1.15e-39	Tact_IFI6	TRIM22
IFI161	4.75e-40	1.08215	0.449	0.266	1.21e-35	Tact_IFI6	IFI16
RARRES31	1.4e-21	0.806187	0.402	0.266	3.57e-17	Tact_IFI6	RARRES3
PSMB9	1.02e-19	0.733936	0.455	0.333	2.61e-15	Tact_IFI6	PSMB9
TYMP1	1.64e-19	0.942384	0.268	0.157	4.18e-15	Tact_IFI6	TYMP
GIMAP7	2.99e-19	0.856485	0.322	0.201	7.64e-15	Tact_IFI6	GIMAP7
SP100	1.17e-18	0.896034	0.288	0.176	2.99e-14	Tact_IFI6	SP100
IFITM21	1.51e-18	0.777779	0.446	0.331	3.86e-14	Tact_IFI6	IFITM2
TMSB10	2.17e-17	0.30632	0.96	0.927	5.54e-13	Tact_IFI6	TMSB10
SAT11	3.34e-16	0.642689	0.479	0.362	8.52e-12	Tact_IFI6	SAT1
HLA-C	4.06e-15	0.328346	0.871	0.814	1.04e-10	Tact_IFI6	HLA-C
MYL12A	7.32e-15	0.502096	0.621	0.531	1.87e-10	Tact_IFI6	MYL12A
GZMK1	3.64e-13	0.754887	0.328	0.226	9.28e-09	Tact_IFI6	GZMK
ALOX5AP1	1.19e-12	0.812398	0.325	0.232	3.04e-08	Tact_IFI6	ALOX5AP
CLEC2B2	1.04e-10	0.702349	0.286	0.202	2.66e-06	Tact_IFI6	CLEC2B
PSME2	5.15e-09	0.565633	0.324	0.248	0.000131357	Tact_IFI6	PSME2
CCL52	4.59e-08	0.322933	0.581	0.489	0.00117161	Tact_IFI6	CCL5
GZMA2	1.31e-07	0.537327	0.354	0.282	0.00333864	Tact_IFI6	GZMA
C4orf3	1.83e-07	0.52094	0.284	0.217	0.00466929	Tact_IFI6	C4orf3
PSME1	4.47e-06	0.407574	0.405	0.353	0.114076	Tact_IFI6	PSME1
EVL	1.14e-05	0.400412	0.381	0.327	0.292025	Tact_IFI6	EVL
CD22	0.000119968	0.310234	0.497	0.464	1	Tact_IFI6	CD2
S100A112	0.000137303	0.319875	0.441	0.396	1	Tact_IFI6	S100A11
N4BP2L2	0.00443143	0.287078	0.344	0.315	1	Tact_IFI6	N4BP2L2
SUB1	0.00552562	0.290659	0.451	0.433	1	Tact_IFI6	SUB1
CD481	0.00569018	0.366706	0.276	0.244	1	Tact_IFI6	CD48
STMN1	0	3.35832	0.756	0.07	0	CD8_STMN1	STMN1
HIST1H4C	0	2.83841	0.561	0.113	0	CD8_STMN1	HIST1H4C
PCLAF	0	2.83465	0.509	0.014	0	CD8_STMN1	PCLAF
TUBA1B	0	2.82179	0.848	0.214	0	CD8_STMN1	TUBA1B
HMGB2	0	2.80875	0.787	0.176	0	CD8_STMN1	HMGB2
UBE2C	0	2.63405	0.379	0.006	0	CD8_STMN1	UBE2C
TUBB	0	2.44572	0.75	0.146	0	CD8_STMN1	TUBB
TYMS	0	2.25075	0.38	0.006	0	CD8_STMN1	TYMS
TOP2A	0	2.22554	0.344	0.007	0	CD8_STMN1	TOP2A
NUSAP1	0	2.17647	0.393	0.014	0	CD8_STMN1	NUSAP1
MKI67	0	2.07566	0.34	0.005	0	CD8_STMN1	MKI67
PCNA	0	2.04659	0.447	0.044	0	CD8_STMN1	PCNA
CKS1B	0	1.98204	0.433	0.033	0	CD8_STMN1	CKS1B
HMGN2	0	1.91608	0.812	0.248	0	CD8_STMN1	HMGN2
CENPF	0	1.90239	0.304	0.012	0	CD8_STMN1	CENPF
RRM2	0	1.88054	0.277	0.004	0	CD8_STMN1	RRM2
BIRC5	0	1.84795	0.311	0.006	0	CD8_STMN1	BIRC5
DUT	0	1.80597	0.546	0.094	0	CD8_STMN1	DUT
H2AFZ1	0	1.78877	0.826	0.287	0	CD8_STMN1	H2AFZ
CDK1	0	1.77321	0.285	0.005	0	CD8_STMN1	CDK1
PTTG1	0	1.76558	0.51	0.085	0	CD8_STMN1	PTTG1
FABP5	0	1.59054	0.467	0.085	0	CD8_STMN1	FABP5
CKS2	0	1.57036	0.446	0.071	0	CD8_STMN1	CKS2
ZWINT	0	1.5271	0.265	0.006	0	CD8_STMN1	ZWINT
SMC2	0	1.51849	0.316	0.017	0	CD8_STMN1	SMC2
UBE2T	0	1.48468	0.276	0.009	0	CD8_STMN1	UBE2T
RANBP1	0	1.48112	0.613	0.147	0	CD8_STMN1	RANBP1
CENPM	0	1.41334	0.287	0.018	0	CD8_STMN1	CENPM
MCM7	0	1.38303	0.261	0.019	0	CD8_STMN1	MCM7
SMC4	0	1.36353	0.383	0.058	0	CD8_STMN1	SMC4
H2AFV	0	1.36311	0.627	0.154	0	CD8_STMN1	H2AFV
MAD2L1	0	1.35505	0.301	0.019	0	CD8_STMN1	MAD2L1
RPA3	0	1.29153	0.494	0.089	0	CD8_STMN1	RPA3
DTYMK	0	1.24501	0.302	0.025	0	CD8_STMN1	DTYMK
TMPO	0	1.21692	0.406	0.064	0	CD8_STMN1	TMPO
MCM3	0	1.14579	0.26	0.026	0	CD8_STMN1	MCM3
TMEM106C	0	1.13821	0.256	0.026	0	CD8_STMN1	TMEM106C
NUDT1	0	1.12189	0.361	0.049	0	CD8_STMN1	NUDT1
PHF19	0	1.01151	0.258	0.027	0	CD8_STMN1	PHF19
DNAJC9	1.92e-307	1.15405	0.285	0.035	4.9e-303	CD8_STMN1	DNAJC9
CARHSP1	3.94e-287	1.11315	0.37	0.062	1.01e-282	CD8_STMN1	CARHSP1
DEK	3.77e-285	1.21293	0.597	0.147	9.62e-281	CD8_STMN1	DEK
GAPDH2	1.37e-281	1.4328	0.947	0.576	3.51e-277	CD8_STMN1	GAPDH
ANP32E	3.19e-277	1.17261	0.423	0.082	8.14e-273	CD8_STMN1	ANP32E
SNRPD1	1.58e-271	1.21478	0.545	0.13	4.03e-267	CD8_STMN1	SNRPD1
SKA2	5.1e-270	0.988518	0.288	0.041	1.3e-265	CD8_STMN1	SKA2
TUBA1C	1.5e-261	1.11146	0.311	0.049	3.82e-257	CD8_STMN1	TUBA1C
PKM2	2.66e-252	1.31643	0.589	0.164	6.79e-248	CD8_STMN1	PKM
ANP32B1	5.9e-249	1.15737	0.621	0.173	1.51e-244	CD8_STMN1	ANP32B
TPI11	2.05e-242	1.26217	0.705	0.23	5.24e-238	CD8_STMN1	TPI1
DDX39A	1.54e-241	0.937258	0.306	0.05	3.92e-237	CD8_STMN1	DDX39A
KPNA2	2.69e-240	1.16496	0.291	0.047	6.86e-236	CD8_STMN1	KPNA2
PGAM1	6.2e-238	1.19706	0.494	0.122	1.58e-233	CD8_STMN1	PGAM1
HNRNPAB	3.41e-235	0.954678	0.411	0.087	8.71e-231	CD8_STMN1	HNRNPAB
HMGB1	3.25e-229	1.34295	0.909	0.538	8.29e-225	CD8_STMN1	HMGB1
SLC25A5	1.4e-227	1.14912	0.558	0.155	3.58e-223	CD8_STMN1	SLC25A5
ACTB2	1.88e-217	1.01312	0.99	0.885	4.81e-213	CD8_STMN1	ACTB
RAN1	4.04e-214	1.15187	0.693	0.238	1.03e-209	CD8_STMN1	RAN
LSM2	1.2e-210	0.848192	0.378	0.081	3.06e-206	CD8_STMN1	LSM2
PSMC3	1.36e-206	0.796822	0.304	0.056	3.48e-202	CD8_STMN1	PSMC3
H2AFY	3.56e-206	0.845816	0.4	0.091	9.08e-202	CD8_STMN1	H2AFY
LSM5	3.08e-204	0.92671	0.483	0.125	7.86e-200	CD8_STMN1	LSM5
SLBP	2.54e-202	0.90999	0.322	0.064	6.49e-198	CD8_STMN1	SLBP
SNRPG	2.1e-201	0.999672	0.664	0.215	5.34e-197	CD8_STMN1	SNRPG
CCDC167	2.34e-199	0.902673	0.404	0.094	5.96e-195	CD8_STMN1	CCDC167
YWHAH	6.37e-199	0.909866	0.358	0.078	1.62e-194	CD8_STMN1	YWHAH
NASP	4.76e-198	0.957658	0.424	0.104	1.21e-193	CD8_STMN1	NASP
CALM31	4.78e-198	1.01654	0.539	0.155	1.22e-193	CD8_STMN1	CALM3
ANAPC11	9.43e-197	0.890105	0.49	0.131	2.41e-192	CD8_STMN1	ANAPC11
TXNDC17	2.86e-194	0.815807	0.364	0.08	7.3e-190	CD8_STMN1	TXNDC17
SIVA1	2.13e-193	0.951701	0.469	0.124	5.44e-189	CD8_STMN1	SIVA1
ENO11	2.16e-193	1.1388	0.621	0.207	5.5e-189	CD8_STMN1	ENO1
PFN12	3.27e-193	1.09767	0.94	0.586	8.34e-189	CD8_STMN1	PFN1
COX5A1	1.13e-191	0.903953	0.538	0.156	2.89e-187	CD8_STMN1	COX5A
NME1	4.43e-190	0.914559	0.259	0.046	1.13e-185	CD8_STMN1	NME1
JPT1	1.39e-188	1.02518	0.488	0.137	3.55e-184	CD8_STMN1	JPT1
DNMT1	9.52e-187	0.877729	0.318	0.066	2.43e-182	CD8_STMN1	DNMT1
IDH2	3.4e-183	0.928329	0.378	0.09	8.66e-179	CD8_STMN1	IDH2
SMC1A	2.03e-177	0.818656	0.273	0.052	5.19e-173	CD8_STMN1	SMC1A
PSMA4	6.24e-175	0.811513	0.502	0.145	1.59e-170	CD8_STMN1	PSMA4
NUCKS11	2.7e-174	0.903576	0.598	0.193	6.89e-170	CD8_STMN1	NUCKS1
MTHFD2	4.12e-173	0.833699	0.288	0.059	1.05e-168	CD8_STMN1	MTHFD2
SNRPB	4.82e-173	0.909975	0.553	0.174	1.23e-168	CD8_STMN1	SNRPB
HLA-DRA	1.86e-172	1.02174	0.532	0.168	4.74e-168	CD8_STMN1	HLA-DRA
H2AFX	1.31e-171	0.848645	0.278	0.056	3.33e-167	CD8_STMN1	H2AFX
HSPB111	5.87e-170	0.760874	0.354	0.084	1.5e-165	CD8_STMN1	HSPB11
ATP5MC31	6.43e-170	0.904825	0.599	0.199	1.64e-165	CD8_STMN1	ATP5MC3
TUBB4B	5.97e-169	0.953466	0.483	0.144	1.52e-164	CD8_STMN1	TUBB4B
CXCL131	4.23e-168	1.32013	0.395	0.109	1.08e-163	CD8_STMN1	CXCL13
LSM4	1.13e-167	0.736738	0.353	0.085	2.89e-163	CD8_STMN1	LSM4
YWHAQ1	3.27e-166	0.846215	0.463	0.134	8.33e-162	CD8_STMN1	YWHAQ
ANXA5	7.35e-166	0.838409	0.39	0.102	1.88e-161	CD8_STMN1	ANXA5
PTMA1	1.09e-163	0.69032	0.997	0.939	2.78e-159	CD8_STMN1	PTMA
MT1E	1.29e-162	0.770951	0.281	0.059	3.3e-158	CD8_STMN1	MT1E
SNRPE	6.81e-162	0.804725	0.493	0.148	1.74e-157	CD8_STMN1	SNRPE
PSMB2	9.99e-161	0.654084	0.368	0.092	2.55e-156	CD8_STMN1	PSMB2
HNRNPD	2.17e-160	0.723938	0.504	0.151	5.53e-156	CD8_STMN1	HNRNPD
GNG51	1.21e-158	0.788243	0.583	0.194	3.1e-154	CD8_STMN1	GNG5
SNRPF	2.83e-158	0.782727	0.525	0.165	7.21e-154	CD8_STMN1	SNRPF
UQCC2	7.54e-158	0.694616	0.278	0.059	1.92e-153	CD8_STMN1	UQCC2
MRPL51	4.88e-157	0.734361	0.439	0.125	1.24e-152	CD8_STMN1	MRPL51
PRDX3	4.76e-156	0.688338	0.273	0.058	1.21e-151	CD8_STMN1	PRDX3
ERH1	1.68e-155	0.789002	0.535	0.172	4.28e-151	CD8_STMN1	ERH
VDAC1	1.66e-153	0.747611	0.394	0.107	4.24e-149	CD8_STMN1	VDAC1
SMC3	2.31e-153	0.761968	0.299	0.068	5.9e-149	CD8_STMN1	SMC3
PDIA6	3.38e-153	0.719838	0.386	0.103	8.63e-149	CD8_STMN1	PDIA6
GSTO1	3.43e-153	0.710506	0.364	0.094	8.75e-149	CD8_STMN1	GSTO1
UBE2S	6.69e-152	0.913447	0.478	0.149	1.71e-147	CD8_STMN1	UBE2S
RNASEH2C	2.71e-150	0.594929	0.291	0.066	6.9e-146	CD8_STMN1	RNASEH2C
CENPX	4.17e-150	0.689479	0.287	0.065	1.06e-145	CD8_STMN1	CENPX
LDHA	4.17e-149	0.880508	0.65	0.247	1.06e-144	CD8_STMN1	LDHA
TALDO1	2.73e-148	0.628226	0.337	0.084	6.95e-144	CD8_STMN1	TALDO1
COX8A1	2.43e-147	0.797354	0.639	0.234	6.19e-143	CD8_STMN1	COX8A
LSM3	2.72e-147	0.64385	0.399	0.111	6.94e-143	CD8_STMN1	LSM3
PSMB6	4.97e-145	0.664344	0.392	0.109	1.27e-140	CD8_STMN1	PSMB6
PDCD5	1.24e-144	0.708369	0.332	0.084	3.17e-140	CD8_STMN1	PDCD5
CCT5	3.68e-143	0.653867	0.266	0.059	9.39e-139	CD8_STMN1	CCT5
COTL11	5.78e-143	0.906676	0.674	0.269	1.48e-138	CD8_STMN1	COTL1
RAD21	1.65e-142	0.74454	0.381	0.106	4.21e-138	CD8_STMN1	RAD21
PSMD7	4.57e-142	0.615485	0.331	0.084	1.17e-137	CD8_STMN1	PSMD7
ILF2	4.87e-142	0.666447	0.296	0.071	1.24e-137	CD8_STMN1	ILF2
NDUFA6	6.13e-140	0.692187	0.413	0.122	1.56e-135	CD8_STMN1	NDUFA6
TPM4	1.66e-139	0.665226	0.343	0.091	4.24e-135	CD8_STMN1	TPM4
MT2A1	2.48e-139	0.993094	0.787	0.383	6.32e-135	CD8_STMN1	MT2A
YBX1	3.46e-138	0.881031	0.713	0.302	8.84e-134	CD8_STMN1	YBX1
AP2S1	1.16e-137	0.628713	0.355	0.096	2.95e-133	CD8_STMN1	AP2S1
CRIP11	2.48e-136	0.928575	0.55	0.2	6.33e-132	CD8_STMN1	CRIP1
SMS	4.02e-136	0.696211	0.269	0.062	1.02e-131	CD8_STMN1	SMS
HSBP1	1.22e-135	0.611056	0.308	0.077	3.11e-131	CD8_STMN1	HSBP1
ARL6IP1	1.85e-135	1.05372	0.428	0.136	4.71e-131	CD8_STMN1	ARL6IP1
RHEB	1.04e-133	0.662962	0.328	0.087	2.65e-129	CD8_STMN1	RHEB
PPIA	5.31e-132	0.889694	0.808	0.402	1.35e-127	CD8_STMN1	PPIA
NONO	1.13e-131	0.602161	0.34	0.092	2.88e-127	CD8_STMN1	NONO
POMP	1.41e-131	0.719672	0.59	0.216	3.6e-127	CD8_STMN1	POMP
PSME21	2.72e-131	0.722149	0.62	0.231	6.94e-127	CD8_STMN1	PSME2
HNRNPF	8.46e-131	0.659599	0.519	0.178	2.16e-126	CD8_STMN1	HNRNPF
ARPC5	8.81e-131	0.715814	0.552	0.197	2.25e-126	CD8_STMN1	ARPC5
FDPS	7.4e-130	0.612739	0.263	0.062	1.89e-125	CD8_STMN1	FDPS
RALY	1.9e-128	0.590604	0.33	0.09	4.85e-124	CD8_STMN1	RALY
NAA38	2.44e-128	0.544489	0.346	0.096	6.21e-124	CD8_STMN1	NAA38
ADRM1	9.43e-128	0.608429	0.322	0.087	2.4e-123	CD8_STMN1	ADRM1
COX171	5.95e-127	0.657287	0.474	0.157	1.52e-122	CD8_STMN1	COX17
SNRPD3	6.19e-127	0.534214	0.434	0.135	1.58e-122	CD8_STMN1	SNRPD3
NDUFS6	6.43e-127	0.59498	0.454	0.146	1.64e-122	CD8_STMN1	NDUFS6
TXN2	6.88e-126	0.736649	0.528	0.188	1.75e-121	CD8_STMN1	TXN
NHP2	1.59e-125	0.572835	0.322	0.087	4.06e-121	CD8_STMN1	NHP2
PA2G4	1.62e-125	0.633175	0.448	0.145	4.14e-121	CD8_STMN1	PA2G4
GTF3C6	1.65e-125	0.564134	0.305	0.08	4.22e-121	CD8_STMN1	GTF3C6
EIF4E	2.1e-125	0.580588	0.318	0.086	5.35e-121	CD8_STMN1	EIF4E
PSMA3	3.22e-125	0.587569	0.342	0.096	8.21e-121	CD8_STMN1	PSMA3
CYC1	1.05e-124	0.519923	0.266	0.065	2.69e-120	CD8_STMN1	CYC1
MRPL52	2.49e-124	0.569685	0.349	0.099	6.36e-120	CD8_STMN1	MRPL52
CBX3	3.41e-124	0.666687	0.439	0.142	8.7e-120	CD8_STMN1	CBX3
PPP1CA	3.63e-124	0.687893	0.507	0.177	9.25e-120	CD8_STMN1	PPP1CA
XRCC6	4.07e-124	0.594324	0.362	0.106	1.04e-119	CD8_STMN1	XRCC6
PARK72	8.94e-124	0.691795	0.611	0.235	2.28e-119	CD8_STMN1	PARK7
HLA-DRB11	1e-123	0.819452	0.532	0.197	2.56e-119	CD8_STMN1	HLA-DRB1
MZT2B1	1.03e-123	0.669875	0.644	0.251	2.62e-119	CD8_STMN1	MZT2B
HNRNPR	1.43e-123	0.537341	0.35	0.1	3.64e-119	CD8_STMN1	HNRNPR
NDUFAB1	4.49e-122	0.532321	0.324	0.089	1.14e-117	CD8_STMN1	NDUFAB1
RBX1	1.34e-121	0.651475	0.597	0.225	3.42e-117	CD8_STMN1	RBX1
BANF1	5.43e-121	0.583233	0.322	0.089	1.39e-116	CD8_STMN1	BANF1
HNRNPA3	4.69e-119	0.631283	0.625	0.242	1.2e-114	CD8_STMN1	HNRNPA3
CLTA	5.24e-119	0.479427	0.381	0.115	1.34e-114	CD8_STMN1	CLTA
PPM1G	3.54e-118	0.571184	0.353	0.104	9.03e-114	CD8_STMN1	PPM1G
NDUFB3	1.2e-117	0.553421	0.32	0.09	3.06e-113	CD8_STMN1	NDUFB3
VPS29	2.41e-117	0.561425	0.35	0.103	6.15e-113	CD8_STMN1	VPS29
UBE2L3	5.2e-117	0.52096	0.42	0.135	1.33e-112	CD8_STMN1	UBE2L3
HSD17B10	3.12e-116	0.507327	0.27	0.069	7.96e-112	CD8_STMN1	HSD17B10
NUDT5	8.76e-116	0.493284	0.265	0.067	2.23e-111	CD8_STMN1	NUDT5
FKBP1A1	2.35e-115	0.606122	0.418	0.137	5.99e-111	CD8_STMN1	FKBP1A
HNRNPM	3.55e-115	0.574093	0.452	0.153	9.07e-111	CD8_STMN1	HNRNPM
BUB3	1.82e-114	0.507046	0.404	0.129	4.65e-110	CD8_STMN1	BUB3
PSMB31	2.7e-114	0.545766	0.549	0.201	6.88e-110	CD8_STMN1	PSMB3
PSMA2	4.54e-114	0.55067	0.346	0.104	1.16e-109	CD8_STMN1	PSMA2
VDAC3	4.66e-114	0.478585	0.252	0.062	1.19e-109	CD8_STMN1	VDAC3
PARP1	5.11e-114	0.536563	0.314	0.088	1.3e-109	CD8_STMN1	PARP1
MDH1	6.79e-114	0.54643	0.266	0.069	1.73e-109	CD8_STMN1	MDH1
HLA-DPA11	7.18e-114	0.679505	0.474	0.168	1.83e-109	CD8_STMN1	HLA-DPA1
BLOC1S1	1.06e-113	0.523961	0.438	0.146	2.7e-109	CD8_STMN1	BLOC1S1
CACYBP	1.16e-113	0.615761	0.384	0.122	2.97e-109	CD8_STMN1	CACYBP
NDUFB6	1.4e-113	0.559193	0.268	0.069	3.58e-109	CD8_STMN1	NDUFB6
ETFB	2.42e-113	0.466476	0.294	0.08	6.17e-109	CD8_STMN1	ETFB
UBE2N	3.47e-113	0.587107	0.361	0.111	8.86e-109	CD8_STMN1	UBE2N
C12orf75	9.66e-113	0.605661	0.341	0.102	2.46e-108	CD8_STMN1	C12orf75
RHOA1	1.95e-112	0.640283	0.622	0.248	4.96e-108	CD8_STMN1	RHOA
CCT8	5.28e-112	0.504502	0.312	0.089	1.35e-107	CD8_STMN1	CCT8
CD741	9.38e-112	0.825943	0.758	0.363	2.39e-107	CD8_STMN1	CD74
CSNK2B	4.53e-111	0.535711	0.311	0.089	1.15e-106	CD8_STMN1	CSNK2B
PPP4C	1.38e-110	0.499632	0.317	0.091	3.53e-106	CD8_STMN1	PPP4C
ATP5MC1	1.79e-110	0.543793	0.357	0.109	4.56e-106	CD8_STMN1	ATP5MC1
CALM21	3e-110	0.855871	0.791	0.404	7.65e-106	CD8_STMN1	CALM2
PSMB81	5.84e-110	0.553153	0.491	0.176	1.49e-105	CD8_STMN1	PSMB8
RBM17	1.18e-109	0.555798	0.283	0.077	3.02e-105	CD8_STMN1	RBM17
TPM3	2.35e-109	0.654778	0.636	0.262	6e-105	CD8_STMN1	TPM3
UQCRFS1	2.71e-109	0.513104	0.308	0.088	6.92e-105	CD8_STMN1	UQCRFS1
SRP9	3.07e-108	0.552126	0.404	0.134	7.83e-104	CD8_STMN1	SRP9
SEM11	9.06e-108	0.509118	0.537	0.199	2.31e-103	CD8_STMN1	SEM1
ARPC21	2.29e-107	0.724104	0.794	0.393	5.85e-103	CD8_STMN1	ARPC2
EIF5A	4e-107	0.717639	0.379	0.124	1.02e-102	CD8_STMN1	EIF5A
DNPH1	8.16e-107	0.537769	0.319	0.094	2.08e-102	CD8_STMN1	DNPH1
SRSF10	1.22e-105	0.533095	0.359	0.113	3.12e-101	CD8_STMN1	SRSF10
THRAP3	1.24e-105	0.439753	0.335	0.101	3.16e-101	CD8_STMN1	THRAP3
PHB	1.69e-105	0.499644	0.263	0.07	4.31e-101	CD8_STMN1	PHB
PRELID1	3.04e-105	0.559118	0.458	0.163	7.76e-101	CD8_STMN1	PRELID1
CHCHD21	3.74e-105	0.699065	0.806	0.393	9.54e-101	CD8_STMN1	CHCHD2
CCT6A	5.63e-105	0.521887	0.258	0.069	1.44e-100	CD8_STMN1	CCT6A
UBE2I	6.17e-104	0.531893	0.39	0.13	1.57e-99	CD8_STMN1	UBE2I
UQCRQ1	6.89e-104	0.549532	0.553	0.213	1.76e-99	CD8_STMN1	UQCRQ
ACTG1	1.58e-103	0.750531	0.923	0.663	4.02e-99	CD8_STMN1	ACTG1
WDR1	2.63e-103	0.513777	0.337	0.105	6.71e-99	CD8_STMN1	WDR1
PLP2	2.81e-103	0.572708	0.389	0.131	7.16e-99	CD8_STMN1	PLP2
PIN1	3.53e-103	0.445518	0.306	0.09	9e-99	CD8_STMN1	PIN1
HLA-DQA1	4.86e-103	0.64334	0.264	0.072	1.24e-98	CD8_STMN1	HLA-DQA1
SLIRP	6.41e-103	0.528687	0.327	0.1	1.63e-98	CD8_STMN1	SLIRP
PSMD8	1.06e-102	0.476249	0.401	0.135	2.71e-98	CD8_STMN1	PSMD8
RNPS1	1.07e-102	0.48278	0.359	0.115	2.74e-98	CD8_STMN1	RNPS1
MZT2A	1.59e-102	0.481711	0.458	0.163	4.07e-98	CD8_STMN1	MZT2A
SERBP1	5.07e-102	0.567531	0.507	0.192	1.29e-97	CD8_STMN1	SERBP1
ARPC1B2	6.76e-102	0.628253	0.5	0.19	1.73e-97	CD8_STMN1	ARPC1B
IFI63	3.12e-101	0.625624	0.48	0.182	7.97e-97	CD8_STMN1	IFI6
NOP56	5.84e-101	0.502112	0.271	0.076	1.49e-96	CD8_STMN1	NOP56
DBI2	6.07e-101	0.544991	0.581	0.231	1.55e-96	CD8_STMN1	DBI
VIM	1.86e-99	0.765632	0.822	0.459	4.75e-95	CD8_STMN1	VIM
SRSF3	2.93e-99	0.615443	0.703	0.317	7.48e-95	CD8_STMN1	SRSF3
POLR2K	3.19e-99	0.429967	0.411	0.141	8.14e-95	CD8_STMN1	POLR2K
NDUFA2	6.05e-99	0.446506	0.394	0.133	1.54e-94	CD8_STMN1	NDUFA2
DNAJC15	2.72e-98	0.464813	0.286	0.083	6.94e-94	CD8_STMN1	DNAJC15
HMGN3	4.67e-98	0.50491	0.344	0.111	1.19e-93	CD8_STMN1	HMGN3
CDK2AP2	1.16e-97	0.533502	0.295	0.088	2.96e-93	CD8_STMN1	CDK2AP2
ZNF706	1.28e-97	0.43023	0.381	0.128	3.27e-93	CD8_STMN1	ZNF706
HMGN12	1.35e-97	0.592629	0.65	0.28	3.43e-93	CD8_STMN1	HMGN1
ATP5F1B	2.32e-97	0.547482	0.391	0.136	5.92e-93	CD8_STMN1	ATP5F1B
CORO1A	4.08e-97	0.731267	0.817	0.446	1.04e-92	CD8_STMN1	CORO1A
ELOC	1.53e-96	0.461108	0.315	0.098	3.89e-92	CD8_STMN1	ELOC
PSIP1	1.53e-96	0.416473	0.314	0.096	3.91e-92	CD8_STMN1	PSIP1
SLC25A3	3.14e-96	0.544204	0.523	0.205	8e-92	CD8_STMN1	SLC25A3
ATP5F1C	3.14e-96	0.468812	0.331	0.106	8.02e-92	CD8_STMN1	ATP5F1C
YWHAE	5.03e-96	0.472343	0.32	0.101	1.28e-91	CD8_STMN1	YWHAE
BTG3	6.94e-96	0.417877	0.271	0.078	1.77e-91	CD8_STMN1	BTG3
MIF1	2.2e-95	0.613714	0.519	0.209	5.62e-91	CD8_STMN1	MIF
SUMO3	2.31e-95	0.412015	0.275	0.08	5.9e-91	CD8_STMN1	SUMO3
EIF2S2	5.73e-95	0.419975	0.405	0.142	1.46e-90	CD8_STMN1	EIF2S2
ARPP19	1.87e-94	0.445387	0.306	0.094	4.76e-90	CD8_STMN1	ARPP19
CFL1	5.21e-94	0.653395	0.904	0.584	1.33e-89	CD8_STMN1	CFL1
CYTOR1	7.19e-94	0.526568	0.478	0.183	1.83e-89	CD8_STMN1	CYTOR
NDUFC2	1.14e-93	0.442228	0.37	0.125	2.9e-89	CD8_STMN1	NDUFC2
EIF3I	1.6e-93	0.399533	0.303	0.094	4.08e-89	CD8_STMN1	EIF3I
NDUFS8	2.1e-93	0.411395	0.322	0.102	5.36e-89	CD8_STMN1	NDUFS8
SNRPC	2.12e-93	0.380707	0.285	0.085	5.42e-89	CD8_STMN1	SNRPC
NDUFB7	2.82e-93	0.359762	0.394	0.135	7.19e-89	CD8_STMN1	NDUFB7
ACTR3	1.01e-92	0.482203	0.47	0.177	2.56e-88	CD8_STMN1	ACTR3
TIMM8B	1.06e-92	0.41297	0.26	0.074	2.71e-88	CD8_STMN1	TIMM8B
ATP5F1A	1.25e-92	0.45983	0.363	0.124	3.19e-88	CD8_STMN1	ATP5F1A
RTRAF	1.31e-92	0.454743	0.398	0.141	3.33e-88	CD8_STMN1	RTRAF
HSPD1	2.77e-92	0.517976	0.407	0.147	7.07e-88	CD8_STMN1	HSPD1
ITGAE	3.82e-92	0.417357	0.261	0.075	9.75e-88	CD8_STMN1	ITGAE
ATP5PF	4.77e-92	0.501589	0.558	0.225	1.22e-87	CD8_STMN1	ATP5PF
PPA1	1.15e-91	0.527478	0.309	0.099	2.93e-87	CD8_STMN1	PPA1
PSMA5	1.28e-91	0.42322	0.302	0.094	3.26e-87	CD8_STMN1	PSMA5
MRPS34	1.28e-91	0.403159	0.292	0.089	3.27e-87	CD8_STMN1	MRPS34
ARPC4	3.36e-91	0.388652	0.414	0.148	8.57e-87	CD8_STMN1	ARPC4
PRDX2	3.46e-91	0.490032	0.395	0.141	8.83e-87	CD8_STMN1	PRDX2
SDF2L1	7.89e-91	0.491432	0.264	0.077	2.01e-86	CD8_STMN1	SDF2L1
SRSF9	8.91e-91	0.476076	0.392	0.139	2.27e-86	CD8_STMN1	SRSF9
AURKAIP1	1.31e-90	0.357162	0.364	0.123	3.35e-86	CD8_STMN1	AURKAIP1
RER1	3.13e-90	0.424321	0.274	0.082	7.98e-86	CD8_STMN1	RER1
ANXA2	4.13e-90	0.51506	0.399	0.144	1.05e-85	CD8_STMN1	ANXA2
SET	5.21e-90	0.581494	0.584	0.248	1.33e-85	CD8_STMN1	SET
GSTP11	8.78e-90	0.474215	0.396	0.142	2.24e-85	CD8_STMN1	GSTP1
RBBP4	1.62e-89	0.432296	0.291	0.09	4.14e-85	CD8_STMN1	RBBP4
KPNB1	5.3e-89	0.392479	0.31	0.099	1.35e-84	CD8_STMN1	KPNB1
CAP1	7.1e-89	0.464045	0.482	0.187	1.81e-84	CD8_STMN1	CAP1
ACP1	2.67e-88	0.400161	0.254	0.074	6.8e-84	CD8_STMN1	ACP1
SPCS3	3.53e-88	0.36662	0.273	0.082	9.02e-84	CD8_STMN1	SPCS3
RBPJ1	4.02e-88	0.527587	0.439	0.167	1.02e-83	CD8_STMN1	RBPJ
PCMT1	5.64e-88	0.450627	0.261	0.077	1.44e-83	CD8_STMN1	PCMT1
EFHD2	1.28e-87	0.514308	0.268	0.081	3.27e-83	CD8_STMN1	EFHD2
PRDX13	1.69e-87	0.580992	0.546	0.231	4.3e-83	CD8_STMN1	PRDX1
PSMB91	1.99e-87	0.559042	0.691	0.319	5.08e-83	CD8_STMN1	PSMB9
MAGOH	2.33e-87	0.359994	0.294	0.092	5.94e-83	CD8_STMN1	MAGOH
PSMB11	3.62e-87	0.41978	0.494	0.194	9.25e-83	CD8_STMN1	PSMB1
LSM6	4.83e-87	0.365712	0.299	0.095	1.23e-82	CD8_STMN1	LSM6
MYL62	6.59e-87	0.634783	0.899	0.573	1.68e-82	CD8_STMN1	MYL6
PPP1CC	8.92e-87	0.319986	0.293	0.092	2.28e-82	CD8_STMN1	PPP1CC
DUSP42	1.43e-86	0.467424	0.469	0.184	3.64e-82	CD8_STMN1	DUSP4
ATP5MF1	2.67e-86	0.432872	0.474	0.184	6.81e-82	CD8_STMN1	ATP5MF
SSBP1	5.11e-86	0.355137	0.413	0.151	1.3e-81	CD8_STMN1	SSBP1
PSMD4	1.89e-85	0.413055	0.276	0.085	4.83e-81	CD8_STMN1	PSMD4
ABRACL	1.95e-85	0.416729	0.462	0.178	4.99e-81	CD8_STMN1	ABRACL
C1QBP	4.06e-85	0.484596	0.282	0.089	1.04e-80	CD8_STMN1	C1QBP
SEC11C	6.43e-85	0.418791	0.274	0.085	1.64e-80	CD8_STMN1	SEC11C
NDUFB111	6.48e-85	0.375526	0.496	0.195	1.65e-80	CD8_STMN1	NDUFB11
SF3B2	6.73e-85	0.344805	0.338	0.115	1.72e-80	CD8_STMN1	SF3B2
SRSF4	8.83e-85	0.355221	0.292	0.093	2.25e-80	CD8_STMN1	SRSF4
PSMG2	9.78e-85	0.370121	0.256	0.076	2.49e-80	CD8_STMN1	PSMG2
PSMA7	1.32e-84	0.549803	0.743	0.357	3.36e-80	CD8_STMN1	PSMA7
PSMB7	1.89e-84	0.325182	0.283	0.088	4.81e-80	CD8_STMN1	PSMB7
NDUFB2	2.02e-84	0.43047	0.563	0.234	5.16e-80	CD8_STMN1	NDUFB2
IFI27L2	2.63e-84	0.405619	0.317	0.105	6.7e-80	CD8_STMN1	IFI27L2
STMP1	2.64e-84	0.250093	0.285	0.089	6.72e-80	CD8_STMN1	STMP1
NUDC	5.28e-84	0.389123	0.317	0.106	1.35e-79	CD8_STMN1	NUDC
PSMA1	5.43e-84	0.371527	0.371	0.132	1.38e-79	CD8_STMN1	PSMA1
DCTN3	6.69e-84	0.406781	0.286	0.091	1.71e-79	CD8_STMN1	DCTN3
COX6A1	1.07e-83	0.447123	0.592	0.253	2.73e-79	CD8_STMN1	COX6A1
CCT3	1.75e-83	0.366692	0.324	0.11	4.47e-79	CD8_STMN1	CCT3
MANF	2.18e-83	0.452722	0.25	0.075	5.55e-79	CD8_STMN1	MANF
TMEM167A	3.71e-83	0.413721	0.268	0.083	9.47e-79	CD8_STMN1	TMEM167A
GTF2A2	6.89e-83	0.321087	0.274	0.085	1.76e-78	CD8_STMN1	GTF2A2
TYMP2	6.99e-83	0.4872	0.396	0.148	1.78e-78	CD8_STMN1	TYMP
NOP101	7.99e-83	0.340309	0.454	0.174	2.04e-78	CD8_STMN1	NOP10
XRCC5	3.21e-82	0.358203	0.361	0.128	8.19e-78	CD8_STMN1	XRCC5
POLR2G	3.47e-82	0.320259	0.298	0.097	8.86e-78	CD8_STMN1	POLR2G
SF3B6	6.28e-82	0.338169	0.413	0.155	1.6e-77	CD8_STMN1	SF3B6
SUMO1	7.91e-82	0.371004	0.425	0.161	2.02e-77	CD8_STMN1	SUMO1
PMAIP11	1.3e-81	0.412509	0.343	0.121	3.32e-77	CD8_STMN1	PMAIP1
LGALS12	3.8e-81	0.995763	0.539	0.255	9.68e-77	CD8_STMN1	LGALS1
SSNA1	5.54e-81	0.330184	0.279	0.089	1.41e-76	CD8_STMN1	SSNA1
PGK1	5.84e-81	0.437035	0.484	0.197	1.49e-76	CD8_STMN1	PGK1
TCP1	1.88e-80	0.375603	0.274	0.087	4.8e-76	CD8_STMN1	TCP1
ATP5PB	4.52e-80	0.33349	0.311	0.105	1.15e-75	CD8_STMN1	ATP5PB
LY6E2	7.37e-80	0.440446	0.598	0.263	1.88e-75	CD8_STMN1	LY6E
GHITM	9.06e-80	0.324177	0.316	0.107	2.31e-75	CD8_STMN1	GHITM
BUD31	1.21e-79	0.343715	0.283	0.092	3.09e-75	CD8_STMN1	BUD31
LSM7	1.24e-79	0.309369	0.474	0.186	3.18e-75	CD8_STMN1	LSM7
TNFRSF183	1.46e-79	0.597765	0.323	0.114	3.73e-75	CD8_STMN1	TNFRSF18
HLA-DQB1	1.08e-78	0.481082	0.318	0.111	2.77e-74	CD8_STMN1	HLA-DQB1
ANP32A	1.46e-78	0.308319	0.269	0.085	3.73e-74	CD8_STMN1	ANP32A
KHDRBS1	1.65e-78	0.345127	0.328	0.114	4.2e-74	CD8_STMN1	KHDRBS1
NDUFV2	1.91e-78	0.364785	0.362	0.132	4.87e-74	CD8_STMN1	NDUFV2
SUMO22	2.27e-78	0.562944	0.74	0.374	5.78e-74	CD8_STMN1	SUMO2
PDAP1	8.3e-78	0.282328	0.27	0.086	2.12e-73	CD8_STMN1	PDAP1
TRAPPC1	1.58e-77	0.325127	0.39	0.146	4.02e-73	CD8_STMN1	TRAPPC1
CCT4	2.26e-77	0.333541	0.279	0.091	5.77e-73	CD8_STMN1	CCT4
P4HB	3.27e-77	0.303702	0.292	0.098	8.34e-73	CD8_STMN1	P4HB
HNRNPC	4.4e-77	0.437784	0.62	0.277	1.12e-72	CD8_STMN1	HNRNPC
HNRNPA2B1	8.08e-77	0.564394	0.755	0.391	2.06e-72	CD8_STMN1	HNRNPA2B1
GDI2	8.44e-77	0.324444	0.274	0.089	2.15e-72	CD8_STMN1	GDI2
JTB	1.22e-76	0.309412	0.418	0.161	3.11e-72	CD8_STMN1	JTB
NDUFA12	3.03e-76	0.316387	0.317	0.11	7.72e-72	CD8_STMN1	NDUFA12
NDUFS7	4.05e-76	0.293811	0.295	0.099	1.03e-71	CD8_STMN1	NDUFS7
MRPL18	4.44e-76	0.343965	0.263	0.085	1.13e-71	CD8_STMN1	MRPL18
PPP2CA	5.07e-76	0.31969	0.255	0.081	1.29e-71	CD8_STMN1	PPP2CA
CKLF	6.05e-75	0.391137	0.517	0.219	1.54e-70	CD8_STMN1	CKLF
NCL1	7.53e-75	0.549632	0.578	0.265	1.92e-70	CD8_STMN1	NCL
UBXN4	7.6e-75	0.297084	0.378	0.142	1.94e-70	CD8_STMN1	UBXN4
SRI	1.03e-74	0.298255	0.336	0.121	2.62e-70	CD8_STMN1	SRI
SFPQ1	1.82e-74	0.377207	0.465	0.19	4.63e-70	CD8_STMN1	SFPQ
ATP1B3	5.83e-74	0.29177	0.332	0.119	1.49e-69	CD8_STMN1	ATP1B3
DNAJC8	1.02e-73	0.313475	0.352	0.13	2.61e-69	CD8_STMN1	DNAJC8
SUB11	1.26e-73	0.598484	0.767	0.416	3.21e-69	CD8_STMN1	SUB1
PTGES3	1.76e-73	0.341333	0.557	0.24	4.5e-69	CD8_STMN1	PTGES3
IFI162	2.72e-73	0.362259	0.579	0.256	6.93e-69	CD8_STMN1	IFI16
MRPS6	2.85e-73	0.328287	0.382	0.146	7.27e-69	CD8_STMN1	MRPS6
TXNL4A	3.49e-73	0.281378	0.254	0.081	8.91e-69	CD8_STMN1	TXNL4A
TUFM	4.3e-73	0.296597	0.304	0.106	1.1e-68	CD8_STMN1	TUFM
PSMC5	8.2e-73	0.258473	0.28	0.094	2.09e-68	CD8_STMN1	PSMC5
SPCS2	8.63e-73	0.299456	0.491	0.204	2.2e-68	CD8_STMN1	SPCS2
GZMB1	8.74e-73	1.23188	0.311	0.122	2.23e-68	CD8_STMN1	GZMB
CD82	1.32e-72	0.370945	0.25	0.08	3.37e-68	CD8_STMN1	CD82
EIF3A	1.34e-72	0.38519	0.313	0.112	3.41e-68	CD8_STMN1	EIF3A
PCBP1	1.55e-72	0.336849	0.527	0.225	3.95e-68	CD8_STMN1	PCBP1
DYNLL11	1.58e-72	0.493208	0.663	0.319	4.02e-68	CD8_STMN1	DYNLL1
LSP12	2.54e-72	0.38206	0.464	0.192	6.48e-68	CD8_STMN1	LSP1
ARL6IP4	3.71e-72	0.322458	0.494	0.206	9.46e-68	CD8_STMN1	ARL6IP4
SOD12	4.62e-72	0.442508	0.641	0.297	1.18e-67	CD8_STMN1	SOD1
CTLA41	6.72e-72	0.401674	0.254	0.083	1.72e-67	CD8_STMN1	CTLA4
OSTC	1.69e-71	0.265515	0.272	0.091	4.32e-67	CD8_STMN1	OSTC
LRRFIP1	2.04e-71	0.277929	0.48	0.198	5.21e-67	CD8_STMN1	LRRFIP1
COX7B	3.51e-71	0.351542	0.534	0.231	8.95e-67	CD8_STMN1	COX7B
NDUFB4	3.65e-71	0.292607	0.417	0.165	9.3e-67	CD8_STMN1	NDUFB4
CALR	4.73e-71	0.427012	0.43	0.176	1.21e-66	CD8_STMN1	CALR
NDUFA13	4.98e-71	0.343683	0.372	0.144	1.27e-66	CD8_STMN1	NDUFA13
EWSR1	1.14e-70	0.325448	0.274	0.093	2.9e-66	CD8_STMN1	EWSR1
LCP11	2.53e-70	0.307308	0.512	0.218	6.46e-66	CD8_STMN1	LCP1
ATP5IF11	4.69e-70	0.366566	0.551	0.242	1.2e-65	CD8_STMN1	ATP5IF1
PRDX6	6.63e-70	0.346595	0.3	0.107	1.69e-65	CD8_STMN1	PRDX6
NDUFA11	8.49e-70	0.344826	0.398	0.159	2.17e-65	CD8_STMN1	NDUFA11
COPE1	1.39e-69	0.331402	0.448	0.185	3.55e-65	CD8_STMN1	COPE
CAPZA1	1.4e-69	0.293125	0.432	0.175	3.58e-65	CD8_STMN1	CAPZA1
TMEM160	3.94e-69	0.282881	0.302	0.108	1.01e-64	CD8_STMN1	TMEM160
COX20	5.34e-69	0.267847	0.252	0.083	1.36e-64	CD8_STMN1	COX20
RAC2	7.14e-69	0.422453	0.6	0.276	1.82e-64	CD8_STMN1	RAC2
NAP1L12	8.94e-69	0.43789	0.643	0.308	2.28e-64	CD8_STMN1	NAP1L1
SLC3A2	2.01e-68	0.324599	0.27	0.093	5.12e-64	CD8_STMN1	SLC3A2
HLA-DPB1	2.07e-68	0.41945	0.448	0.189	5.27e-64	CD8_STMN1	HLA-DPB1
PTPN7	2.55e-68	0.268487	0.387	0.152	6.5e-64	CD8_STMN1	PTPN7
MPC2	4.17e-68	0.278939	0.252	0.084	1.06e-63	CD8_STMN1	MPC2
SF3B5	5.46e-68	0.265449	0.437	0.178	1.39e-63	CD8_STMN1	SF3B5
RAB27A	1.37e-67	0.297138	0.259	0.088	3.5e-63	CD8_STMN1	RAB27A
POLR2I	1.86e-67	0.335762	0.252	0.084	4.74e-63	CD8_STMN1	POLR2I
EID11	2.54e-67	0.286713	0.406	0.164	6.47e-63	CD8_STMN1	EID1
SEC11A2	7.3e-67	0.267522	0.397	0.159	1.86e-62	CD8_STMN1	SEC11A
UQCRH	8.17e-67	0.344167	0.592	0.27	2.08e-62	CD8_STMN1	UQCRH
AP2M1	2.07e-66	0.31887	0.275	0.097	5.27e-62	CD8_STMN1	AP2M1
PHPT1	3.72e-66	0.279443	0.297	0.107	9.48e-62	CD8_STMN1	PHPT1
TMEM50A	5.48e-66	0.284754	0.382	0.152	1.4e-61	CD8_STMN1	TMEM50A
NDUFB12	8.39e-66	0.37182	0.447	0.189	2.14e-61	CD8_STMN1	NDUFB1
RBM8A	9.78e-66	0.321414	0.518	0.228	2.49e-61	CD8_STMN1	RBM8A
FAM96B	1e-65	0.286174	0.361	0.142	2.56e-61	CD8_STMN1	FAM96B
PRDX5	1.41e-65	0.365623	0.343	0.133	3.59e-61	CD8_STMN1	PRDX5
BATF2	2.3e-65	0.357183	0.381	0.156	5.86e-61	CD8_STMN1	BATF
RAC1	2.49e-65	0.261	0.387	0.155	6.35e-61	CD8_STMN1	RAC1
SLTM	3.66e-65	0.252352	0.309	0.114	9.35e-61	CD8_STMN1	SLTM
SELENOT	5.73e-65	0.273943	0.32	0.121	1.46e-60	CD8_STMN1	SELENOT
BSG	5.79e-65	0.323711	0.28	0.1	1.48e-60	CD8_STMN1	BSG
SRRM1	5.88e-65	0.288682	0.511	0.223	1.5e-60	CD8_STMN1	SRRM1
C9orf162	1.07e-64	0.277921	0.476	0.205	2.73e-60	CD8_STMN1	C9orf16
APOBEC3C	1.26e-64	0.373726	0.286	0.104	3.22e-60	CD8_STMN1	APOBEC3C
CCDC85B	1.6e-64	0.268694	0.346	0.134	4.07e-60	CD8_STMN1	CCDC85B
TBCB	2.26e-64	0.294446	0.314	0.118	5.76e-60	CD8_STMN1	TBCB
CAPZB	3.71e-64	0.320834	0.461	0.199	9.47e-60	CD8_STMN1	CAPZB
ROMO1	4.2e-64	0.339178	0.322	0.123	1.07e-59	CD8_STMN1	ROMO1
NDUFA41	4.41e-64	0.425421	0.68	0.335	1.13e-59	CD8_STMN1	NDUFA4
MDH2	1.12e-63	0.271692	0.276	0.099	2.86e-59	CD8_STMN1	MDH2
LDHB1	1.14e-63	0.369085	0.545	0.252	2.9e-59	CD8_STMN1	LDHB
COX6C1	5.21e-63	0.36546	0.725	0.361	1.33e-58	CD8_STMN1	COX6C
BZW1	1.61e-62	0.27898	0.334	0.13	4.11e-58	CD8_STMN1	BZW1
ELOB1	1.96e-62	0.365444	0.64	0.305	4.99e-58	CD8_STMN1	ELOB
NDUFB8	2.88e-62	0.259558	0.37	0.149	7.34e-58	CD8_STMN1	NDUFB8
RBM3	3.3e-62	0.350481	0.478	0.211	8.43e-58	CD8_STMN1	RBM3
SEC61B1	8.55e-62	0.295184	0.535	0.24	2.18e-57	CD8_STMN1	SEC61B
METAP2	1.59e-61	0.25411	0.27	0.097	4.07e-57	CD8_STMN1	METAP2
CLIC12	2.29e-61	0.385268	0.641	0.312	5.85e-57	CD8_STMN1	CLIC1
MRPL20	5.14e-61	0.254199	0.33	0.129	1.31e-56	CD8_STMN1	MRPL20
TAP1	6.48e-61	0.2832	0.283	0.105	1.65e-56	CD8_STMN1	TAP1
HSP90B1	9.48e-61	0.263761	0.37	0.15	2.42e-56	CD8_STMN1	HSP90B1
UBE2L6	1.08e-60	0.262069	0.283	0.105	2.75e-56	CD8_STMN1	UBE2L6
SRSF21	3.95e-60	0.330354	0.594	0.28	1.01e-55	CD8_STMN1	SRSF2
ISG152	4.64e-60	0.384518	0.542	0.264	1.18e-55	CD8_STMN1	ISG15
SEC61G	4.81e-60	0.328745	0.587	0.276	1.23e-55	CD8_STMN1	SEC61G
GADD45GIP1	2.33e-59	0.278394	0.318	0.125	5.94e-55	CD8_STMN1	GADD45GIP1
ARF61	3.65e-59	0.314901	0.544	0.253	9.32e-55	CD8_STMN1	ARF6
ENSA	1.08e-58	0.257678	0.293	0.112	2.76e-54	CD8_STMN1	ENSA
ATP5MPL	1.71e-58	0.323028	0.604	0.288	4.37e-54	CD8_STMN1	ATP5MPL
BRK11	1.83e-57	0.262069	0.44	0.194	4.67e-53	CD8_STMN1	BRK1
ITM2A1	2.6e-57	0.357745	0.5	0.233	6.64e-53	CD8_STMN1	ITM2A
HNRNPK	5.69e-56	0.258348	0.542	0.253	1.45e-51	CD8_STMN1	HNRNPK
TAGLN2	1.17e-55	0.267117	0.416	0.183	3e-51	CD8_STMN1	TAGLN2
IFNG	1.16e-54	0.428747	0.276	0.11	2.95e-50	CD8_STMN1	IFNG
UQCR10	2.82e-54	0.263336	0.557	0.264	7.2e-50	CD8_STMN1	UQCR10
COX7A2	9.5e-54	0.368583	0.688	0.354	2.42e-49	CD8_STMN1	COX7A2
POLR2L1	1.6e-53	0.278756	0.534	0.251	4.09e-49	CD8_STMN1	POLR2L
COX6B1	2.45e-53	0.269174	0.663	0.326	6.24e-49	CD8_STMN1	COX6B1
NPM11	2.17e-52	0.522042	0.679	0.379	5.54e-48	CD8_STMN1	NPM1
HSPE12	1.02e-50	0.257632	0.582	0.286	2.61e-46	CD8_STMN1	HSPE1
HNRNPA1	2.42e-50	0.454236	0.739	0.424	6.18e-46	CD8_STMN1	HNRNPA1
ANKRD28	8.56e-49	0.425394	0.283	0.119	2.18e-44	CD8_STMN1	ANKRD28
ARPC3	5.32e-47	0.302335	0.645	0.335	1.36e-42	CD8_STMN1	ARPC3
H3F3A3	3.23e-46	0.428813	0.865	0.561	8.24e-42	CD8_STMN1	H3F3A
ALOX5AP2	2e-45	0.474958	0.442	0.225	5.09e-41	CD8_STMN1	ALOX5AP
RGS2	3.49e-43	0.298862	0.269	0.115	8.9e-39	CD8_STMN1	RGS2
HSPA8	9.4e-43	0.307505	0.728	0.411	2.4e-38	CD8_STMN1	HSPA8
ATP5MG	1.48e-42	0.36274	0.816	0.492	3.78e-38	CD8_STMN1	ATP5MG
ARHGDIB	1.92e-39	0.341624	0.715	0.413	4.89e-35	CD8_STMN1	ARHGDIB
ATP5MC21	3.14e-39	0.258632	0.684	0.375	8e-35	CD8_STMN1	ATP5MC2
SH3BGRL32	2.79e-30	0.314234	0.888	0.641	7.11e-26	CD8_STMN1	SH3BGRL3
TMSB4X	3.18e-30	0.290526	0.998	0.993	8.12e-26	CD8_STMN1	TMSB4X
HSP90AB11	1.63e-27	0.278598	0.703	0.446	4.16e-23	CD8_STMN1	HSP90AB1
SCGB2A2	2.84e-15	0.264277	0.309	0.19	7.26e-11	CD8_STMN1	SCGB2A2
DNAJB1	9.42e-78	2.15233	0.758	0.334	2.4e-73	CD4_HSPA1A	DNAJB1
HSPA1A1	1.8e-71	2.64827	0.703	0.293	4.59e-67	CD4_HSPA1A	HSPA1A
HSPA1B	3.05e-68	2.39167	0.613	0.224	7.79e-64	CD4_HSPA1A	HSPA1B
HSP90AA1	1.53e-56	1.60732	0.937	0.686	3.92e-52	CD4_HSPA1A	HSP90AA1
HSPH1	2.42e-46	2.05702	0.416	0.141	6.16e-42	CD4_HSPA1A	HSPH1
DUSP11	2.1e-33	1.35826	0.695	0.431	5.36e-29	CD4_HSPA1A	DUSP1
HSPE13	3.62e-29	1.49458	0.554	0.298	9.22e-25	CD4_HSPA1A	HSPE1
HSP90AB12	2.96e-28	1.2844	0.68	0.456	7.56e-24	CD4_HSPA1A	HSP90AB1
DNAJA1	3.28e-28	1.43965	0.543	0.292	8.35e-24	CD4_HSPA1A	DNAJA1
UBB1	1.66e-22	0.9259	0.755	0.584	4.23e-18	CD4_HSPA1A	UBB
JUNB2	2.64e-22	0.913436	0.751	0.524	6.73e-18	CD4_HSPA1A	JUNB
HSPA81	5.46e-21	1.13531	0.621	0.424	1.39e-16	CD4_HSPA1A	HSPA8
CXCR42	1.6e-20	0.795483	0.81	0.682	4.08e-16	CD4_HSPA1A	CXCR4
2024-06-01	3.69e-20	0.972539	0.706	0.492	9.41e-16	CD4_HSPA1A	JUN
UBC1	1.89e-14	0.975693	0.717	0.591	4.81e-10	CD4_HSPA1A	UBC
PPP1R15A1	2.13e-14	1.09689	0.364	0.199	5.44e-10	CD4_HSPA1A	PPP1R15A
HSPD11	3.93e-14	1.49974	0.309	0.158	1e-09	CD4_HSPA1A	HSPD1
AC020916.11	8.8e-13	1.15543	0.279	0.136	2.24e-08	CD4_HSPA1A	AC020916.1
CACYBP1	8.37e-12	1.14379	0.264	0.133	2.14e-07	CD4_HSPA1A	CACYBP
FOS3	4.25e-10	0.847685	0.543	0.396	1.08e-05	CD4_HSPA1A	FOS
BTG11	2.83e-09	0.418933	0.888	0.85	7.23e-05	CD4_HSPA1A	BTG1
CD694	3.22e-09	0.86245	0.595	0.474	8.21e-05	CD4_HSPA1A	CD69
TSC22D32	4.1e-09	0.636025	0.703	0.609	0.000104667	CD4_HSPA1A	TSC22D3
KLF6	2.49e-08	0.656566	0.546	0.429	0.00063621	CD4_HSPA1A	KLF6
JUND1	2.74e-07	0.703216	0.457	0.33	0.00699524	CD4_HSPA1A	JUND
BTG21	1.04e-06	1.01648	0.253	0.156	0.0264893	CD4_HSPA1A	BTG2
NFKBIA4	2.13e-06	0.592114	0.554	0.453	0.0543382	CD4_HSPA1A	NFKBIA
HSPB12	5.28e-06	1.06692	0.264	0.175	0.134678	CD4_HSPA1A	HSPB1
ANXA12	2.77e-05	0.935332	0.316	0.23	0.70754	CD4_HSPA1A	ANXA1
H3F3B1	2.89e-05	0.525019	0.751	0.732	0.736107	CD4_HSPA1A	H3F3B
FOSB1	3.67e-05	0.565074	0.316	0.219	0.935022	CD4_HSPA1A	FOSB
CLK1	7.32e-05	0.590162	0.294	0.207	1	CD4_HSPA1A	CLK1
EIF11	0.000136778	0.293059	0.788	0.791	1	CD4_HSPA1A	EIF1
DDX5	0.000182337	0.328464	0.699	0.648	1	CD4_HSPA1A	DDX5
TXNIP2	0.000339761	0.365089	0.751	0.669	1	CD4_HSPA1A	TXNIP
SRSF71	0.00288419	0.499379	0.405	0.347	1	CD4_HSPA1A	SRSF7
TRA2B1	0.00309455	0.516396	0.305	0.238	1	CD4_HSPA1A	TRA2B
CREM1	0.00418279	0.48857	0.26	0.196	1	CD4_HSPA1A	CREM
SRSF31	0.00511355	0.444011	0.39	0.335	1	CD4_HSPA1A	SRSF3
RGCC	0.00538592	0.509228	0.264	0.206	1	CD4_HSPA1A	RGCC
MCL12	0.00597966	0.389003	0.297	0.235	1	CD4_HSPA1A	MCL1
CYCS	0.00634683	0.558542	0.264	0.21	1	CD4_HSPA1A	CYCS

## Sheet: Table S3
Table S3. List of marker genes of Stromal cells subpopulations
	p_val	avg_log2FC	pct.1	pct.2	p_val_adj	cluster	gene
PLA2G2A	0	3.41388	0.312	0.023	0	iCAF	PLA2G2A
CXCL14	0	3.08653	0.576	0.208	0	iCAF	CXCL14
CFD	0	3.03379	0.703	0.308	0	iCAF	CFD
PI16	0	2.61378	0.348	0.041	0	iCAF	PI16
IGFBP6	0	2.17334	0.609	0.283	0	iCAF	IGFBP6
TNXB	0	2.12969	0.451	0.084	0	iCAF	TNXB
GSN	0	2.11365	0.872	0.563	0	iCAF	GSN
FOS	0	2.08496	0.887	0.432	0	iCAF	FOS
CCDC80	0	2.08215	0.85	0.471	0	iCAF	CCDC80
WISP2	0	2.05116	0.527	0.151	0	iCAF	WISP2
C3	0	2.05038	0.625	0.215	0	iCAF	C3
MGP	0	1.99635	0.928	0.649	0	iCAF	MGP
JUN	0	1.81367	0.875	0.507	0	iCAF	JUN
PLAC9	0	1.79747	0.691	0.294	0	iCAF	PLAC9
GPX3	0	1.78342	0.386	0.1	0	iCAF	GPX3
ADH1B	0	1.78155	0.282	0.039	0	iCAF	ADH1B
MFAP4	0	1.74492	0.632	0.257	0	iCAF	MFAP4
CXCL12	0	1.66153	0.715	0.351	0	iCAF	CXCL12
DCN	0	1.64957	0.97	0.772	0	iCAF	DCN
SPRY1	0	1.62733	0.521	0.198	0	iCAF	SPRY1
CST3	0	1.62485	0.88	0.648	0	iCAF	CST3
SELENOP	0	1.60434	0.645	0.278	0	iCAF	SELENOP
FBLN2	0	1.59892	0.534	0.208	0	iCAF	FBLN2
EGR1	0	1.58495	0.774	0.383	0	iCAF	EGR1
TXNIP	0	1.55538	0.685	0.304	0	iCAF	TXNIP
C1R	0	1.5442	0.757	0.414	0	iCAF	C1R
S100A10	0	1.54	0.826	0.574	0	iCAF	S100A10
FBLN1	0	1.51725	0.775	0.456	0	iCAF	FBLN1
SERPINF1	0	1.42726	0.783	0.486	0	iCAF	SERPINF1
TPPP3	0	1.39949	0.307	0.068	0	iCAF	TPPP3
GPNMB	0	1.38683	0.588	0.264	0	iCAF	GPNMB
C1S	0	1.37018	0.798	0.462	0	iCAF	C1S
CD34	0	1.35002	0.286	0.033	0	iCAF	CD34
ABCA8	0	1.32199	0.297	0.059	0	iCAF	ABCA8
PRELP	0	1.30752	0.374	0.084	0	iCAF	PRELP
LSP1	0	1.27989	0.389	0.11	0	iCAF	LSP1
PTGIS	0	1.15013	0.282	0.048	0	iCAF	PTGIS
OGN	5.81e-304	1.54932	0.504	0.197	1.48e-299	iCAF	OGN
PDGFRL	2.13e-299	1.34958	0.484	0.183	5.43e-295	iCAF	PDGFRL
SERPING1	1.93e-295	1.14189	0.787	0.518	4.92e-291	iCAF	SERPING1
ITM2B	2.17e-294	1.06876	0.822	0.586	5.55e-290	iCAF	ITM2B
PMP22	5.91e-294	1.21398	0.612	0.291	1.51e-289	iCAF	PMP22
OSR2	1.28e-286	1.02039	0.267	0.057	3.28e-282	iCAF	OSR2
PODN	8.71e-279	1.11272	0.424	0.141	2.22e-274	iCAF	PODN
DNAJB1	1.67e-278	1.44662	0.653	0.332	4.25e-274	iCAF	DNAJB1
CD248	7.62e-275	0.967458	0.265	0.058	1.94e-270	iCAF	CD248
EFEMP1	1.21e-269	1.5023	0.436	0.169	3.08e-265	iCAF	EFEMP1
SOD3	6.66e-265	1.24602	0.568	0.261	1.7e-260	iCAF	SOD3
NOVA1	3.63e-263	1.35039	0.371	0.122	9.27e-259	iCAF	NOVA1
TSPAN4	1.64e-260	1.07057	0.46	0.172	4.19e-256	iCAF	TSPAN4
NFIA	1.98e-259	1.21463	0.453	0.175	5.04e-255	iCAF	NFIA
ZFP36L2	3.13e-259	1.25176	0.674	0.377	7.98e-255	iCAF	ZFP36L2
FOSB	7.61e-259	1.38396	0.652	0.355	1.94e-254	iCAF	FOSB
S100A6	4.81e-253	0.845652	0.968	0.915	1.23e-248	iCAF	S100A6
KLF4	3.38e-249	1.29526	0.413	0.149	8.61e-245	iCAF	KLF4
CDKN1C	4.85e-244	1.09104	0.317	0.091	1.24e-239	iCAF	CDKN1C
CHRDL1	1.87e-237	1.01961	0.269	0.07	4.76e-233	iCAF	CHRDL1
CYBRD1	3.96e-232	1.09535	0.509	0.23	1.01e-227	iCAF	CYBRD1
MFAP5	6.14e-232	1.74215	0.466	0.203	1.57e-227	iCAF	MFAP5
ZFP36	8.29e-231	1.0759	0.674	0.381	2.11e-226	iCAF	ZFP36
IGF1	2.87e-228	1.58331	0.484	0.221	7.32e-224	iCAF	IGF1
DUSP1	1.14e-227	1.10364	0.805	0.573	2.9e-223	iCAF	DUSP1
FBLN5	3.5e-225	1.2039	0.385	0.143	8.94e-221	iCAF	FBLN5
ADD3	2.97e-222	1.07791	0.454	0.192	7.58e-218	iCAF	ADD3
ABCA6	7.56e-217	1.25165	0.274	0.078	1.93e-212	iCAF	ABCA6
CTSK	7.35e-215	0.912965	0.743	0.45	1.87e-210	iCAF	CTSK
ELN	2.24e-214	1.21959	0.392	0.146	5.7e-210	iCAF	ELN
FHL1	1.24e-212	1.05655	0.373	0.136	3.16e-208	iCAF	FHL1
FCGRT	2.31e-210	1.13463	0.53	0.272	5.9e-206	iCAF	FCGRT
S100A4	2.26e-208	0.825216	0.778	0.528	5.78e-204	iCAF	S100A4
JUNB	3.29e-206	1.08692	0.777	0.581	8.4e-202	iCAF	JUNB
IER2	9.72e-206	1.28139	0.683	0.45	2.48e-201	iCAF	IER2
PCOLCE	9.93e-206	1.01794	0.658	0.403	2.53e-201	iCAF	PCOLCE
CLU	3.51e-205	1.52494	0.496	0.238	8.95e-201	iCAF	CLU
OMD	3.44e-202	0.872371	0.274	0.079	8.78e-198	iCAF	OMD
TCF7L2	2.45e-201	1.08522	0.352	0.128	6.26e-197	iCAF	TCF7L2
FXYD1	1.91e-197	1.15256	0.422	0.181	4.87e-193	iCAF	FXYD1
MMP23B	2.71e-196	0.985815	0.261	0.076	6.92e-192	iCAF	MMP23B
LUM	1.32e-194	0.668111	0.921	0.717	3.37e-190	iCAF	LUM
GADD45B	2.4e-194	1.06231	0.675	0.414	6.12e-190	iCAF	GADD45B
CD81	3.31e-192	1.16344	0.572	0.325	8.44e-188	iCAF	CD81
S100A13	8.53e-192	1.00452	0.668	0.434	2.18e-187	iCAF	S100A13
LRP1	1.34e-190	0.937427	0.629	0.371	3.42e-186	iCAF	LRP1
GAS1	2.75e-190	0.850974	0.398	0.151	7.02e-186	iCAF	GAS1
NFIB	7.67e-184	0.995988	0.385	0.155	1.96e-179	iCAF	NFIB
LHFPL6	1.69e-183	1.0593	0.592	0.355	4.31e-179	iCAF	LHFPL6
SFRP4	6.56e-183	1.14757	0.501	0.237	1.67e-178	iCAF	SFRP4
CFH	6.02e-182	1.32822	0.453	0.213	1.54e-177	iCAF	CFH
SLIT3	4.2e-180	0.936543	0.371	0.146	1.07e-175	iCAF	SLIT3
EBF1	1.19e-177	0.931097	0.329	0.121	3.03e-173	iCAF	EBF1
TSHZ2	7.34e-177	1.03592	0.386	0.163	1.87e-172	iCAF	TSHZ2
CD99	1.34e-176	0.830476	0.688	0.434	3.42e-172	iCAF	CD99
OLFML3	8.18e-176	0.818926	0.428	0.19	2.09e-171	iCAF	OLFML3
HSPA1B	3.43e-173	1.68996	0.566	0.314	8.74e-169	iCAF	HSPA1B
HES1	8.6e-172	1.38103	0.487	0.24	2.19e-167	iCAF	HES1
CILP	1.22e-171	0.990207	0.329	0.121	3.11e-167	iCAF	CILP
PDK4	5.43e-166	1.13419	0.331	0.125	1.39e-161	iCAF	PDK4
ISLR	1.29e-164	0.666725	0.45	0.194	3.3e-160	iCAF	ISLR
ALDH1A1	9.84e-164	1.03744	0.272	0.092	2.51e-159	iCAF	ALDH1A1
HTRA1	4.29e-163	0.67375	0.588	0.308	1.09e-158	iCAF	HTRA1
TMEM176A	1.11e-162	1.1938	0.381	0.174	2.82e-158	iCAF	TMEM176A
ZBTB20	2.18e-162	0.931723	0.606	0.364	5.55e-158	iCAF	ZBTB20
SSPN	1.54e-159	0.936314	0.436	0.208	3.93e-155	iCAF	SSPN
DPT	1.03e-158	1.09944	0.519	0.287	2.62e-154	iCAF	DPT
ARL6IP5	2.47e-156	0.850842	0.474	0.239	6.31e-152	iCAF	ARL6IP5
FSTL1	4.61e-156	1.16378	0.659	0.474	1.18e-151	iCAF	FSTL1
ABI3BP	5.69e-155	0.903567	0.296	0.111	1.45e-150	iCAF	ABI3BP
COL14A1	3.35e-152	0.951217	0.504	0.27	8.54e-148	iCAF	COL14A1
ANGPTL2	5.59e-152	0.810598	0.313	0.121	1.42e-147	iCAF	ANGPTL2
LGALS3BP	1.15e-150	0.87056	0.51	0.283	2.93e-146	iCAF	LGALS3BP
LY6E	2.05e-149	0.813996	0.565	0.319	5.24e-145	iCAF	LY6E
CPQ	4.88e-149	0.865191	0.332	0.139	1.24e-144	iCAF	CPQ
VIM	8.02e-148	0.548641	0.954	0.865	2.05e-143	iCAF	VIM
SFRP1	5.96e-145	1.46925	0.267	0.102	1.52e-140	iCAF	SFRP1
BOC	1.18e-144	0.94618	0.258	0.092	3.01e-140	iCAF	BOC
TGFBR2	1.44e-144	0.919482	0.329	0.139	3.66e-140	iCAF	TGFBR2
MXRA8	2.14e-142	0.722825	0.52	0.278	5.46e-138	iCAF	MXRA8
NPC2	2.54e-140	0.865098	0.624	0.403	6.49e-136	iCAF	NPC2
HSPA1A	5.68e-140	1.57751	0.681	0.467	1.45e-135	iCAF	HSPA1A
SFRP2	8.07e-140	0.743916	0.688	0.429	2.06e-135	iCAF	SFRP2
GPC3	2.11e-138	1.25617	0.374	0.181	5.39e-134	iCAF	GPC3
JUND	3.57e-138	0.965615	0.552	0.329	9.09e-134	iCAF	JUND
TOMM7	3.49e-137	0.646333	0.833	0.666	8.91e-133	iCAF	TOMM7
LAPTM4A	2.78e-135	0.664544	0.803	0.648	7.09e-131	iCAF	LAPTM4A
PLTP	1.65e-134	0.97413	0.326	0.146	4.21e-130	iCAF	PLTP
IGFBP4	5.97e-132	0.884962	0.693	0.484	1.52e-127	iCAF	IGFBP4
NR4A1	2.6e-130	0.942555	0.459	0.246	6.62e-126	iCAF	NR4A1
TMEM176B	1.67e-129	1.07291	0.43	0.238	4.26e-125	iCAF	TMEM176B
RUNX1T1	4.9e-127	0.838857	0.27	0.105	1.25e-122	iCAF	RUNX1T1
ITM2A	4.62e-126	1.21641	0.441	0.249	1.18e-121	iCAF	ITM2A
AHNAK	4.27e-125	0.714474	0.569	0.348	1.09e-120	iCAF	AHNAK
DPYSL2	7.62e-125	0.823171	0.374	0.183	1.94e-120	iCAF	DPYSL2
DDAH2	1.06e-123	0.782715	0.434	0.23	2.7e-119	iCAF	DDAH2
NFIX	2.58e-123	0.740549	0.255	0.097	6.58e-119	iCAF	NFIX
APOD	6.66e-123	1.44074	0.719	0.507	1.7e-118	iCAF	APOD
PLPP1	2.3e-122	0.766116	0.256	0.098	5.88e-118	iCAF	PLPP1
MMP2	3.92e-122	0.962641	0.703	0.55	1e-117	iCAF	MMP2
TIMP2	1.8e-120	0.613063	0.703	0.482	4.58e-116	iCAF	TIMP2
CIRBP	3.63e-120	0.618162	0.737	0.54	9.25e-116	iCAF	CIRBP
TCF4	8.97e-120	0.807813	0.591	0.37	2.29e-115	iCAF	TCF4
CTSF	1.15e-119	0.772552	0.305	0.133	2.93e-115	iCAF	CTSF
NR2F1	6.16e-118	1.35356	0.268	0.112	1.57e-113	iCAF	NR2F1
CTGF	2.45e-116	0.804815	0.649	0.411	6.24e-112	iCAF	CTGF
RBMS3	7.73e-114	0.717174	0.308	0.135	1.97e-109	iCAF	RBMS3
NUPR1	1.01e-113	0.739302	0.641	0.427	2.57e-109	iCAF	NUPR1
INTS6	1.51e-111	1.10654	0.362	0.185	3.84e-107	iCAF	INTS6
SPTBN1	9.1e-111	0.86733	0.354	0.178	2.32e-106	iCAF	SPTBN1
SMOC2	4.09e-110	0.81085	0.341	0.163	1.04e-105	iCAF	SMOC2
ECM1	6.5e-107	0.81296	0.318	0.153	1.66e-102	iCAF	ECM1
ATRAID	1.07e-105	0.675463	0.42	0.23	2.74e-101	iCAF	ATRAID
PSAP	1.67e-103	0.559195	0.703	0.549	4.26e-99	iCAF	PSAP
IGFBP5	2.98e-102	1.03018	0.529	0.335	7.6e-98	iCAF	IGFBP5
MIR99AHG	5.92e-102	0.656242	0.263	0.11	1.51e-97	iCAF	MIR99AHG
IFITM3	8.72e-102	0.441573	0.857	0.709	2.23e-97	iCAF	IFITM3
PPIC	1.24e-101	0.583511	0.447	0.241	3.15e-97	iCAF	PPIC
CELF2	1.34e-101	0.788633	0.326	0.162	3.41e-97	iCAF	CELF2
ZFHX4	3.14e-101	0.642205	0.256	0.107	8.02e-97	iCAF	ZFHX4
TMEM98	5.33e-101	0.627733	0.292	0.132	1.36e-96	iCAF	TMEM98
SPON2	1.3e-98	0.578887	0.493	0.291	3.32e-94	iCAF	SPON2
RHOB	3.01e-96	0.805958	0.466	0.278	7.69e-92	iCAF	RHOB
GPX4	3.66e-92	0.680519	0.683	0.533	9.33e-88	iCAF	GPX4
TMSB4X	2.61e-91	0.449562	0.975	0.937	6.66e-87	iCAF	TMSB4X
UBB	1.88e-90	0.644555	0.845	0.723	4.79e-86	iCAF	UBB
LTBP4	8.5e-90	0.975674	0.355	0.202	2.17e-85	iCAF	LTBP4
FBN1	2.41e-89	0.831305	0.473	0.289	6.16e-85	iCAF	FBN1
ATF3	2.93e-89	0.726338	0.377	0.203	7.47e-85	iCAF	ATF3
COL6A2	2.23e-87	0.463457	0.798	0.682	5.7e-83	iCAF	COL6A2
ANXA1	8.63e-87	0.441638	0.581	0.387	2.2e-82	iCAF	ANXA1
PIK3R1	2.34e-83	0.722535	0.287	0.143	5.98e-79	iCAF	PIK3R1
EID1	1.04e-82	0.518852	0.62	0.437	2.65e-78	iCAF	EID1
VKORC1	1.32e-82	0.497201	0.456	0.276	3.36e-78	iCAF	VKORC1
PBX1	2.72e-82	0.645434	0.345	0.186	6.94e-78	iCAF	PBX1
PLD3	5.1e-82	0.55972	0.283	0.138	1.3e-77	iCAF	PLD3
SLC2A3	9.58e-82	0.789047	0.366	0.208	2.45e-77	iCAF	SLC2A3
BTG2	8.43e-81	0.684657	0.295	0.148	2.15e-76	iCAF	BTG2
MAFB	2.9e-80	0.739048	0.464	0.287	7.4e-76	iCAF	MAFB
CYR61	4.29e-80	0.774628	0.65	0.477	1.09e-75	iCAF	CYR61
ECM2	5.24e-80	0.574268	0.263	0.124	1.34e-75	iCAF	ECM2
TGFBR3	2.13e-79	0.788551	0.277	0.14	5.43e-75	iCAF	TGFBR3
PDLIM2	3.67e-79	0.490829	0.396	0.221	9.36e-75	iCAF	PDLIM2
ZNF106	4.32e-79	0.718291	0.335	0.185	1.1e-74	iCAF	ZNF106
TSC22D3	6.71e-79	0.77062	0.442	0.274	1.71e-74	iCAF	TSC22D3
GYPC	8.64e-79	0.702027	0.325	0.178	2.2e-74	iCAF	GYPC
PAM	3.25e-78	0.669026	0.363	0.208	8.29e-74	iCAF	PAM
LIMA1	7.29e-77	0.48777	0.403	0.231	1.86e-72	iCAF	LIMA1
MRC2	1.06e-76	0.547882	0.395	0.231	2.7e-72	iCAF	MRC2
ADM	2.77e-76	0.850991	0.259	0.125	7.07e-72	iCAF	ADM
TUBA1A	4.35e-76	0.66143	0.514	0.346	1.11e-71	iCAF	TUBA1A
MYADM	2.23e-74	0.661517	0.34	0.192	5.69e-70	iCAF	MYADM
PLAGL1	3.6e-73	0.719651	0.285	0.15	9.19e-69	iCAF	PLAGL1
NFIC	6.91e-73	0.647262	0.429	0.276	1.76e-68	iCAF	NFIC
CTSD	8.78e-72	0.456894	0.319	0.169	2.24e-67	iCAF	CTSD
BEX3	1.31e-71	0.590495	0.459	0.293	3.34e-67	iCAF	BEX3
CYB5A	3.82e-71	0.497043	0.361	0.203	9.74e-67	iCAF	CYB5A
EFEMP2	1.45e-69	0.497353	0.358	0.206	3.69e-65	iCAF	EFEMP2
NUCB1	6.04e-69	0.512306	0.272	0.139	1.54e-64	iCAF	NUCB1
ID2	9.42e-69	1.06346	0.467	0.32	2.4e-64	iCAF	ID2
SH3BP5	3.68e-68	0.630209	0.312	0.176	9.38e-64	iCAF	SH3BP5
TMSB10	4e-68	0.359466	0.95	0.917	1.02e-63	iCAF	TMSB10
USP53	1.7e-67	0.722688	0.278	0.149	4.33e-63	iCAF	USP53
ACTG1	3.92e-67	0.338702	0.867	0.754	1e-62	iCAF	ACTG1
SCPEP1	1e-66	0.632047	0.274	0.146	2.56e-62	iCAF	SCPEP1
PLXDC2	1.01e-66	0.438255	0.305	0.159	2.58e-62	iCAF	PLXDC2
NENF	3.96e-66	0.571919	0.488	0.345	1.01e-61	iCAF	NENF
SELENOW	1.42e-65	0.314772	0.49	0.299	3.63e-61	iCAF	SELENOW
IFI27L2	3.45e-65	0.470067	0.358	0.208	8.8e-61	iCAF	IFI27L2
TMEM59	3.48e-64	0.54623	0.578	0.45	8.86e-60	iCAF	TMEM59
HSPG2	6.22e-64	0.491047	0.368	0.22	1.59e-59	iCAF	HSPG2
SMIM14	8.22e-63	0.420302	0.264	0.135	2.1e-58	iCAF	SMIM14
MGST3	1.83e-60	0.305611	0.557	0.377	4.66e-56	iCAF	MGST3
C6orf48	2.12e-60	0.651026	0.47	0.333	5.42e-56	iCAF	C6orf48
VAMP5	2.16e-60	0.396654	0.33	0.186	5.51e-56	iCAF	VAMP5
LTBP3	4.17e-60	0.528492	0.318	0.184	1.06e-55	iCAF	LTBP3
GRN	1.98e-59	0.384794	0.293	0.158	5.04e-55	iCAF	GRN
IFITM2	1.71e-56	0.355893	0.582	0.425	4.35e-52	iCAF	IFITM2
LOX	1.76e-56	0.369767	0.266	0.14	4.48e-52	iCAF	LOX
COL6A3	3.95e-56	0.256441	0.739	0.582	1.01e-51	iCAF	COL6A3
COMMD6	8.64e-56	0.391404	0.658	0.515	2.2e-51	iCAF	COMMD6
HCFC1R1	1.39e-54	0.373211	0.355	0.21	3.55e-50	iCAF	HCFC1R1
HMGN3	1.82e-54	0.397139	0.275	0.15	4.65e-50	iCAF	HMGN3
ASPH	3.56e-54	0.485659	0.256	0.139	9.08e-50	iCAF	ASPH
DPP7	4.63e-54	0.534552	0.253	0.139	1.18e-49	iCAF	DPP7
ESD	1.77e-53	0.503671	0.339	0.21	4.51e-49	iCAF	ESD
CD9	3.95e-53	0.575878	0.359	0.221	1.01e-48	iCAF	CD9
MGST1	4.84e-53	0.50924	0.292	0.166	1.23e-48	iCAF	MGST1
THY1	5.81e-53	0.279981	0.482	0.309	1.48e-48	iCAF	THY1
PRDX5	1.74e-52	0.429012	0.46	0.319	4.45e-48	iCAF	PRDX5
MBNL1	9.44e-52	0.477383	0.316	0.19	2.41e-47	iCAF	MBNL1
LGALS3	1.09e-51	0.426691	0.675	0.545	2.77e-47	iCAF	LGALS3
PIGT	2.26e-51	0.546515	0.275	0.163	5.76e-47	iCAF	PIGT
LAMB2	2.64e-51	0.437006	0.282	0.161	6.74e-47	iCAF	LAMB2
LMNA	3.6e-51	0.572871	0.617	0.506	9.18e-47	iCAF	LMNA
PDLIM1	5.28e-51	0.425986	0.281	0.161	1.35e-46	iCAF	PDLIM1
NNMT	1.49e-50	0.379966	0.67	0.523	3.8e-46	iCAF	NNMT
PDGFRA	3.17e-50	0.60405	0.377	0.25	8.07e-46	iCAF	PDGFRA
CITED2	4.24e-50	0.664978	0.271	0.157	1.08e-45	iCAF	CITED2
ITGB1BP1	7.36e-50	0.532319	0.287	0.172	1.88e-45	iCAF	ITGB1BP1
TAX1BP3	8.43e-50	0.427363	0.267	0.15	2.15e-45	iCAF	TAX1BP3
UBC	2.03e-49	0.402737	0.825	0.75	5.17e-45	iCAF	UBC
CCNL1	5.02e-49	0.626409	0.523	0.416	1.28e-44	iCAF	CCNL1
GAS6	7.36e-49	0.379757	0.252	0.137	1.88e-44	iCAF	GAS6
RABAC1	1.92e-48	0.353447	0.526	0.379	4.91e-44	iCAF	RABAC1
TACC1	2.55e-47	0.480851	0.325	0.206	6.5e-43	iCAF	TACC1
C1orf21	3.23e-46	0.479804	0.273	0.162	8.24e-42	iCAF	C1orf21
TNRC6B	4.9e-46	0.458967	0.284	0.169	1.25e-41	iCAF	TNRC6B
GNG11	9.1e-46	0.45982	0.307	0.19	2.32e-41	iCAF	GNG11
IRF1	9.99e-46	0.654994	0.407	0.293	2.55e-41	iCAF	IRF1
RARRES2	1.99e-45	0.318474	0.621	0.488	5.06e-41	iCAF	RARRES2
CRTAP	1.06e-44	0.438524	0.331	0.213	2.71e-40	iCAF	CRTAP
PPDPF	1.82e-44	0.295616	0.511	0.366	4.65e-40	iCAF	PPDPF
C12orf57	6.54e-44	0.430048	0.62	0.513	1.67e-39	iCAF	C12orf57
LEPROT	9.68e-44	0.469698	0.352	0.236	2.47e-39	iCAF	LEPROT
CYB5R3	1.91e-43	0.351525	0.428	0.302	4.86e-39	iCAF	CYB5R3
HMGN2	5.03e-43	0.364006	0.484	0.359	1.28e-38	iCAF	HMGN2
CYBA	2.53e-42	0.411029	0.358	0.238	6.46e-38	iCAF	CYBA
REX1BD	2.72e-42	0.405969	0.305	0.191	6.93e-38	iCAF	REX1BD
TCEAL8	1.3e-41	0.359331	0.27	0.161	3.31e-37	iCAF	TCEAL8
RASD1	5.87e-41	0.779643	0.316	0.209	1.5e-36	iCAF	RASD1
NUCKS1	8.98e-41	0.417474	0.587	0.477	2.29e-36	iCAF	NUCKS1
SCP2	1.82e-40	0.392104	0.266	0.16	4.65e-36	iCAF	SCP2
CPE	2.49e-39	0.546093	0.458	0.357	6.35e-35	iCAF	CPE
WSB1	1.76e-38	0.439598	0.569	0.467	4.5e-34	iCAF	WSB1
PRDX2	9.28e-38	0.4359	0.376	0.263	2.37e-33	iCAF	PRDX2
MT1M	1.21e-37	0.501583	0.266	0.164	3.08e-33	iCAF	MT1M
TMEM219	1.68e-37	0.368253	0.261	0.159	4.28e-33	iCAF	TMEM219
BICC1	3.24e-37	0.577199	0.285	0.187	8.28e-33	iCAF	BICC1
TMEM14C	3.41e-37	0.355016	0.32	0.211	8.7e-33	iCAF	TMEM14C
SRPX	5.39e-37	0.631022	0.417	0.312	1.37e-32	iCAF	SRPX
SOCS3	1.36e-36	0.455489	0.397	0.288	3.47e-32	iCAF	SOCS3
TSPO	4.58e-36	0.277636	0.431	0.305	1.17e-31	iCAF	TSPO
LAMTOR4	1.96e-35	0.260442	0.397	0.274	5.01e-31	iCAF	LAMTOR4
LAMP1	2.37e-35	0.374149	0.387	0.284	6.05e-31	iCAF	LAMP1
CHURC1	8.76e-35	0.368911	0.291	0.188	2.23e-30	iCAF	CHURC1
PHPT1	2.13e-33	0.287393	0.409	0.289	5.42e-29	iCAF	PHPT1
SMDT1	1.25e-32	0.473906	0.303	0.208	3.18e-28	iCAF	SMDT1
GLG1	2.22e-32	0.327578	0.285	0.188	5.66e-28	iCAF	GLG1
MARCKS	1.84e-31	0.325773	0.527	0.41	4.68e-27	iCAF	MARCKS
OS9	2.11e-31	0.369034	0.256	0.167	5.38e-27	iCAF	OS9
ERP29	2.24e-31	0.370249	0.29	0.195	5.72e-27	iCAF	ERP29
TRA2B	2.45e-31	0.556485	0.482	0.396	6.24e-27	iCAF	TRA2B
KLF10	1.42e-30	0.566357	0.331	0.236	3.62e-26	iCAF	KLF10
EEF1D	1.77e-30	0.260768	0.826	0.773	4.52e-26	iCAF	EEF1D
TRAM1	2.36e-30	0.336049	0.319	0.221	6.02e-26	iCAF	TRAM1
CEBPD	2.77e-30	0.346204	0.483	0.376	7.07e-26	iCAF	CEBPD
KLF9	3.04e-30	0.428372	0.346	0.249	7.76e-26	iCAF	KLF9
PFDN5	6.41e-30	0.293199	0.775	0.714	1.64e-25	iCAF	PFDN5
RNH1	6.48e-30	0.443588	0.381	0.289	1.65e-25	iCAF	RNH1
ZFP36L1	6.85e-30	0.265454	0.773	0.68	1.75e-25	iCAF	ZFP36L1
FKBP8	7.5e-30	0.451536	0.257	0.172	1.91e-25	iCAF	FKBP8
NDFIP1	1.16e-29	0.395505	0.34	0.249	2.96e-25	iCAF	NDFIP1
LAMC1	1.62e-29	0.383667	0.331	0.237	4.13e-25	iCAF	LAMC1
TMBIM4	7.95e-29	0.430011	0.377	0.289	2.03e-24	iCAF	TMBIM4
BRD2	2.23e-28	0.553076	0.442	0.364	5.68e-24	iCAF	BRD2
KRTCAP2	6.94e-28	0.365094	0.284	0.194	1.77e-23	iCAF	KRTCAP2
NDUFB1	7.11e-28	0.255646	0.413	0.305	1.81e-23	iCAF	NDUFB1
SLC38A2	7.18e-28	0.526183	0.462	0.386	1.83e-23	iCAF	SLC38A2
AKAP13	2.47e-27	0.315544	0.297	0.205	6.29e-23	iCAF	AKAP13
FIS1	4.45e-27	0.303479	0.319	0.224	1.13e-22	iCAF	FIS1
CALM1	4.5e-27	0.25073	0.605	0.503	1.15e-22	iCAF	CALM1
ATP5F1D	1.27e-26	0.368005	0.428	0.337	3.24e-22	iCAF	ATP5F1D
H2AFJ	1.71e-26	0.252888	0.337	0.239	4.37e-22	iCAF	H2AFJ
ATP5PO	6.59e-26	0.299554	0.394	0.302	1.68e-21	iCAF	ATP5PO
PSME1	7.26e-26	0.332561	0.337	0.246	1.85e-21	iCAF	PSME1
COX4I1	1.01e-25	0.264495	0.683	0.605	2.58e-21	iCAF	COX4I1
SSR2	1.15e-25	0.307498	0.555	0.471	2.95e-21	iCAF	SSR2
TMEM258	2.83e-25	0.261815	0.591	0.51	7.22e-21	iCAF	TMEM258
RSRP1	3.06e-25	0.481206	0.351	0.273	7.82e-21	iCAF	RSRP1
PGLS	4.28e-25	0.355619	0.277	0.195	1.09e-20	iCAF	PGLS
TTC3	2.36e-24	0.282257	0.331	0.241	6.03e-20	iCAF	TTC3
PEBP1	2.76e-24	0.339876	0.555	0.471	7.05e-20	iCAF	PEBP1
HSPA8	6.92e-24	0.467794	0.576	0.508	1.76e-19	iCAF	HSPA8
AP3S1	1.06e-23	0.342057	0.318	0.237	2.69e-19	iCAF	AP3S1
EPB41L2	1.09e-23	0.351922	0.261	0.183	2.79e-19	iCAF	EPB41L2
CHD9	2.19e-23	0.355205	0.256	0.177	5.59e-19	iCAF	CHD9
KDELR1	1.1e-22	0.310969	0.331	0.249	2.8e-18	iCAF	KDELR1
NOP53	1.21e-22	0.347938	0.555	0.483	3.08e-18	iCAF	NOP53
DAD1	2.32e-22	0.283857	0.436	0.351	5.93e-18	iCAF	DAD1
DDIT4	7.75e-22	0.490295	0.336	0.252	1.98e-17	iCAF	DDIT4
CARHSP1	7.18e-21	0.305122	0.253	0.179	1.83e-16	iCAF	CARHSP1
SNX3	1.18e-20	0.257665	0.501	0.415	3.01e-16	iCAF	SNX3
HSP90AA1	1.43e-20	0.431917	0.823	0.753	3.65e-16	iCAF	HSP90AA1
MYLIP	1.75e-20	0.329238	0.256	0.18	4.47e-16	iCAF	MYLIP
MZT2A	9.68e-20	0.267004	0.261	0.187	2.47e-15	iCAF	MZT2A
SOX4	1.16e-19	0.449402	0.525	0.45	2.95e-15	iCAF	SOX4
MIDN	1.57e-19	0.334609	0.263	0.191	4e-15	iCAF	MIDN
DUT	1.61e-19	0.281584	0.284	0.209	4.1e-15	iCAF	DUT
CCNI	1.71e-19	0.285989	0.618	0.563	4.35e-15	iCAF	CCNI
KCNQ1OT1	2.63e-19	0.529442	0.391	0.322	6.71e-15	iCAF	KCNQ1OT1
DST	5.39e-19	0.298647	0.256	0.185	1.38e-14	iCAF	DST
SH3BGRL3	3.31e-18	0.501582	0.486	0.422	8.45e-14	iCAF	SH3BGRL3
IRF2BP2	5.69e-18	0.325827	0.311	0.241	1.45e-13	iCAF	IRF2BP2
PRDX4	7.02e-18	0.304315	0.32	0.249	1.79e-13	iCAF	PRDX4
MDK	1.02e-17	0.334402	0.403	0.335	2.59e-13	iCAF	MDK
BNIP3L	2.05e-17	0.266109	0.28	0.21	5.23e-13	iCAF	BNIP3L
TENT5A	2.29e-17	0.37192	0.289	0.22	5.85e-13	iCAF	TENT5A
ERGIC3	2.42e-17	0.352536	0.325	0.261	6.18e-13	iCAF	ERGIC3
TCEAL9	3.91e-17	0.254444	0.495	0.418	9.96e-13	iCAF	TCEAL9
ZNHIT1	2.08e-16	0.250788	0.311	0.241	5.31e-12	iCAF	ZNHIT1
ISCU	8.07e-16	0.356107	0.297	0.235	2.06e-11	iCAF	ISCU
HIGD2A	1.04e-15	0.258825	0.3	0.234	2.67e-11	iCAF	HIGD2A
NBEAL1	1.06e-15	0.327564	0.289	0.227	2.7e-11	iCAF	NBEAL1
ARL6IP4	1.25e-15	0.2628	0.407	0.34	3.19e-11	iCAF	ARL6IP4
VPS28	1.79e-15	0.256092	0.331	0.264	4.56e-11	iCAF	VPS28
LAMP2	2.18e-15	0.28658	0.268	0.206	5.56e-11	iCAF	LAMP2
SAT2	9.06e-15	0.306705	0.261	0.201	2.31e-10	iCAF	SAT2
LRPAP1	1.35e-14	0.336453	0.3	0.241	3.44e-10	iCAF	LRPAP1
EIF3F	1.65e-13	0.275633	0.466	0.419	4.2e-09	iCAF	EIF3F
ADI1	2.3e-13	0.302337	0.251	0.196	5.86e-09	iCAF	ADI1
SRSF5	5.53e-13	0.299819	0.466	0.413	1.41e-08	iCAF	SRSF5
WASF2	1.21e-12	0.285707	0.35	0.296	3.09e-08	iCAF	WASF2
RHOBTB3	2.47e-11	0.270318	0.297	0.243	6.31e-07	iCAF	RHOBTB3
CAMLG	3.94e-10	0.287394	0.346	0.302	1.01e-05	iCAF	CAMLG
SERINC1	2.25e-09	0.255213	0.306	0.263	5.74e-05	iCAF	SERINC1
NDUFS4	9.13e-08	0.25465	0.274	0.237	0.00232814	iCAF	NDUFS4
IFRD1	1.24e-07	0.320465	0.323	0.286	0.00315523	iCAF	IFRD1
SDF4	1.84e-07	0.270728	0.305	0.27	0.00468796	iCAF	SDF4
PRNP	4.62e-07	0.271237	0.36	0.328	0.0117888	iCAF	PRNP
RAB34	8.21e-07	0.258832	0.288	0.255	0.0209458	iCAF	RAB34
STAT3	2.98e-06	0.258237	0.407	0.381	0.0760037	iCAF	STAT3
HSPH1	2.36e-05	0.38193	0.397	0.382	0.602789	iCAF	HSPH1
PPP1R10	0.000475355	0.25229	0.256	0.235	1	iCAF	PPP1R10
FN1	0	3.39997	0.94	0.441	0	myCAF	FN1
MMP11	0	3.28704	0.573	0.071	0	myCAF	MMP11
COL1A1	0	3.20829	0.971	0.515	0	myCAF	COL1A1
COL11A1	0	3.13625	0.568	0.043	0	myCAF	COL11A1
COL1A2	0	3.04177	0.98	0.573	0	myCAF	COL1A2
COL3A1	0	2.98403	0.974	0.441	0	myCAF	COL3A1
COL10A1	0	2.90872	0.588	0.053	0	myCAF	COL10A1
CTHRC1	0	2.90028	0.864	0.247	0	myCAF	CTHRC1
POSTN	0	2.87515	0.8	0.243	0	myCAF	POSTN
SPARC	0	2.79588	0.951	0.564	0	myCAF	SPARC
ASPN	0	2.75494	0.618	0.139	0	myCAF	ASPN
COL5A2	0	2.74805	0.829	0.276	0	myCAF	COL5A2
COL12A1	0	2.60111	0.682	0.227	0	myCAF	COL12A1
VCAN	0	2.52251	0.847	0.379	0	myCAF	VCAN
COL5A1	0	2.49962	0.663	0.184	0	myCAF	COL5A1
SDC1	0	2.48943	0.487	0.06	0	myCAF	SDC1
AEBP1	0	2.29268	0.819	0.467	0	myCAF	AEBP1
SFRP21	0	2.2852	0.805	0.337	0	myCAF	SFRP2
SULF1	0	2.15471	0.43	0.071	0	myCAF	SULF1
COL8A1	0	2.10549	0.408	0.062	0	myCAF	COL8A1
COL6A1	0	2.07185	0.844	0.513	0	myCAF	COL6A1
COL6A31	0	2.0715	0.866	0.507	0	myCAF	COL6A3
THBS2	0	2.04446	0.776	0.445	0	myCAF	THBS2
RARRES21	0	2.01683	0.742	0.42	0	myCAF	RARRES2
BGN	0	2.0042	0.745	0.289	0	myCAF	BGN
MXRA5	0	1.98731	0.506	0.161	0	myCAF	MXRA5
HTRA3	0	1.95159	0.412	0.132	0	myCAF	HTRA3
MMP14	0	1.94137	0.51	0.227	0	myCAF	MMP14
COMP	0	1.9079	0.253	0.04	0	myCAF	COMP
MFAP2	0	1.90153	0.391	0.079	0	myCAF	MFAP2
LUM1	0	1.8971	0.951	0.666	0	myCAF	LUM
HTRA11	0	1.88344	0.59	0.25	0	myCAF	HTRA1
C1QTNF3	0	1.85276	0.257	0.039	0	myCAF	C1QTNF3
THY11	0	1.8297	0.619	0.227	0	myCAF	THY1
IFI27	0	1.7706	0.681	0.485	0	myCAF	IFI27
NBL1	0	1.75611	0.62	0.361	0	myCAF	NBL1
IFI6	0	1.74873	0.469	0.203	0	myCAF	IFI6
FBN11	0	1.73927	0.543	0.227	0	myCAF	FBN1
CTSK1	0	1.72339	0.713	0.4	0	myCAF	CTSK
ISLR1	0	1.70996	0.436	0.146	0	myCAF	ISLR
TIMP3	0	1.69448	0.703	0.589	0	myCAF	TIMP3
ANTXR1	0	1.65975	0.365	0.12	0	myCAF	ANTXR1
PPIC1	0	1.63894	0.476	0.189	0	myCAF	PPIC
PALLD	0	1.61315	0.504	0.246	0	myCAF	PALLD
LOXL1	0	1.60304	0.341	0.101	0	myCAF	LOXL1
FNDC1	0	1.60013	0.293	0.055	0	myCAF	FNDC1
PRSS23	0	1.5927	0.496	0.254	0	myCAF	PRSS23
CHPF	0	1.58861	0.323	0.087	0	myCAF	CHPF
TIMP21	0	1.5584	0.734	0.427	0	myCAF	TIMP2
DPYSL3	0	1.53117	0.348	0.116	0	myCAF	DPYSL3
CDH11	0	1.5291	0.522	0.312	0	myCAF	CDH11
MDK1	0	1.52452	0.513	0.283	0	myCAF	MDK
LRRC15	0	1.52294	0.292	0.086	0	myCAF	LRRC15
ADAM12	0	1.51674	0.378	0.167	0	myCAF	ADAM12
CTSB	0	1.51283	0.5	0.265	0	myCAF	CTSB
CD991	0	1.51194	0.645	0.397	0	myCAF	CD99
LGALS1	0	1.51083	0.957	0.896	0	myCAF	LGALS1
COL6A21	0	1.50135	0.839	0.644	0	myCAF	COL6A2
CTGF1	0	1.43399	0.659	0.36	0	myCAF	CTGF
SULF2	0	1.42203	0.26	0.053	0	myCAF	SULF2
ITGBL1	0	1.41989	0.28	0.082	0	myCAF	ITGBL1
MYH9	0	1.41935	0.482	0.255	0	myCAF	MYH9
GAS11	0	1.41594	0.341	0.12	0	myCAF	GAS1
EMILIN1	0	1.41389	0.36	0.14	0	myCAF	EMILIN1
PLXDC21	0	1.40174	0.332	0.121	0	myCAF	PLXDC2
MARCKS1	0	1.38458	0.602	0.361	0	myCAF	MARCKS
SERPINH1	0	1.34861	0.526	0.327	0	myCAF	SERPINH1
CALD1	0	1.32267	0.887	0.618	0	myCAF	CALD1
ACTB	0	1.2771	0.938	0.861	0	myCAF	ACTB
MMP21	0	1.25521	0.695	0.521	0	myCAF	MMP2
TPM1	0	1.23573	0.636	0.378	0	myCAF	TPM1
TAGLN	0	1.20917	0.755	0.342	0	myCAF	TAGLN
IGFBP41	0	1.15455	0.633	0.463	0	myCAF	IGFBP4
HLA-B	0	1.09381	0.748	0.681	0	myCAF	HLA-B
SERF2	0	1.05697	0.886	0.822	0	myCAF	SERF2
IFITM31	0	0.998931	0.806	0.696	0	myCAF	IFITM3
SFRP41	0	0.995956	0.499	0.184	0	myCAF	SFRP4
TMSB101	0	0.95617	0.959	0.907	0	myCAF	TMSB10
B2M	0	0.872569	0.981	0.967	0	myCAF	B2M
MYL6	0	0.766369	0.837	0.821	0	myCAF	MYL6
ATP5F1E	0	0.763383	0.803	0.79	0	myCAF	ATP5F1E
ACTA2	0	0.717608	0.525	0.221	0	myCAF	ACTA2
TMSB4X1	0	0.716185	0.978	0.928	0	myCAF	TMSB4X
MYL9	0	0.689904	0.58	0.296	0	myCAF	MYL9
PXDN	1.42e-294	1.6155	0.376	0.184	3.62e-290	myCAF	PXDN
C4orf48	5.18e-294	1.12016	0.281	0.097	1.32e-289	myCAF	C4orf48
ITGB5	1.45e-288	1.37985	0.347	0.154	3.71e-284	myCAF	ITGB5
MXRA81	4.62e-279	1.27212	0.449	0.253	1.18e-274	myCAF	MXRA8
CERCAM	7.35e-278	1.26245	0.264	0.093	1.87e-273	myCAF	CERCAM
RAB31	3.45e-274	1.34644	0.373	0.181	8.79e-270	myCAF	RAB31
ACTG11	6.62e-273	0.689902	0.808	0.751	1.69e-268	myCAF	ACTG1
VMP1	5.02e-272	1.01689	0.702	0.61	1.28e-267	myCAF	VMP1
LOX1	6.12e-260	1.27114	0.282	0.109	1.56e-255	myCAF	LOX
CNN2	1.99e-259	1.13295	0.261	0.092	5.09e-255	myCAF	CNN2
OST4	1.27e-255	1.0896	0.606	0.484	3.25e-251	myCAF	OST4
RRBP1	7.44e-241	1.3269	0.483	0.327	1.9e-236	myCAF	RRBP1
IGFBP7	1.83e-239	0.316219	0.764	0.619	4.68e-235	myCAF	IGFBP7
P4HB	3.69e-238	1.27209	0.475	0.322	9.43e-234	myCAF	P4HB
INHBA	6.96e-238	0.773302	0.451	0.247	1.77e-233	myCAF	INHBA
MRC21	9.64e-233	1.26421	0.379	0.203	2.46e-228	myCAF	MRC2
FSTL11	5.55e-222	0.935327	0.594	0.458	1.42e-217	myCAF	FSTL1
PDLIM21	6.53e-222	1.11991	0.37	0.194	1.67e-217	myCAF	PDLIM2
MYLK	3.31e-220	0.722055	0.272	0.101	8.45e-216	myCAF	MYLK
PHPT11	8.91e-220	1.0598	0.432	0.257	2.27e-215	myCAF	PHPT1
PLAU	3.99e-218	1.24949	0.301	0.136	1.02e-213	myCAF	PLAU
FAP	1.5e-217	1.25542	0.299	0.139	3.82e-213	myCAF	FAP
FIBIN	5.25e-216	1.18479	0.272	0.115	1.34e-211	myCAF	FIBIN
LY6E1	6.57e-216	1.20832	0.465	0.303	1.68e-211	myCAF	LY6E
FBLN11	1.94e-210	0.790846	0.609	0.448	4.94e-206	myCAF	FBLN1
TCF41	2.3e-204	1.01326	0.511	0.352	5.87e-200	myCAF	TCF4
C1S1	2.43e-204	0.911222	0.599	0.462	6.2e-200	myCAF	C1S
S100A61	6.2e-196	0.466566	0.926	0.918	1.58e-191	myCAF	S100A6
MFAP51	2.94e-194	0.933212	0.358	0.186	7.49e-190	myCAF	MFAP5
ISG15	5.36e-193	1.31864	0.293	0.136	1.37e-188	myCAF	ISG15
TPM2	7.25e-187	0.715428	0.558	0.424	1.85e-182	myCAF	TPM2
COL16A1	2.45e-186	1.2562	0.281	0.136	6.26e-182	myCAF	COL16A1
VKORC11	4.11e-171	1.14521	0.4	0.258	1.05e-166	myCAF	VKORC1
PSAP1	1.37e-170	0.890329	0.614	0.548	3.49e-166	myCAF	PSAP
RABAC11	1.17e-167	0.990487	0.486	0.362	2.99e-163	myCAF	RABAC1
CCDC801	8.71e-167	0.561724	0.632	0.468	2.22e-162	myCAF	CCDC80
HSPG21	1.13e-161	1.13782	0.341	0.199	2.89e-157	myCAF	HSPG2
GALNT1	5.29e-161	1.24208	0.262	0.132	1.35e-156	myCAF	GALNT1
HLA-C	2.53e-158	0.864743	0.62	0.572	6.46e-154	myCAF	HLA-C
GRN1	1.49e-156	0.950348	0.274	0.137	3.8e-152	myCAF	GRN
RGS16	1.08e-154	1.08315	0.278	0.139	2.75e-150	myCAF	RGS16
LRP11	3.52e-154	0.976311	0.486	0.367	8.97e-150	myCAF	LRP1
FKBP9	1.79e-153	1.1696	0.267	0.136	4.55e-149	myCAF	FKBP9
FLNA	1.93e-152	0.924416	0.473	0.351	4.91e-148	myCAF	FLNA
ITGB1	7.2e-152	0.68452	0.717	0.71	1.84e-147	myCAF	ITGB1
S100A101	2.72e-149	0.575927	0.671	0.575	6.93e-145	myCAF	S100A10
NUPR11	1.26e-148	0.867999	0.533	0.42	3.21e-144	myCAF	NUPR1
KRT19	7.17e-147	0.366133	0.29	0.139	1.83e-142	myCAF	KRT19
SLC44A1	2.45e-144	1.06629	0.268	0.141	6.26e-140	myCAF	SLC44A1
SPON21	8.69e-142	1.02522	0.407	0.28	2.22e-137	myCAF	SPON2
EFEMP21	1.35e-138	1.01484	0.315	0.189	3.45e-134	myCAF	EFEMP2
CAVIN3	7.01e-131	0.743411	0.369	0.228	1.79e-126	myCAF	CAVIN3
PMEPA1	6.79e-130	0.964074	0.315	0.19	1.73e-125	myCAF	PMEPA1
SPARCL1	7.2e-125	0.438163	0.575	0.457	1.84e-120	myCAF	SPARCL1
HCFC1R11	1.71e-124	0.841155	0.324	0.191	4.37e-120	myCAF	HCFC1R1
LIMA11	1.01e-121	0.945832	0.34	0.217	2.57e-117	myCAF	LIMA1
FKBP10	9.18e-114	1.00259	0.251	0.142	2.34e-109	myCAF	FKBP10
SELENOW1	1.37e-110	0.681328	0.415	0.286	3.51e-106	myCAF	SELENOW
CLEC11A	8.7e-108	1.03128	0.313	0.207	2.22e-103	myCAF	CLEC11A
COL15A1	4.51e-107	1.073	0.258	0.149	1.15e-102	myCAF	COL15A1
TSPO1	2.29e-106	0.886723	0.397	0.291	5.84e-102	myCAF	TSPO
COX6C	2.71e-106	0.495814	0.592	0.542	6.92e-102	myCAF	COX6C
IGFBP51	2.98e-105	0.64988	0.457	0.32	7.61e-101	myCAF	IGFBP5
CST31	9.5e-103	0.428722	0.714	0.658	2.42e-98	myCAF	CST3
PTTG1IP	1.23e-99	1.03111	0.33	0.234	3.13e-95	myCAF	PTTG1IP
VAMP51	2.21e-98	0.860407	0.282	0.174	5.64e-94	myCAF	VAMP5
FBLN21	1.73e-96	0.727673	0.329	0.212	4.42e-92	myCAF	FBLN2
ATOX1	2.91e-96	0.826432	0.359	0.255	7.42e-92	myCAF	ATOX1
SERPINF11	1.98e-95	0.67503	0.568	0.499	5.06e-91	myCAF	SERPINF1
PDLIM7	3.53e-94	0.908473	0.263	0.162	9e-90	myCAF	PDLIM7
IFI27L21	4.41e-94	0.857154	0.301	0.197	1.12e-89	myCAF	IFI27L2
UQCR11	5.28e-93	0.712864	0.51	0.442	1.35e-88	myCAF	UQCR11
CTSZ	1.04e-91	0.90141	0.263	0.163	2.64e-87	myCAF	CTSZ
MGST31	1.93e-90	0.636029	0.464	0.372	4.92e-86	myCAF	MGST3
ACTN1	7.99e-90	0.888768	0.381	0.294	2.04e-85	myCAF	ACTN1
CALR	1.34e-89	0.904277	0.489	0.441	3.41e-85	myCAF	CALR
WISP21	6.14e-89	0.656303	0.275	0.161	1.57e-84	myCAF	WISP2
2024-09-11	1.05e-86	0.930082	0.386	0.304	2.67e-82	myCAF	2024-09-11
TPM4	6.3e-86	0.70473	0.49	0.42	1.61e-81	myCAF	TPM4
LAMTOR41	6.11e-82	0.767038	0.358	0.262	1.56e-77	myCAF	LAMTOR4
SSR3	1.22e-80	0.86342	0.365	0.281	3.11e-76	myCAF	SSR3
PRDX51	4.47e-79	0.803596	0.394	0.313	1.14e-74	myCAF	PRDX5
TTC31	5.15e-78	0.856612	0.316	0.227	1.31e-73	myCAF	TTC3
CYR611	5.17e-75	0.31806	0.559	0.472	1.32e-70	myCAF	CYR61
C4orf3	9.45e-75	0.76877	0.378	0.297	2.41e-70	myCAF	C4orf3
SPATS2L	1.17e-74	0.850925	0.344	0.265	2.99e-70	myCAF	SPATS2L
TSPAN41	1.17e-74	0.744902	0.271	0.177	2.99e-70	myCAF	TSPAN4
CYBA1	1.8e-74	0.7675	0.316	0.228	4.6e-70	myCAF	CYBA
PPDPF1	3.82e-74	0.632809	0.44	0.36	9.74e-70	myCAF	PPDPF
CXCL121	2.13e-73	0.661823	0.453	0.367	5.44e-69	myCAF	CXCL12
NME3	2.84e-69	0.693132	0.26	0.17	7.23e-65	myCAF	NME3
BEX31	7.18e-69	0.751713	0.37	0.289	1.83e-64	myCAF	BEX3
TMED9	7.32e-69	0.896831	0.395	0.337	1.87e-64	myCAF	TMED9
CMTM3	8.61e-68	0.945459	0.302	0.227	2.2e-63	myCAF	CMTM3
CALU	1.17e-66	0.817045	0.46	0.432	2.98e-62	myCAF	CALU
PCOLCE1	2.1e-65	0.757205	0.465	0.417	5.36e-61	myCAF	PCOLCE
NDUFA4	9.39e-65	0.548151	0.58	0.587	2.4e-60	myCAF	NDUFA4
GOLIM4	2.93e-61	0.964533	0.283	0.206	7.46e-57	myCAF	GOLIM4
COMMD61	2.36e-59	0.575504	0.546	0.525	6.02e-55	myCAF	COMMD6
OSTC	4.17e-58	0.825412	0.408	0.369	1.06e-53	myCAF	OSTC
TCEAL4	1.46e-57	0.719096	0.344	0.271	3.73e-53	myCAF	TCEAL4
OLFML31	1.04e-55	1.01255	0.268	0.196	2.66e-51	myCAF	OLFML3
SH3BGRL31	1.54e-55	0.725918	0.456	0.419	3.94e-51	myCAF	SH3BGRL3
PPIB	3.54e-55	0.584656	0.593	0.622	9.03e-51	myCAF	PPIB
KIAA1217	1.26e-52	0.789349	0.267	0.196	3.21e-48	myCAF	KIAA1217
AHNAK1	6.22e-52	0.641261	0.418	0.355	1.59e-47	myCAF	AHNAK
ITM2B1	8.52e-51	0.45177	0.606	0.612	2.17e-46	myCAF	ITM2B
PDLIM5	5.16e-49	0.713219	0.278	0.209	1.32e-44	myCAF	PDLIM5
TMEM2581	5.85e-48	0.634838	0.514	0.52	1.49e-43	myCAF	TMEM258
LAPTM4A1	4.07e-47	0.44164	0.635	0.674	1.04e-42	myCAF	LAPTM4A
C9orf16	1.18e-46	0.721656	0.301	0.235	3e-42	myCAF	C9orf16
NPC21	4.24e-46	0.686815	0.447	0.418	1.08e-41	myCAF	NPC2
NDUFB7	5.64e-46	0.57655	0.33	0.26	1.44e-41	myCAF	NDUFB7
PMP221	6.83e-46	0.585898	0.371	0.307	1.74e-41	myCAF	PMP22
UQCRQ	1.91e-43	0.560417	0.488	0.472	4.88e-39	myCAF	UQCRQ
CAPZB	1e-41	0.746624	0.373	0.341	2.55e-37	myCAF	CAPZB
CTNNB1	4.89e-41	1.00064	0.401	0.369	1.25e-36	myCAF	CTNNB1
GUK1	5.1e-40	0.592474	0.473	0.465	1.3e-35	myCAF	GUK1
CYB5A1	6.68e-37	0.582377	0.265	0.204	1.7e-32	myCAF	CYB5A
GJA1	6.84e-36	0.798542	0.268	0.217	1.74e-31	myCAF	GJA1
NEDD8	1.12e-35	0.644228	0.409	0.387	2.86e-31	myCAF	NEDD8
SSR4	4.9e-35	0.591305	0.474	0.481	1.25e-30	myCAF	SSR4
PAM1	9.45e-35	0.749396	0.262	0.211	2.41e-30	myCAF	PAM
CUTA	4.8e-34	0.698993	0.361	0.328	1.22e-29	myCAF	CUTA
SERPING11	7.12e-33	0.443109	0.55	0.544	1.82e-28	myCAF	SERPING1
MYDGF	7.86e-33	0.756751	0.4	0.392	2.01e-28	myCAF	MYDGF
LPP	9.12e-32	0.490258	0.319	0.266	2.33e-27	myCAF	LPP
SELENOM	6.92e-29	0.373455	0.619	0.668	1.77e-24	myCAF	SELENOM
FKBP2	8.84e-29	0.646701	0.323	0.287	2.26e-24	myCAF	FKBP2
SSPN1	2.42e-26	0.571421	0.266	0.219	6.18e-22	myCAF	SSPN
TMED10	6.02e-26	0.658514	0.353	0.334	1.54e-21	myCAF	TMED10
IFITM21	1.17e-25	0.454216	0.454	0.437	2.99e-21	myCAF	IFITM2
THBS1	4.13e-25	0.709482	0.425	0.41	1.05e-20	myCAF	THBS1
KDELR2	5.79e-25	0.630091	0.447	0.471	1.48e-20	myCAF	KDELR2
FOXP1	1.01e-24	0.636491	0.322	0.291	2.59e-20	myCAF	FOXP1
ENAH	1.56e-24	0.650283	0.262	0.225	3.97e-20	myCAF	ENAH
DAD11	2.4e-24	0.597671	0.37	0.356	6.12e-20	myCAF	DAD1
SSR21	5.91e-24	0.541468	0.464	0.485	1.51e-19	myCAF	SSR2
SEC31A	6.08e-24	0.682962	0.289	0.258	1.55e-19	myCAF	SEC31A
LGALS3BP1	5.69e-23	0.629483	0.326	0.3	1.45e-18	myCAF	LGALS3BP
CYB5R31	2.01e-22	0.66201	0.329	0.31	5.12e-18	myCAF	CYB5R3
CNN3	2.66e-22	0.613473	0.446	0.459	6.8e-18	myCAF	CNN3
HLA-A	1.33e-20	0.385716	0.647	0.735	3.4e-16	myCAF	HLA-A
COX7C	2.3e-19	0.312231	0.604	0.668	5.86e-15	myCAF	COX7C
ATP5MC2	3.94e-18	0.379271	0.462	0.464	1e-13	myCAF	ATP5MC2
ARL6IP51	8.09e-18	0.53353	0.285	0.255	2.06e-13	myCAF	ARL6IP5
ELOB	1.12e-17	0.416521	0.522	0.568	2.85e-13	myCAF	ELOB
JTB	1.25e-17	0.625444	0.345	0.339	3.2e-13	myCAF	JTB
PTMS	1.02e-16	0.490918	0.384	0.385	2.59e-12	myCAF	PTMS
ATRAID1	3.96e-16	0.585545	0.268	0.244	1.01e-11	myCAF	ATRAID
CD91	4.02e-16	0.364059	0.265	0.225	1.03e-11	myCAF	CD9
ANAPC11	9.74e-16	0.52234	0.347	0.34	2.49e-11	myCAF	ANAPC11
NORAD	1.1e-15	0.617773	0.333	0.328	2.8e-11	myCAF	NORAD
TUBA1A1	2.12e-15	0.414252	0.374	0.359	5.4e-11	myCAF	TUBA1A
NDUFB11	2.85e-15	0.49123	0.329	0.312	7.27e-11	myCAF	NDUFB1
C19orf53	2.98e-15	0.528334	0.412	0.431	7.61e-11	myCAF	C19orf53
MYL12A	3.23e-15	0.519359	0.481	0.535	8.23e-11	myCAF	MYL12A
CAVIN1	3.79e-15	0.456728	0.494	0.531	9.67e-11	myCAF	CAVIN1
APP	5.02e-15	0.6221	0.356	0.36	1.28e-10	myCAF	APP
UQCR10	1.52e-14	0.496342	0.387	0.39	3.88e-10	myCAF	UQCR10
LMAN1	2.45e-13	0.585989	0.257	0.239	6.24e-09	myCAF	LMAN1
CYBRD11	2.58e-13	0.556807	0.274	0.254	6.57e-09	myCAF	CYBRD1
LEPROT1	8.4e-13	0.530924	0.262	0.243	2.14e-08	myCAF	LEPROT
COX5B	2.12e-12	0.398194	0.41	0.42	5.4e-08	myCAF	COX5B
CALM2	3.74e-12	0.250014	0.651	0.747	9.55e-08	myCAF	CALM2
AXL	4.86e-12	0.304805	0.25	0.335	1.24e-07	myCAF	AXL
C19orf70	9.03e-12	0.486793	0.256	0.235	2.3e-07	myCAF	C19orf70
MFGE8	1.81e-10	0.369401	0.332	0.325	4.63e-06	myCAF	MFGE8
ZBTB201	5.06e-10	0.415979	0.388	0.389	1.29e-05	myCAF	ZBTB20
POLR2L	3.11e-09	0.342873	0.529	0.592	7.92e-05	myCAF	POLR2L
ZNHIT11	1.48e-08	0.451802	0.256	0.245	0.000377187	myCAF	ZNHIT1
ATP6V0E1	1.97e-08	0.391034	0.504	0.571	0.000502571	myCAF	ATP6V0E1
B4GALT1	3.1e-08	0.328908	0.273	0.351	0.000791679	myCAF	B4GALT1
ATP5IF1	6.74e-08	0.392211	0.273	0.262	0.00171827	myCAF	ATP5IF1
COL14A11	1.07e-07	0.266416	0.244	0.311	0.00272349	myCAF	COL14A1
TMA7	1.27e-07	0.31682	0.582	0.679	0.00323569	myCAF	TMA7
CANX	1.87e-07	0.264646	0.296	0.385	0.00477846	myCAF	CANX
CLIC4	7.8e-07	0.577619	0.299	0.311	0.0199076	myCAF	CLIC4
NDUFA1	2.02e-06	0.467831	0.351	0.372	0.0516354	myCAF	NDUFA1
SIVA1	2.23e-06	0.260867	0.246	0.312	0.0569709	myCAF	SIVA1
NUCKS11	1.22e-05	0.369453	0.45	0.502	0.311596	myCAF	NUCKS1
ATP5MC1	1.32e-05	0.27662	0.252	0.317	0.336984	myCAF	ATP5MC1
HP1BP3	1.58e-05	0.259492	0.264	0.332	0.402411	myCAF	HP1BP3
CLTC	2.07e-05	0.275356	0.205	0.257	0.527627	myCAF	CLTC
KRT10	3.46e-05	0.458172	0.342	0.368	0.882835	myCAF	KRT10
AP2S1	4.07e-05	0.477755	0.291	0.301	1	myCAF	AP2S1
NDUFC2	4.34e-05	0.472035	0.344	0.371	1	myCAF	NDUFC2
BSG	0.000129152	0.457841	0.328	0.352	1	myCAF	BSG
SDC2	0.000147238	0.476434	0.281	0.291	1	myCAF	SDC2
COX6B1	0.000166477	0.358488	0.458	0.521	1	myCAF	COX6B1
NDUFAF3	0.000167921	0.261239	0.204	0.25	1	myCAF	NDUFAF3
BANF1	0.00017751	0.269247	0.217	0.265	1	myCAF	BANF1
FOSL2	0.000181291	0.369435	0.208	0.258	1	myCAF	FOSL2
ATP5ME	0.00018817	0.38446	0.405	0.448	1	myCAF	ATP5ME
MRPL51	0.000253781	0.420322	0.295	0.308	1	myCAF	MRPL51
XIST	0.000419116	0.298521	0.472	0.534	1	myCAF	XIST
NDUFA13	0.000830226	0.313337	0.293	0.362	1	myCAF	NDUFA13
CD151	0.000888977	0.328777	0.259	0.26	1	myCAF	CD151
DDX17	0.000980904	0.267014	0.363	0.459	1	myCAF	DDX17
RUNX1	0.0014541	0.486618	0.303	0.323	1	myCAF	RUNX1
NDUFA2	0.00145491	0.261625	0.241	0.294	1	myCAF	NDUFA2
NOP10	0.00155708	0.270324	0.33	0.406	1	myCAF	NOP10
CSTB	0.00176909	0.303701	0.394	0.424	1	myCAF	CSTB
CKAP4	0.00208307	0.551309	0.245	0.258	1	myCAF	CKAP4
FRMD6	0.00464717	0.251434	0.212	0.252	1	myCAF	FRMD6
MPHOSPH8	0.00507749	0.2781	0.235	0.281	1	myCAF	MPHOSPH8
TMEM230	0.00821098	0.389439	0.245	0.254	1	myCAF	TMEM230
KRT191	0	3.4405	0.802	0.143	0	EMT_like CAF	KRT19
TFF3	0	3.00843	0.385	0.047	0	EMT_like CAF	TFF3
KRT18	0	2.97836	0.718	0.095	0	EMT_like CAF	KRT18
AZGP1	0	2.91663	0.541	0.066	0	EMT_like CAF	AZGP1
KRT8	0	2.82133	0.664	0.083	0	EMT_like CAF	KRT8
GATA3	0	2.41516	0.494	0.032	0	EMT_like CAF	GATA3
FXYD3	0	2.39028	0.58	0.065	0	EMT_like CAF	FXYD3
STC2	0	2.37373	0.4	0.053	0	EMT_like CAF	STC2
S100A14	0	2.3096	0.493	0.054	0	EMT_like CAF	S100A14
TRPS1	0	2.2457	0.499	0.076	0	EMT_like CAF	TRPS1
ANKRD30A	0	2.19485	0.385	0.019	0	EMT_like CAF	ANKRD30A
ELF3	0	2.18241	0.468	0.045	0	EMT_like CAF	ELF3
KRT7	0	2.17822	0.569	0.144	0	EMT_like CAF	KRT7
CD24	0	2.16584	0.49	0.086	0	EMT_like CAF	CD24
MUC1	0	2.13066	0.419	0.052	0	EMT_like CAF	MUC1
SPINT2	0	2.0798	0.535	0.074	0	EMT_like CAF	SPINT2
SMIM22	0	2.07739	0.439	0.032	0	EMT_like CAF	SMIM22
TSTD1	0	2.01766	0.512	0.069	0	EMT_like CAF	TSTD1
RAB11FIP1	0	1.93323	0.35	0.036	0	EMT_like CAF	RAB11FIP1
VAMP8	0	1.92729	0.472	0.052	0	EMT_like CAF	VAMP8
AGR2	0	1.89369	0.29	0.019	0	EMT_like CAF	AGR2
AGR3	0	1.8912	0.295	0.015	0	EMT_like CAF	AGR3
CLDN4	0	1.84285	0.443	0.073	0	EMT_like CAF	CLDN4
MS4A7	0	1.74106	0.267	0.017	0	EMT_like CAF	MS4A7
CA12	0	1.56111	0.319	0.039	0	EMT_like CAF	CA12
CLDN3	0	1.52929	0.299	0.017	0	EMT_like CAF	CLDN3
CLDN7	0	1.50424	0.294	0.021	0	EMT_like CAF	CLDN7
MAL2	0	1.3933	0.252	0.016	0	EMT_like CAF	MAL2
MLPH	0	1.38164	0.27	0.017	0	EMT_like CAF	MLPH
SERINC2	0	1.31272	0.304	0.03	0	EMT_like CAF	SERINC2
TPD52	0	1.25422	0.253	0.015	0	EMT_like CAF	TPD52
PLPP2	0	1.21768	0.25	0.018	0	EMT_like CAF	PLPP2
DSP	0	1.18769	0.257	0.024	0	EMT_like CAF	DSP
PTPRF	0	1.05181	0.297	0.038	0	EMT_like CAF	PTPRF
EFNA1	1.48e-306	1.13142	0.252	0.03	3.78e-302	EMT_like CAF	EFNA1
PAFAH1B3	1.13e-286	1.23041	0.277	0.039	2.88e-282	EMT_like CAF	PAFAH1B3
PPDPF2	1.71e-276	1.82879	0.746	0.36	4.35e-272	EMT_like CAF	PPDPF
PIP	3.24e-270	3.06914	0.341	0.066	8.26e-266	EMT_like CAF	PIP
SYNGR2	7.59e-259	1.01918	0.267	0.04	1.94e-254	EMT_like CAF	SYNGR2
EVL	4.77e-258	1.64198	0.425	0.105	1.22e-253	EMT_like CAF	EVL
SLC38A1	2.41e-251	1.37713	0.33	0.065	6.14e-247	EMT_like CAF	SLC38A1
TBC1D9	6.07e-247	1.21452	0.293	0.052	1.55e-242	EMT_like CAF	TBC1D9
TACSTD2	3.07e-242	1.65031	0.446	0.122	7.83e-238	EMT_like CAF	TACSTD2
CRIP1	3.32e-233	1.7326	0.529	0.168	8.46e-229	EMT_like CAF	CRIP1
HIST1H1C	1.18e-232	1.54221	0.287	0.053	3.01e-228	EMT_like CAF	HIST1H1C
COX6C1	2.61e-224	2.16712	0.815	0.541	6.65e-220	EMT_like CAF	COX6C
CD92	6.16e-219	1.47106	0.586	0.215	1.57e-214	EMT_like CAF	CD9
FASN	1.01e-209	2.05218	0.409	0.119	2.59e-205	EMT_like CAF	FASN
WFDC2	7.43e-207	1.44452	0.275	0.054	1.89e-202	EMT_like CAF	WFDC2
IDH2	8.17e-204	1.05174	0.297	0.062	2.08e-199	EMT_like CAF	IDH2
ATP1B1	9.87e-202	1.46941	0.39	0.107	2.52e-197	EMT_like CAF	ATP1B1
HOOK2	1.31e-192	0.92851	0.281	0.057	3.35e-188	EMT_like CAF	HOOK2
CRIP2	6.48e-191	1.0829	0.439	0.127	1.65e-186	EMT_like CAF	CRIP2
HIST1H2AC	4.59e-183	1.10286	0.256	0.052	1.17e-178	EMT_like CAF	HIST1H2AC
BST2	5.15e-165	1.02345	0.413	0.125	1.31e-160	EMT_like CAF	BST2
TSPAN13	2.27e-158	0.960452	0.264	0.061	5.8e-154	EMT_like CAF	TSPAN13
SLC40A1	1.43e-155	1.34352	0.356	0.108	3.64e-151	EMT_like CAF	SLC40A1
SCGB2A2	3.17e-153	3.70731	0.37	0.123	8.08e-149	EMT_like CAF	SCGB2A2
SERF21	5.87e-152	0.903649	0.914	0.834	1.5e-147	EMT_like CAF	SERF2
CYB5A2	9.53e-152	1.32329	0.498	0.204	2.43e-147	EMT_like CAF	CYB5A
EEF1D1	8.22e-150	1.02309	0.896	0.772	2.1e-145	EMT_like CAF	EEF1D
XBP1	1.49e-146	1.56687	0.713	0.496	3.81e-142	EMT_like CAF	XBP1
RARRES3	1.15e-134	1.19572	0.348	0.112	2.94e-130	EMT_like CAF	RARRES3
DCXR	2.06e-134	1.14589	0.327	0.102	5.27e-130	EMT_like CAF	DCXR
H3F3A	2.56e-133	0.937827	0.86	0.764	6.53e-129	EMT_like CAF	H3F3A
H2AFJ1	5.96e-131	1.40243	0.507	0.235	1.52e-126	EMT_like CAF	H2AFJ
ATP5MC21	2.37e-130	1.23181	0.697	0.451	6.04e-126	EMT_like CAF	ATP5MC2
CCND1	7.39e-130	1.17501	0.349	0.115	1.88e-125	EMT_like CAF	CCND1
SMIM141	2.57e-122	1.06614	0.375	0.136	6.55e-118	EMT_like CAF	SMIM14
ADIRF	4.74e-122	0.589288	0.656	0.348	1.21e-117	EMT_like CAF	ADIRF
CD74	1.09e-120	0.966486	0.299	0.091	2.78e-116	EMT_like CAF	CD74
GAPDH	5.23e-118	1.00378	0.868	0.756	1.33e-113	EMT_like CAF	GAPDH
TMEM141	3.54e-117	0.785068	0.278	0.081	9.02e-113	EMT_like CAF	TMEM141
LAGE3	7.69e-117	1.09148	0.305	0.099	1.96e-112	EMT_like CAF	LAGE3
ATP5IF11	3.85e-115	1.2735	0.512	0.251	9.82e-111	EMT_like CAF	ATP5IF1
EFHD1	2.52e-114	0.850266	0.272	0.08	6.43e-110	EMT_like CAF	EFHD1
MZT2B	2.95e-112	1.21511	0.637	0.4	7.51e-108	EMT_like CAF	MZT2B
ATP5F1E1	5.72e-112	0.78999	0.875	0.789	1.46e-107	EMT_like CAF	ATP5F1E
UQCRQ1	3.08e-110	1.16932	0.69	0.464	7.87e-106	EMT_like CAF	UQCRQ
LSM4	5.66e-109	1.02551	0.325	0.113	1.44e-104	EMT_like CAF	LSM4
TMSB4X2	3.18e-106	0.66268	0.988	0.938	8.11e-102	EMT_like CAF	TMSB4X
LAMTOR2	7.48e-106	0.924817	0.369	0.141	1.91e-101	EMT_like CAF	LAMTOR2
NME4	1.34e-105	0.973654	0.314	0.108	3.42e-101	EMT_like CAF	NME4
COX7C1	3.38e-105	0.897548	0.796	0.644	8.63e-101	EMT_like CAF	COX7C
SDC4	2.19e-98	1.15284	0.326	0.124	5.59e-94	EMT_like CAF	SDC4
UQCR111	1.32e-94	0.980958	0.667	0.448	3.37e-90	EMT_like CAF	UQCR11
MALAT1	5.99e-94	0.739283	0.998	0.991	1.53e-89	EMT_like CAF	MALAT1
CYHR1	3.85e-93	0.772735	0.25	0.079	9.83e-89	EMT_like CAF	CYHR1
UQCC3	2.36e-92	0.806854	0.265	0.088	6.03e-88	EMT_like CAF	UQCC3
HSPB1	1.72e-89	0.843009	0.827	0.658	4.39e-85	EMT_like CAF	HSPB1
MIF	1.63e-85	1.15005	0.708	0.525	4.16e-81	EMT_like CAF	MIF
PCBD1	7e-84	0.912637	0.338	0.14	1.79e-79	EMT_like CAF	PCBD1
PRDX21	4.36e-82	1.05061	0.485	0.263	1.11e-77	EMT_like CAF	PRDX2
NDUFB71	1.1e-81	0.835144	0.506	0.265	2.79e-77	EMT_like CAF	NDUFB7
TMEM2191	2.23e-78	0.786396	0.363	0.159	5.68e-74	EMT_like CAF	TMEM219
MRPL55	4.6e-78	0.688912	0.314	0.125	1.17e-73	EMT_like CAF	MRPL55
MRPS34	4.63e-78	0.923229	0.323	0.135	1.18e-73	EMT_like CAF	MRPS34
TECR	2.92e-76	0.777213	0.306	0.123	7.44e-72	EMT_like CAF	TECR
CISD3	7.08e-76	0.743356	0.25	0.089	1.8e-71	EMT_like CAF	CISD3
SDC11	1.27e-75	0.384364	0.383	0.156	3.24e-71	EMT_like CAF	SDC1
ATOX11	1.65e-75	0.864623	0.494	0.27	4.21e-71	EMT_like CAF	ATOX1
SELENOW2	1.06e-74	0.777469	0.552	0.306	2.7e-70	EMT_like CAF	SELENOW
MARCKSL1	3.64e-74	1.0739	0.465	0.265	9.29e-70	EMT_like CAF	MARCKSL1
POLR2L1	2.36e-73	0.927051	0.717	0.569	6.01e-69	EMT_like CAF	POLR2L
MYL61	7.31e-72	0.485292	0.887	0.822	1.86e-67	EMT_like CAF	MYL6
NME31	8.57e-72	0.84493	0.385	0.182	2.19e-67	EMT_like CAF	NME3
ACTG12	3.12e-71	0.616728	0.866	0.76	7.97e-67	EMT_like CAF	ACTG1
MAP3K13	2.23e-70	0.725941	0.265	0.102	5.68e-66	EMT_like CAF	MAP3K13
NDUFA41	6.02e-70	0.738272	0.73	0.578	1.53e-65	EMT_like CAF	NDUFA4
ACTB1	4.94e-69	0.426688	0.929	0.878	1.26e-64	EMT_like CAF	ACTB
CHCHD5	1.27e-68	0.699168	0.252	0.095	3.25e-64	EMT_like CAF	CHCHD5
C4orf481	1.81e-67	0.805441	0.316	0.134	4.61e-63	EMT_like CAF	C4orf48
NPDC1	1.97e-67	0.816872	0.292	0.123	5.02e-63	EMT_like CAF	NPDC1
NAA38	2.81e-67	0.84783	0.363	0.171	7.16e-63	EMT_like CAF	NAA38
LAMTOR42	5.25e-67	0.8388	0.488	0.275	1.34e-62	EMT_like CAF	LAMTOR4
TMEM256	1.38e-66	0.797696	0.311	0.135	3.53e-62	EMT_like CAF	TMEM256
HMGN1	3.07e-66	0.965836	0.549	0.363	7.84e-62	EMT_like CAF	HMGN1
UQCR101	7.08e-66	1.01091	0.568	0.379	1.81e-61	EMT_like CAF	UQCR10
GSTK1	2.5e-65	0.748549	0.315	0.138	6.38e-61	EMT_like CAF	GSTK1
NDUFA3	1.11e-63	0.808979	0.351	0.167	2.84e-59	EMT_like CAF	NDUFA3
ASAH1	2.46e-62	0.743632	0.288	0.124	6.28e-58	EMT_like CAF	ASAH1
STMP1	5.59e-62	0.635843	0.346	0.158	1.43e-57	EMT_like CAF	STMP1
UFC1	7.31e-62	0.915791	0.423	0.233	1.86e-57	EMT_like CAF	UFC1
TRAPPC1	1.28e-61	0.551702	0.29	0.121	3.28e-57	EMT_like CAF	TRAPPC1
COX6B11	1.55e-60	0.803433	0.654	0.497	3.96e-56	EMT_like CAF	COX6B1
TSPO2	2.1e-60	0.721656	0.519	0.307	5.36e-56	EMT_like CAF	TSPO
GGCT	4.18e-60	0.77079	0.279	0.122	1.07e-55	EMT_like CAF	GGCT
NDUFB12	4.71e-60	0.763589	0.509	0.305	1.2e-55	EMT_like CAF	NDUFB1
CETN2	4.84e-60	0.677919	0.253	0.102	1.23e-55	EMT_like CAF	CETN2
SUMF2	1.29e-59	0.78861	0.282	0.122	3.28e-55	EMT_like CAF	SUMF2
DBI	1.73e-59	1.06997	0.55	0.377	4.41e-55	EMT_like CAF	DBI
TMA71	3.18e-59	0.669025	0.754	0.649	8.11e-55	EMT_like CAF	TMA7
PIN4	4.16e-58	0.706456	0.299	0.133	1.06e-53	EMT_like CAF	PIN4
POLR2I	4.82e-58	0.834469	0.388	0.203	1.23e-53	EMT_like CAF	POLR2I
PNKD	8.67e-57	0.638505	0.253	0.104	2.21e-52	EMT_like CAF	PNKD
CIB1	1.03e-56	0.765293	0.398	0.216	2.62e-52	EMT_like CAF	CIB1
NDUFB3	3.09e-56	0.653747	0.269	0.116	7.87e-52	EMT_like CAF	NDUFB3
ANAPC16	6.3e-56	0.738419	0.409	0.225	1.61e-51	EMT_like CAF	ANAPC16
SELENOH	6.13e-55	0.823095	0.461	0.278	1.56e-50	EMT_like CAF	SELENOH
MZT2A1	6.7e-55	0.792987	0.36	0.186	1.71e-50	EMT_like CAF	MZT2A
MEAF6	9.9e-55	0.809893	0.341	0.171	2.53e-50	EMT_like CAF	MEAF6
RNF213	2.67e-54	0.52901	0.286	0.125	6.82e-50	EMT_like CAF	RNF213
NDUFS8	1.21e-53	0.675329	0.346	0.172	3.09e-49	EMT_like CAF	NDUFS8
COX17	2.56e-53	0.727407	0.434	0.246	6.54e-49	EMT_like CAF	COX17
ELOB1	6.44e-53	0.69338	0.688	0.549	1.64e-48	EMT_like CAF	ELOB
TOB1	6.32e-52	0.764728	0.259	0.115	1.61e-47	EMT_like CAF	TOB1
PRR13	3.18e-51	0.764532	0.355	0.189	8.1e-47	EMT_like CAF	PRR13
TMEM205	3.47e-51	0.808588	0.271	0.126	8.85e-47	EMT_like CAF	TMEM205
S100A102	3.66e-51	0.557312	0.764	0.591	9.34e-47	EMT_like CAF	S100A10
NDUFC1	5.88e-51	0.739895	0.414	0.232	1.5e-46	EMT_like CAF	NDUFC1
GPX41	6.04e-51	0.713783	0.675	0.541	1.54e-46	EMT_like CAF	GPX4
COX5B1	9.79e-51	0.716459	0.573	0.409	2.5e-46	EMT_like CAF	COX5B
NDUFC21	1.2e-50	0.910862	0.527	0.355	3.06e-46	EMT_like CAF	NDUFC2
ZKSCAN1	2.42e-50	0.662591	0.302	0.147	6.18e-46	EMT_like CAF	ZKSCAN1
TCEAL41	5.56e-50	0.853157	0.459	0.28	1.42e-45	EMT_like CAF	TCEAL4
MRPL57	8.63e-50	0.676511	0.356	0.186	2.2e-45	EMT_like CAF	MRPL57
GTF2I	8.73e-50	0.798162	0.408	0.235	2.23e-45	EMT_like CAF	GTF2I
PERP	2.39e-49	0.723303	0.305	0.152	6.11e-45	EMT_like CAF	PERP
TPM11	5.09e-49	0.425642	0.64	0.432	1.3e-44	EMT_like CAF	TPM1
TOMM71	1.77e-48	0.57942	0.779	0.678	4.51e-44	EMT_like CAF	TOMM7
ZNHIT12	2.31e-48	0.741381	0.411	0.239	5.88e-44	EMT_like CAF	ZNHIT1
SDHC	3.2e-48	0.66202	0.318	0.162	8.15e-44	EMT_like CAF	SDHC
TMED4	4.33e-48	0.799774	0.289	0.141	1.11e-43	EMT_like CAF	TMED4
LSM5	1.34e-47	0.701963	0.408	0.235	3.42e-43	EMT_like CAF	LSM5
BLVRB	8.66e-47	0.747543	0.311	0.158	2.21e-42	EMT_like CAF	BLVRB
ATP5MF	1.91e-46	0.843668	0.513	0.352	4.87e-42	EMT_like CAF	ATP5MF
CIRBP1	4.4e-46	0.716893	0.68	0.554	1.12e-41	EMT_like CAF	CIRBP
ALKBH7	5.59e-46	0.628642	0.325	0.166	1.43e-41	EMT_like CAF	ALKBH7
COX8A	7.75e-46	0.83959	0.532	0.385	1.98e-41	EMT_like CAF	COX8A
CENPX	1.22e-45	0.725326	0.299	0.15	3.11e-41	EMT_like CAF	CENPX
TBCB	2.57e-45	0.684914	0.323	0.167	6.57e-41	EMT_like CAF	TBCB
CTTN	4.55e-45	1.12408	0.419	0.257	1.16e-40	EMT_like CAF	CTTN
POLR2J3.1	4.85e-45	0.881423	0.348	0.198	1.24e-40	EMT_like CAF	POLR2J3.1
ENSA	5.44e-45	0.717367	0.355	0.198	1.39e-40	EMT_like CAF	ENSA
DPM3	2.11e-44	0.672517	0.264	0.126	5.39e-40	EMT_like CAF	DPM3
NDUFB10	4.98e-44	0.739419	0.434	0.271	1.27e-39	EMT_like CAF	NDUFB10
GUK11	6.29e-44	0.668674	0.597	0.46	1.61e-39	EMT_like CAF	GUK1
PLA2G16	7.99e-44	0.622747	0.272	0.131	2.04e-39	EMT_like CAF	PLA2G16
CHMP2A	3.12e-43	0.779889	0.398	0.241	7.96e-39	EMT_like CAF	CHMP2A
ATP5MPL	3.64e-43	0.717431	0.615	0.468	9.27e-39	EMT_like CAF	ATP5MPL
CUTA1	5.22e-43	0.71771	0.494	0.327	1.33e-38	EMT_like CAF	CUTA
DDT	7.86e-43	0.766899	0.403	0.244	2e-38	EMT_like CAF	DDT
NDUFA14	1.12e-42	0.653813	0.526	0.358	2.86e-38	EMT_like CAF	NDUFA1
MIDN1	3.67e-42	0.601928	0.346	0.19	9.37e-38	EMT_like CAF	MIDN
HAX1	4.71e-42	0.5451	0.257	0.123	1.2e-37	EMT_like CAF	HAX1
ATP5ME1	6.43e-42	0.671579	0.581	0.429	1.64e-37	EMT_like CAF	ATP5ME
ARF5	7.3e-42	0.488173	0.272	0.131	1.86e-37	EMT_like CAF	ARF5
NDUFB4	8.61e-42	0.767655	0.519	0.362	2.2e-37	EMT_like CAF	NDUFB4
KRTCAP21	9.59e-42	0.660259	0.352	0.195	2.45e-37	EMT_like CAF	KRTCAP2
PRDX52	1.56e-41	0.695085	0.493	0.325	3.97e-37	EMT_like CAF	PRDX5
COX6A1	1.12e-40	0.715506	0.63	0.515	2.85e-36	EMT_like CAF	COX6A1
SNRPD2	4.07e-40	0.666251	0.606	0.471	1.04e-35	EMT_like CAF	SNRPD2
METTL26	6.32e-40	0.658979	0.294	0.154	1.61e-35	EMT_like CAF	METTL26
BLOC1S1	1.79e-39	0.574586	0.314	0.167	4.57e-35	EMT_like CAF	BLOC1S1
HMGN31	3.2e-39	0.530694	0.301	0.155	8.16e-35	EMT_like CAF	HMGN3
BTG21	6.89e-39	0.84739	0.295	0.156	1.76e-34	EMT_like CAF	BTG2
UQCC2	8.06e-39	0.649424	0.28	0.146	2.06e-34	EMT_like CAF	UQCC2
POLR2J	9.49e-39	0.612174	0.36	0.209	2.42e-34	EMT_like CAF	POLR2J
JPT1	1.08e-38	0.639838	0.287	0.152	2.74e-34	EMT_like CAF	JPT1
FIS11	1.42e-38	0.626824	0.381	0.226	3.63e-34	EMT_like CAF	FIS1
AURKAIP1	1.76e-38	0.744115	0.434	0.286	4.48e-34	EMT_like CAF	AURKAIP1
SCP21	3.19e-38	0.612083	0.306	0.163	8.15e-34	EMT_like CAF	SCP2
NDUFA21	6.39e-38	0.724485	0.425	0.272	1.63e-33	EMT_like CAF	NDUFA2
MIEN1	7.19e-38	0.894376	0.288	0.157	1.83e-33	EMT_like CAF	MIEN1
PFDN51	1.16e-37	0.514396	0.775	0.718	2.97e-33	EMT_like CAF	PFDN5
MRPS16	2.14e-37	0.557386	0.271	0.14	5.45e-33	EMT_like CAF	MRPS16
CTNNB11	6.75e-37	0.943675	0.515	0.37	1.72e-32	EMT_like CAF	CTNNB1
OST41	8.06e-37	0.508645	0.651	0.507	2.06e-32	EMT_like CAF	OST4
MRPS21	1.55e-35	0.747473	0.463	0.319	3.96e-31	EMT_like CAF	MRPS21
NDUFS7	1.71e-35	0.45771	0.303	0.164	4.37e-31	EMT_like CAF	NDUFS7
CTSD1	1.96e-35	0.706782	0.316	0.177	5.01e-31	EMT_like CAF	CTSD
ANAPC111	3.15e-35	0.646046	0.48	0.334	8.04e-31	EMT_like CAF	ANAPC11
MAGED2	3.39e-35	0.890153	0.335	0.201	8.64e-31	EMT_like CAF	MAGED2
TM4SF1	3.59e-35	1.15049	0.252	0.136	9.15e-31	EMT_like CAF	TM4SF1
LY6E2	6.68e-35	0.590635	0.499	0.335	1.7e-30	EMT_like CAF	LY6E
NUPR12	9.68e-35	0.524284	0.594	0.441	2.47e-30	EMT_like CAF	NUPR1
PET100	1.14e-34	0.551673	0.324	0.184	2.9e-30	EMT_like CAF	PET100
CRABP2	2.28e-34	0.66198	0.454	0.305	5.82e-30	EMT_like CAF	CRABP2
COPS9	2.97e-34	0.736937	0.542	0.412	7.56e-30	EMT_like CAF	COPS9
NDUFB111	3.64e-34	0.680279	0.463	0.323	9.3e-30	EMT_like CAF	NDUFB11
TXNDC17	7.55e-34	0.628008	0.339	0.199	1.93e-29	EMT_like CAF	TXNDC17
ATP5MG	1.09e-33	0.611757	0.668	0.581	2.78e-29	EMT_like CAF	ATP5MG
PSME11	1.29e-33	0.649827	0.393	0.248	3.3e-29	EMT_like CAF	PSME1
C1orf211	2.39e-33	0.745409	0.292	0.167	6.1e-29	EMT_like CAF	C1orf21
COX7A2	1.05e-32	0.538828	0.67	0.576	2.69e-28	EMT_like CAF	COX7A2
DNAJC19	2.5e-32	0.425413	0.251	0.13	6.37e-28	EMT_like CAF	DNAJC19
COX4I11	2.82e-32	0.596535	0.674	0.61	7.19e-28	EMT_like CAF	COX4I1
PBX11	4.25e-32	0.50172	0.334	0.195	1.08e-27	EMT_like CAF	PBX1
PDIA4	5.37e-32	0.37809	0.255	0.132	1.37e-27	EMT_like CAF	PDIA4
RHOB1	1.55e-31	0.523305	0.442	0.289	3.97e-27	EMT_like CAF	RHOB
COMMD62	2.4e-31	0.535256	0.644	0.524	6.13e-27	EMT_like CAF	COMMD6
UBL5	4.02e-31	0.598444	0.648	0.573	1.02e-26	EMT_like CAF	UBL5
REX1BD1	4.28e-31	0.533796	0.333	0.195	1.09e-26	EMT_like CAF	REX1BD
TMED3	5.59e-31	0.46133	0.31	0.177	1.43e-26	EMT_like CAF	TMED3
SMDT11	6.86e-31	0.588256	0.347	0.211	1.75e-26	EMT_like CAF	SMDT1
IFI61	7.31e-31	0.789189	0.414	0.262	1.87e-26	EMT_like CAF	IFI6
TMSB102	7.73e-31	0.33344	0.949	0.918	1.97e-26	EMT_like CAF	TMSB10
C4orf31	1.01e-30	0.512675	0.457	0.31	2.59e-26	EMT_like CAF	C4orf3
DDIT41	1.48e-30	0.689374	0.394	0.253	3.78e-26	EMT_like CAF	DDIT4
NEDD81	2.44e-30	0.572502	0.519	0.385	6.22e-26	EMT_like CAF	NEDD8
UBA52	4.42e-30	0.358724	0.879	0.865	1.13e-25	EMT_like CAF	UBA52
FKBP21	5.46e-30	0.589135	0.431	0.289	1.39e-25	EMT_like CAF	FKBP2
MRPL511	5.95e-30	0.640469	0.437	0.298	1.52e-25	EMT_like CAF	MRPL51
CD1511	7.16e-30	0.494105	0.395	0.252	1.83e-25	EMT_like CAF	CD151
PHPT12	1.1e-29	0.530375	0.444	0.294	2.8e-25	EMT_like CAF	PHPT1
C19orf531	1.7e-29	0.546114	0.548	0.419	4.35e-25	EMT_like CAF	C19orf53
SLC39A6	3.35e-29	0.636145	0.282	0.165	8.56e-25	EMT_like CAF	SLC39A6
ETHE1	5.56e-29	0.464846	0.252	0.137	1.42e-24	EMT_like CAF	ETHE1
IER21	6.92e-29	0.405949	0.6	0.466	1.77e-24	EMT_like CAF	IER2
ERP291	9.25e-29	0.519711	0.326	0.198	2.36e-24	EMT_like CAF	ERP29
CSTB1	2.53e-28	0.695508	0.538	0.41	6.45e-24	EMT_like CAF	CSTB
JTB1	4.88e-28	0.547065	0.464	0.333	1.25e-23	EMT_like CAF	JTB
C9orf161	6.48e-28	0.462278	0.38	0.245	1.65e-23	EMT_like CAF	C9orf16
SPCS1	1.46e-27	0.572542	0.437	0.307	3.73e-23	EMT_like CAF	SPCS1
NUCKS12	1.54e-27	0.56015	0.586	0.483	3.93e-23	EMT_like CAF	NUCKS1
MGST11	2.11e-27	0.706015	0.287	0.173	5.38e-23	EMT_like CAF	MGST1
ATP5PD	3.5e-27	0.548805	0.36	0.229	8.93e-23	EMT_like CAF	ATP5PD
HMGN21	5.83e-27	0.643	0.491	0.365	1.49e-22	EMT_like CAF	HMGN2
COA3	8.59e-27	0.455763	0.26	0.146	2.19e-22	EMT_like CAF	COA3
SNHG8	1.78e-26	0.621629	0.5	0.372	4.54e-22	EMT_like CAF	SNHG8
C19orf701	1.98e-26	0.486652	0.364	0.233	5.04e-22	EMT_like CAF	C19orf70
C1orf56	2.22e-26	0.867557	0.28	0.169	5.67e-22	EMT_like CAF	C1orf56
AKR1A1	2.55e-26	0.496945	0.26	0.149	6.5e-22	EMT_like CAF	AKR1A1
BRK1	2.88e-26	0.579054	0.526	0.415	7.35e-22	EMT_like CAF	BRK1
ELOVL5	3.03e-26	0.705418	0.342	0.229	7.73e-22	EMT_like CAF	ELOVL5
GLUL	3.65e-26	0.557668	0.472	0.347	9.3e-22	EMT_like CAF	GLUL
ATP5MD	1.33e-25	0.58257	0.607	0.5	3.39e-21	EMT_like CAF	ATP5MD
MGST32	1.37e-25	0.390463	0.53	0.388	3.49e-21	EMT_like CAF	MGST3
AP2S11	3.11e-25	0.626987	0.415	0.292	7.94e-21	EMT_like CAF	AP2S1
CNPY2	4.3e-25	0.476274	0.331	0.21	1.1e-20	EMT_like CAF	CNPY2
HCFC1R12	6.96e-25	0.315542	0.355	0.218	1.78e-20	EMT_like CAF	HCFC1R1
ECH1	7.03e-25	0.553924	0.277	0.166	1.79e-20	EMT_like CAF	ECH1
MYL12B	1.7e-24	0.576655	0.63	0.546	4.33e-20	EMT_like CAF	MYL12B
SRP9	2.01e-24	0.691494	0.405	0.292	5.14e-20	EMT_like CAF	SRP9
ATP5PF	2.89e-24	0.566667	0.55	0.445	7.38e-20	EMT_like CAF	ATP5PF
BCAP31	3.34e-24	0.517571	0.331	0.215	8.51e-20	EMT_like CAF	BCAP31
TMEM14B	3.39e-24	0.505751	0.267	0.158	8.64e-20	EMT_like CAF	TMEM14B
BANF11	3.94e-24	0.577674	0.368	0.246	1.01e-19	EMT_like CAF	BANF1
DYNLL1	4.66e-24	0.415518	0.713	0.634	1.19e-19	EMT_like CAF	DYNLL1
DYNLT1	4.87e-24	0.483186	0.429	0.306	1.24e-19	EMT_like CAF	DYNLT1
MRPL43	5.93e-24	0.500797	0.261	0.153	1.51e-19	EMT_like CAF	MRPL43
SSR41	1.02e-23	0.589265	0.566	0.474	2.59e-19	EMT_like CAF	SSR4
FAAP20	1.03e-23	0.416138	0.271	0.16	2.64e-19	EMT_like CAF	FAAP20
PTMA	2.43e-23	0.256971	0.956	0.934	6.19e-19	EMT_like CAF	PTMA
DNAJC1	2.53e-23	0.506705	0.26	0.157	6.44e-19	EMT_like CAF	DNAJC1
EDF1	4.12e-23	0.50952	0.651	0.571	1.05e-18	EMT_like CAF	EDF1
AHNAK2	5.38e-23	0.478361	0.49	0.364	1.37e-18	EMT_like CAF	AHNAK
COX20	7.61e-23	0.430696	0.292	0.179	1.94e-18	EMT_like CAF	COX20
MINOS1	9.36e-23	0.5079	0.481	0.363	2.39e-18	EMT_like CAF	MINOS1
ATF31	2.34e-22	0.364483	0.339	0.214	5.97e-18	EMT_like CAF	ATF3
TRMT112	2.77e-22	0.568801	0.531	0.431	7.07e-18	EMT_like CAF	TRMT112
TXNL4A	3.71e-22	0.473055	0.277	0.171	9.47e-18	EMT_like CAF	TXNL4A
PRDX3	5.88e-22	0.488998	0.285	0.177	1.5e-17	EMT_like CAF	PRDX3
VPS281	1.12e-21	0.555155	0.379	0.265	2.87e-17	EMT_like CAF	VPS28
CALM3	1.3e-21	0.401787	0.277	0.17	3.31e-17	EMT_like CAF	CALM3
PEBP11	2.74e-21	0.486242	0.571	0.474	6.98e-17	EMT_like CAF	PEBP1
TMEM147	3.42e-21	0.4884	0.353	0.238	8.72e-17	EMT_like CAF	TMEM147
COX14	8.51e-21	0.454585	0.302	0.195	2.17e-16	EMT_like CAF	COX14
IFITM22	2.28e-20	0.421407	0.551	0.435	5.81e-16	EMT_like CAF	IFITM2
HIGD2A1	2.87e-20	0.428825	0.347	0.235	7.31e-16	EMT_like CAF	HIGD2A
ARL6IP41	3.38e-20	0.460451	0.452	0.341	8.63e-16	EMT_like CAF	ARL6IP4
GNB2	1.08e-19	0.581575	0.334	0.232	2.76e-15	EMT_like CAF	GNB2
APRT	1.1e-19	0.526961	0.455	0.348	2.81e-15	EMT_like CAF	APRT
CALR1	1.41e-19	0.441809	0.554	0.447	3.59e-15	EMT_like CAF	CALR
CAPNS1	1.77e-19	0.469218	0.262	0.165	4.52e-15	EMT_like CAF	CAPNS1
PGLS1	1.83e-19	0.366941	0.306	0.197	4.66e-15	EMT_like CAF	PGLS
TIMM13	2.65e-19	0.545937	0.449	0.346	6.76e-15	EMT_like CAF	TIMM13
PLP2	2.69e-19	0.438708	0.272	0.172	6.86e-15	EMT_like CAF	PLP2
ATP5PO1	4.01e-19	0.512099	0.414	0.306	1.02e-14	EMT_like CAF	ATP5PO
TMEM2582	5.82e-19	0.534292	0.59	0.514	1.48e-14	EMT_like CAF	TMEM258
EIF2S3	5.99e-19	0.510949	0.298	0.198	1.53e-14	EMT_like CAF	EIF2S3
ATP5MC11	8.82e-19	0.470975	0.404	0.295	2.25e-14	EMT_like CAF	ATP5MC1
SCAND1	1.29e-18	0.516714	0.416	0.309	3.28e-14	EMT_like CAF	SCAND1
SSR31	2.13e-18	0.40136	0.414	0.296	5.44e-14	EMT_like CAF	SSR3
MPC2	2.53e-18	0.528244	0.341	0.237	6.44e-14	EMT_like CAF	MPC2
CDC42SE1	2.89e-18	0.804703	0.329	0.235	7.36e-14	EMT_like CAF	CDC42SE1
NDUFB2	4.28e-18	0.515665	0.546	0.468	1.09e-13	EMT_like CAF	NDUFB2
ERGIC31	1.02e-17	0.462635	0.366	0.262	2.61e-13	EMT_like CAF	ERGIC3
EIF3H	1.09e-17	0.610334	0.483	0.397	2.78e-13	EMT_like CAF	EIF3H
ATP5F1D1	2.5e-17	0.533508	0.438	0.341	6.37e-13	EMT_like CAF	ATP5F1D
DYNLRB1	2.71e-17	0.495835	0.4	0.298	6.91e-13	EMT_like CAF	DYNLRB1
ADAR	2.97e-17	0.297395	0.271	0.173	7.58e-13	EMT_like CAF	ADAR
SYAP1	4.56e-17	0.416019	0.292	0.197	1.16e-12	EMT_like CAF	SYAP1
SH3BGRL	5.8e-17	0.277012	0.328	0.221	1.48e-12	EMT_like CAF	SH3BGRL
NDUFA11	5.98e-17	0.428378	0.511	0.415	1.52e-12	EMT_like CAF	NDUFA11
SARAF	1.55e-16	0.425589	0.341	0.24	3.95e-12	EMT_like CAF	SARAF
GTF3A	1.66e-16	0.684485	0.277	0.187	4.24e-12	EMT_like CAF	GTF3A
FAM177A1	1.92e-16	0.376628	0.277	0.182	4.91e-12	EMT_like CAF	FAM177A1
C1orf122	2.54e-16	0.38444	0.267	0.175	6.48e-12	EMT_like CAF	C1orf122
TTC32	2.67e-16	0.269665	0.35	0.244	6.82e-12	EMT_like CAF	TTC3
HEBP2	3.07e-16	0.406529	0.267	0.176	7.84e-12	EMT_like CAF	HEBP2
GSTM3	5.12e-16	0.534548	0.283	0.196	1.31e-11	EMT_like CAF	GSTM3
SEM1	8.8e-16	0.434318	0.56	0.488	2.24e-11	EMT_like CAF	SEM1
CDC42	1.56e-15	0.48961	0.559	0.471	3.98e-11	EMT_like CAF	CDC42
ENAH1	1.6e-15	0.305823	0.328	0.229	4.08e-11	EMT_like CAF	ENAH
MRPL41	2.67e-15	0.446162	0.375	0.282	6.82e-11	EMT_like CAF	MRPL41
TPM3	3.22e-15	0.485368	0.376	0.285	8.2e-11	EMT_like CAF	TPM3
NDUFA131	3.36e-15	0.480076	0.434	0.34	8.58e-11	EMT_like CAF	NDUFA13
S100A16	7.63e-15	0.391409	0.541	0.435	1.95e-10	EMT_like CAF	S100A16
STUB1	9.72e-15	0.449959	0.3	0.211	2.48e-10	EMT_like CAF	STUB1
UQCRH	1.25e-14	0.451712	0.605	0.552	3.18e-10	EMT_like CAF	UQCRH
ARPC1A	1.29e-14	0.406052	0.292	0.204	3.3e-10	EMT_like CAF	ARPC1A
AKAP9	1.57e-14	0.293637	0.36	0.261	4e-10	EMT_like CAF	AKAP9
LSM3	1.9e-14	0.469578	0.326	0.238	4.84e-10	EMT_like CAF	LSM3
GNAS	1.99e-14	0.456499	0.511	0.425	5.08e-10	EMT_like CAF	GNAS
NBEAL11	2.57e-14	0.533859	0.318	0.228	6.56e-10	EMT_like CAF	NBEAL1
SMIM26	2.86e-14	0.421381	0.361	0.268	7.29e-10	EMT_like CAF	SMIM26
MRPS26	4.66e-14	0.39049	0.252	0.168	1.19e-09	EMT_like CAF	MRPS26
TPI1	5.64e-14	0.480028	0.57	0.506	1.44e-09	EMT_like CAF	TPI1
NHP2	7.18e-14	0.403752	0.417	0.322	1.83e-09	EMT_like CAF	NHP2
LAMTOR1	1.18e-13	0.373927	0.374	0.281	3e-09	EMT_like CAF	LAMTOR1
HNRNPH1	1.21e-13	0.689816	0.57	0.498	3.1e-09	EMT_like CAF	HNRNPH1
GADD45GIP1	1.27e-13	0.470404	0.422	0.333	3.23e-09	EMT_like CAF	GADD45GIP1
PDCD6	1.57e-13	0.518962	0.346	0.261	4e-09	EMT_like CAF	PDCD6
ARPC3	1.9e-13	0.535349	0.447	0.367	4.85e-09	EMT_like CAF	ARPC3
HINT1	2e-13	0.388757	0.665	0.618	5.11e-09	EMT_like CAF	HINT1
TMCO1	2.46e-13	0.404374	0.382	0.293	6.27e-09	EMT_like CAF	TMCO1
TNRC6B1	3.44e-13	0.358732	0.261	0.177	8.78e-09	EMT_like CAF	TNRC6B
POLR2K	3.86e-13	0.454362	0.358	0.273	9.86e-09	EMT_like CAF	POLR2K
NDUFAF31	7.22e-13	0.438807	0.319	0.234	1.84e-08	EMT_like CAF	NDUFAF3
PDAP1	9.26e-13	0.374889	0.306	0.222	2.36e-08	EMT_like CAF	PDAP1
EMP2	9.74e-13	0.331525	0.404	0.31	2.49e-08	EMT_like CAF	EMP2
PPP1CB	2.03e-12	0.531013	0.388	0.305	5.18e-08	EMT_like CAF	PPP1CB
PPP4C	2.17e-12	0.41377	0.311	0.23	5.54e-08	EMT_like CAF	PPP4C
TAPBP	3.48e-12	0.296876	0.262	0.182	8.87e-08	EMT_like CAF	TAPBP
ZFAS1	5.6e-12	0.298213	0.689	0.628	1.43e-07	EMT_like CAF	ZFAS1
NDUFB9	6.63e-12	0.457962	0.448	0.37	1.69e-07	EMT_like CAF	NDUFB9
MDH2	7.17e-12	0.409588	0.333	0.254	1.83e-07	EMT_like CAF	MDH2
OAZ1	7.32e-12	0.273568	0.75	0.715	1.87e-07	EMT_like CAF	OAZ1
KRT101	1.33e-11	0.438538	0.437	0.357	3.4e-07	EMT_like CAF	KRT10
NFIC1	2.19e-11	0.303627	0.374	0.287	5.6e-07	EMT_like CAF	NFIC
ATP6V1F	3.38e-11	0.413817	0.441	0.366	8.63e-07	EMT_like CAF	ATP6V1F
RBBP4	3.41e-11	0.489833	0.275	0.201	8.7e-07	EMT_like CAF	RBBP4
RUNX11	4.19e-11	0.367682	0.393	0.314	1.07e-06	EMT_like CAF	RUNX1
DUT1	4.26e-11	0.332183	0.293	0.212	1.09e-06	EMT_like CAF	DUT
RAB11A	5.4e-11	0.521439	0.308	0.235	1.38e-06	EMT_like CAF	RAB11A
COX5A	7.4e-11	0.459391	0.359	0.285	1.89e-06	EMT_like CAF	COX5A
NBDY	7.63e-11	0.321895	0.259	0.187	1.95e-06	EMT_like CAF	NBDY
SRI	8.87e-11	0.512024	0.351	0.277	2.26e-06	EMT_like CAF	SRI
RAB13	8.89e-11	0.325644	0.363	0.28	2.27e-06	EMT_like CAF	RAB13
PPP1CA	9.4e-11	0.412925	0.272	0.201	2.4e-06	EMT_like CAF	PPP1CA
C1orf43	9.96e-11	0.470386	0.257	0.187	2.54e-06	EMT_like CAF	C1orf43
NFIA1	1.05e-10	0.259537	0.277	0.199	2.69e-06	EMT_like CAF	NFIA
CHCHD2	1.14e-10	0.29179	0.773	0.721	2.92e-06	EMT_like CAF	CHCHD2
CHMP3	1.29e-10	0.297829	0.25	0.177	3.29e-06	EMT_like CAF	CHMP3
NDUFS6	1.41e-10	0.388145	0.395	0.322	3.59e-06	EMT_like CAF	NDUFS6
SMS	1.74e-10	0.32199	0.284	0.207	4.43e-06	EMT_like CAF	SMS
ATP6V0B	2.36e-10	0.490523	0.444	0.381	6.01e-06	EMT_like CAF	ATP6V0B
ATRAID2	2.71e-10	0.288744	0.329	0.245	6.92e-06	EMT_like CAF	ATRAID
WDR83OS	2.94e-10	0.456304	0.512	0.454	7.51e-06	EMT_like CAF	WDR83OS
CBX3	3.3e-10	0.383727	0.369	0.291	8.43e-06	EMT_like CAF	CBX3
LSM1	3.73e-10	0.499957	0.25	0.182	9.51e-06	EMT_like CAF	LSM1
DAD12	3.78e-10	0.338613	0.435	0.355	9.64e-06	EMT_like CAF	DAD1
TMED101	3.84e-10	0.303511	0.415	0.335	9.79e-06	EMT_like CAF	TMED10
CCDC85B	7.57e-10	0.261188	0.307	0.229	1.93e-05	EMT_like CAF	CCDC85B
ARPC1B	8.12e-10	0.286717	0.274	0.201	2.07e-05	EMT_like CAF	ARPC1B
TALDO1	8.54e-10	0.333839	0.293	0.219	2.18e-05	EMT_like CAF	TALDO1
COPE	1.17e-09	0.415676	0.367	0.295	2.99e-05	EMT_like CAF	COPE
CFL1	1.18e-09	0.330569	0.696	0.682	3.01e-05	EMT_like CAF	CFL1
MDM4	1.3e-09	0.545668	0.276	0.212	3.32e-05	EMT_like CAF	MDM4
APP1	1.56e-09	0.294091	0.426	0.356	3.98e-05	EMT_like CAF	APP
SPTSSA	1.65e-09	0.393867	0.335	0.266	4.2e-05	EMT_like CAF	SPTSSA
ATP5F1A	2.06e-09	0.402981	0.322	0.252	5.25e-05	EMT_like CAF	ATP5F1A
ARF6	2.19e-09	0.504093	0.357	0.288	5.58e-05	EMT_like CAF	ARF6
SUMO3	2.49e-09	0.265054	0.276	0.205	6.34e-05	EMT_like CAF	SUMO3
TRA2A	3.39e-09	0.574752	0.314	0.248	8.64e-05	EMT_like CAF	TRA2A
MRPL52	3.84e-09	0.408088	0.29	0.221	9.8e-05	EMT_like CAF	MRPL52
TMEM14C1	3.85e-09	0.258715	0.292	0.218	9.82e-05	EMT_like CAF	TMEM14C
H2AFY	5.37e-09	0.370709	0.322	0.255	0.000136966	EMT_like CAF	H2AFY
TMED2	1.35e-08	0.424384	0.473	0.409	0.000344938	EMT_like CAF	TMED2
SNHG7	1.39e-08	0.393061	0.253	0.192	0.000354627	EMT_like CAF	SNHG7
ATP5MC3	1.71e-08	0.384506	0.459	0.389	0.000434975	EMT_like CAF	ATP5MC3
EIF3K	1.77e-08	0.355849	0.521	0.472	0.000450593	EMT_like CAF	EIF3K
RACK1	2.08e-08	0.29312	0.862	0.853	0.000530906	EMT_like CAF	RACK1
C8orf59	2.4e-08	0.454641	0.284	0.223	0.000613083	EMT_like CAF	C8orf59
S100A131	3.34e-08	0.361657	0.509	0.455	0.000853271	EMT_like CAF	S100A13
NSD3	3.81e-08	0.490555	0.252	0.191	0.000970938	EMT_like CAF	NSD3
PARK7	3.87e-08	0.35094	0.517	0.461	0.000988417	EMT_like CAF	PARK7
BSG1	3.95e-08	0.275845	0.411	0.342	0.00100668	EMT_like CAF	BSG
STOM	4.11e-08	0.347091	0.284	0.22	0.00104948	EMT_like CAF	STOM
H2AFV	5.9e-08	0.296125	0.329	0.263	0.00150556	EMT_like CAF	H2AFV
NDUFA12	6.9e-08	0.261375	0.257	0.192	0.00176025	EMT_like CAF	NDUFA12
ROMO1	8.03e-08	0.283843	0.417	0.352	0.00204727	EMT_like CAF	ROMO1
TMEM2301	8.1e-08	0.278207	0.317	0.248	0.00206652	EMT_like CAF	TMEM230
NOP101	8.27e-08	0.271411	0.456	0.383	0.0021085	EMT_like CAF	NOP10
YIF1A	8.75e-08	0.338487	0.302	0.239	0.00223159	EMT_like CAF	YIF1A
TMBIM41	8.97e-08	0.265098	0.36	0.295	0.00228755	EMT_like CAF	TMBIM4
MRPL33	1e-07	0.306412	0.306	0.24	0.00255645	EMT_like CAF	MRPL33
TRAM11	1.3e-07	0.271276	0.294	0.228	0.00331989	EMT_like CAF	TRAM1
SIVA11	1.56e-07	0.291608	0.354	0.292	0.00399175	EMT_like CAF	SIVA1
PGK1	2.07e-07	0.459204	0.345	0.292	0.00529172	EMT_like CAF	PGK1
UQCRB	2.2e-07	0.307392	0.549	0.514	0.00560937	EMT_like CAF	UQCRB
TAGLN2	3.19e-07	0.298517	0.553	0.508	0.00814024	EMT_like CAF	TAGLN2
COX7A2L	3.57e-07	0.312883	0.35	0.287	0.0090999	EMT_like CAF	COX7A2L
SEC61G	5.66e-07	0.279626	0.645	0.609	0.0144341	EMT_like CAF	SEC61G
NDUFV2	7.81e-07	0.338085	0.318	0.262	0.0199191	EMT_like CAF	NDUFV2
YWHAZ	9.37e-07	0.315417	0.533	0.502	0.0239012	EMT_like CAF	YWHAZ
MYL12A1	9.4e-07	0.265701	0.552	0.52	0.0239738	EMT_like CAF	MYL12A
RER1	1.54e-06	0.252082	0.295	0.235	0.0392391	EMT_like CAF	RER1
NDUFS5	1.61e-06	0.258277	0.594	0.548	0.0410451	EMT_like CAF	NDUFS5
SNRPE	2.22e-06	0.251719	0.517	0.466	0.0566463	EMT_like CAF	SNRPE
SOD1	2.99e-06	0.31938	0.552	0.501	0.0763027	EMT_like CAF	SOD1
NDUFAF8	3.93e-06	0.301285	0.294	0.237	0.100214	EMT_like CAF	NDUFAF8
CTNNA1	4.03e-06	0.280529	0.295	0.239	0.102786	EMT_like CAF	CTNNA1
HSBP1	4.29e-06	0.277133	0.443	0.392	0.10952	EMT_like CAF	HSBP1
PPIA	5.24e-06	0.317002	0.712	0.685	0.133634	EMT_like CAF	PPIA
RBX1	5.43e-06	0.342207	0.497	0.457	0.138639	EMT_like CAF	RBX1
COX7B	6.17e-06	0.307761	0.5	0.46	0.157302	EMT_like CAF	COX7B
ZNF706	1.37e-05	0.317911	0.42	0.378	0.348436	EMT_like CAF	ZNF706
HSD17B10	1.4e-05	0.263872	0.262	0.212	0.357072	EMT_like CAF	HSD17B10
NDUFAB1	1.73e-05	0.316891	0.351	0.3	0.44191	EMT_like CAF	NDUFAB1
DAZAP2	1.99e-05	0.288733	0.318	0.265	0.506605	EMT_like CAF	DAZAP2
TUFM	2.15e-05	0.289436	0.333	0.283	0.547792	EMT_like CAF	TUFM
MRPL20	2.43e-05	0.260275	0.394	0.339	0.621002	EMT_like CAF	MRPL20
MT1E	3.27e-05	0.251803	0.463	0.406	0.833042	EMT_like CAF	MT1E
UXT	6.52e-05	0.255172	0.353	0.302	1	EMT_like CAF	UXT
ARL6IP1	0.00011294	0.299429	0.375	0.329	1	EMT_like CAF	ARL6IP1
KDELR11	0.000123805	0.26964	0.3	0.255	1	EMT_like CAF	KDELR1
NENF1	0.000126949	0.275691	0.399	0.357	1	EMT_like CAF	NENF
SRSF6	0.000360028	0.519192	0.309	0.271	1	EMT_like CAF	SRSF6
ERH	0.00075691	0.276632	0.514	0.483	1	EMT_like CAF	ERH
GJA11	0.00150997	0.294548	0.262	0.228	1	EMT_like CAF	GJA1
SLIRP	0.0029552	0.268341	0.457	0.418	1	EMT_like CAF	SLIRP
CAPZA1	0.00667184	0.333843	0.275	0.247	1	EMT_like CAF	CAPZA1
MYH11	0	3.92419	0.759	0.027	0	VSMC	MYH11
ADIRF1	0	3.75448	0.959	0.339	0	VSMC	ADIRF
RERGL	0	3.69734	0.529	0.009	0	VSMC	RERGL
ACTA21	0	3.49592	0.941	0.27	0	VSMC	ACTA2
MYL91	0	3.27879	0.943	0.343	0	VSMC	MYL9
PPP1R14A	0	3.25806	0.635	0.03	0	VSMC	PPP1R14A
PLN	0	3.20581	0.575	0.022	0	VSMC	PLN
SORBS2	0	3.17788	0.542	0.023	0	VSMC	SORBS2
TAGLN1	0	3.11074	0.975	0.424	0	VSMC	TAGLN
DSTN	0	2.95568	0.931	0.575	0	VSMC	DSTN
NDUFA4L2	0	2.82978	0.555	0.041	0	VSMC	NDUFA4L2
MCAM	0	2.81289	0.578	0.028	0	VSMC	MCAM
TPM21	0	2.77691	0.891	0.439	0	VSMC	TPM2
CRIP11	0	2.66534	0.725	0.164	0	VSMC	CRIP1
SNCG	0	2.61965	0.38	0.015	0	VSMC	SNCG
TINAGL1	0	2.59206	0.504	0.025	0	VSMC	TINAGL1
NET1	0	2.53329	0.518	0.089	0	VSMC	NET1
S100A41	0	2.4789	0.937	0.537	0	VSMC	S100A4
MEF2C	0	2.43295	0.563	0.06	0	VSMC	MEF2C
MYLK1	0	2.41568	0.595	0.125	0	VSMC	MYLK
LBH	0	2.37083	0.531	0.089	0	VSMC	LBH
NOTCH3	0	2.36553	0.611	0.088	0	VSMC	NOTCH3
CRIP21	0	2.31831	0.596	0.124	0	VSMC	CRIP2
A2M	0	2.31699	0.556	0.13	0	VSMC	A2M
SPARCL11	0	2.30742	0.868	0.47	0	VSMC	SPARCL1
NTRK2	0	2.23965	0.433	0.04	0	VSMC	NTRK2
MAP3K7CL	0	2.16389	0.397	0.062	0	VSMC	MAP3K7CL
JAG1	0	2.06683	0.45	0.085	0	VSMC	JAG1
ACTG2	0	2.06055	0.265	0.019	0	VSMC	ACTG2
IGFBP71	0	2.05592	0.976	0.642	0	VSMC	IGFBP7
LMOD1	0	2.0456	0.377	0.044	0	VSMC	LMOD1
WFDC1	0	1.99771	0.288	0.011	0	VSMC	WFDC1
CARMN	0	1.99135	0.429	0.067	0	VSMC	CARMN
PPP1R12B	0	1.97267	0.411	0.062	0	VSMC	PPP1R12B
BCAM	0	1.95859	0.319	0.017	0	VSMC	BCAM
CALD11	0	1.86234	0.974	0.674	0	VSMC	CALD1
PTP4A3	0	1.82208	0.295	0.024	0	VSMC	PTP4A3
PTMA1	0	1.37164	0.994	0.933	0	VSMC	PTMA
RCAN2	2.45e-307	1.70576	0.279	0.033	6.25e-303	VSMC	RCAN2
SOD31	2.75e-300	2.19207	0.715	0.274	7.01e-296	VSMC	SOD3
CAV1	1.14e-299	2.13932	0.751	0.314	2.92e-295	VSMC	CAV1
CAVIN31	4.35e-275	2.04069	0.675	0.246	1.11e-270	VSMC	CAVIN3
MRVI1	2.15e-260	1.49703	0.286	0.04	5.48e-256	VSMC	MRVI1
TPM12	1.04e-256	1.86869	0.821	0.427	2.66e-252	VSMC	TPM1
LPP1	2.51e-251	2.0415	0.664	0.262	6.41e-247	VSMC	LPP
MYL62	5.82e-250	1.5006	0.931	0.82	1.48e-245	VSMC	MYL6
RGS5	5.14e-249	1.43403	0.297	0.043	1.31e-244	VSMC	RGS5
PDGFA	2.07e-248	1.66316	0.28	0.041	5.29e-244	VSMC	PDGFA
ACTB2	6.8e-230	1.1972	0.983	0.876	1.74e-225	VSMC	ACTB
NR2F2	8.72e-214	1.87766	0.484	0.143	2.22e-209	VSMC	NR2F2
MALAT11	3.19e-213	0.834032	1	0.991	8.14e-209	VSMC	MALAT1
C1QTNF1	5.06e-212	1.532	0.268	0.043	1.29e-207	VSMC	C1QTNF1
CAV2	2.5e-208	1.80663	0.419	0.111	6.38e-204	VSMC	CAV2
SYNPO2	2.17e-200	1.78789	0.331	0.07	5.55e-196	VSMC	SYNPO2
CSRP1	1.86e-197	2.10239	0.495	0.17	4.74e-193	VSMC	CSRP1
CSRP2	8.49e-194	1.9461	0.444	0.135	2.17e-189	VSMC	CSRP2
PLAC91	1.81e-192	1.59703	0.692	0.32	4.62e-188	VSMC	PLAC9
HES4	9.61e-187	1.82431	0.437	0.13	2.45e-182	VSMC	HES4
GUCY1A1	2.33e-182	1.42607	0.308	0.064	5.94e-178	VSMC	GUCY1A1
PGF	1.35e-179	1.69861	0.305	0.066	3.43e-175	VSMC	PGF
MFGE81	8.63e-177	1.73766	0.638	0.314	2.2e-172	VSMC	MFGE8
CRIM1	4.84e-175	1.76308	0.328	0.078	1.23e-170	VSMC	CRIM1
TBX2	2.98e-168	1.45809	0.269	0.054	7.6e-164	VSMC	TBX2
CNN1	7.82e-158	1.6181	0.284	0.064	1.99e-153	VSMC	CNN1
FLNA1	1.46e-156	1.74622	0.669	0.37	3.74e-152	VSMC	FLNA
SELENOW3	2.06e-151	1.52331	0.622	0.306	5.27e-147	VSMC	SELENOW
EFHD11	4.99e-139	1.45708	0.307	0.081	1.27e-134	VSMC	EFHD1
MGST33	4.22e-135	1.53702	0.652	0.384	1.08e-130	VSMC	MGST3
C9orf3	4.41e-135	1.37434	0.313	0.084	1.13e-130	VSMC	C9orf3
NDUFA42	8.72e-135	1.49024	0.751	0.578	2.22e-130	VSMC	NDUFA4
IFITM23	2.27e-131	1.43679	0.689	0.43	5.79e-127	VSMC	IFITM2
SH3BGRL1	3.86e-130	1.58028	0.494	0.215	9.85e-126	VSMC	SH3BGRL
TPPP31	8.98e-128	1.49198	0.305	0.083	2.29e-123	VSMC	TPPP3
CALM21	2.37e-125	1.13998	0.823	0.719	6.06e-121	VSMC	CALM2
CRYAB	2.64e-122	0.920343	0.557	0.242	6.74e-118	VSMC	CRYAB
ZFHX3	2.65e-122	1.56268	0.4	0.148	6.76e-118	VSMC	ZFHX3
TSC22D1	1.18e-115	1.52327	0.586	0.321	3.01e-111	VSMC	TSC22D1
KANK2	1.87e-109	1.34377	0.373	0.135	4.77e-105	VSMC	KANK2
COL18A1	9.04e-109	1.58304	0.533	0.281	2.31e-104	VSMC	COL18A1
IFITM32	8.07e-107	0.946911	0.859	0.718	2.06e-102	VSMC	IFITM3
ACTN4	3.11e-106	1.62447	0.492	0.253	7.94e-102	VSMC	ACTN4
LTBP1	5.68e-106	1.44919	0.322	0.108	1.45e-101	VSMC	LTBP1
HSPB11	1.15e-105	0.981314	0.838	0.659	2.94e-101	VSMC	HSPB1
CD1512	1.64e-101	1.48452	0.49	0.25	4.18e-97	VSMC	CD151
HCFC1R13	1.91e-98	1.31526	0.466	0.215	4.88e-94	VSMC	HCFC1R1
FRZB	1.91e-97	1.37757	0.319	0.11	4.88e-93	VSMC	FRZB
EEF1D2	3.09e-95	0.894404	0.848	0.776	7.89e-91	VSMC	EEF1D
PHLDA2	1.04e-93	1.52422	0.48	0.248	2.66e-89	VSMC	PHLDA2
ARPC1A1	2.57e-88	1.47282	0.416	0.2	6.55e-84	VSMC	ARPC1A
EDNRA	1.46e-85	1.11574	0.262	0.083	3.72e-81	VSMC	EDNRA
TNS1	2.03e-83	1.38161	0.349	0.147	5.19e-79	VSMC	TNS1
MAP3K20	1.15e-82	1.4726	0.455	0.25	2.93e-78	VSMC	MAP3K20
MSRB3	1.97e-81	1.20028	0.328	0.128	5.03e-77	VSMC	MSRB3
UQCRB1	4.23e-81	1.28608	0.649	0.51	1.08e-76	VSMC	UQCRB
COX7A21	1.93e-79	1.1351	0.691	0.576	4.92e-75	VSMC	COX7A2
FAU	1.2e-77	0.642208	0.946	0.898	3.06e-73	VSMC	FAU
PTK2	1.43e-76	1.30528	0.297	0.115	3.65e-72	VSMC	PTK2
UTRN	9.03e-76	1.19054	0.258	0.089	2.3e-71	VSMC	UTRN
OAZ2	5.6e-75	1.45225	0.358	0.167	1.43e-70	VSMC	OAZ2
ATP5MC22	7.93e-73	1.06412	0.63	0.456	2.02e-68	VSMC	ATP5MC2
COX7C2	1.08e-71	0.90746	0.747	0.647	2.76e-67	VSMC	COX7C
SCGB2A21	3.64e-71	0.488818	0.324	0.127	9.28e-67	VSMC	SCGB2A2
CCDC107	1.27e-70	1.20871	0.303	0.124	3.25e-66	VSMC	CCDC107
VIM1	1.51e-69	0.504973	0.941	0.871	3.86e-65	VSMC	VIM
CHCHD10	4.09e-69	1.31564	0.35	0.162	1.04e-64	VSMC	CHCHD10
NDUFB72	2.46e-67	1.13317	0.473	0.269	6.26e-63	VSMC	NDUFB7
S100A62	7.72e-64	0.523558	0.957	0.918	1.97e-59	VSMC	S100A6
PPP1R12A	9.91e-64	1.41929	0.4	0.221	2.53e-59	VSMC	PPP1R12A
HMGN32	2.59e-63	1.10874	0.34	0.155	6.61e-59	VSMC	HMGN3
PDLIM11	5.42e-63	1.29761	0.344	0.166	1.38e-58	VSMC	PDLIM1
ANAPC161	1.38e-61	1.1977	0.413	0.227	3.53e-57	VSMC	ANAPC16
IGFBP52	2.38e-61	0.830488	0.581	0.345	6.08e-57	VSMC	IGFBP5
EHD2	7.91e-59	1.04676	0.259	0.104	2.02e-54	VSMC	EHD2
PLS3	3.32e-56	1.06656	0.286	0.123	8.46e-52	VSMC	PLS3
MT1M1	1.88e-55	1.34391	0.343	0.167	4.79e-51	VSMC	MT1M
TMSB4X3	1.13e-54	0.4599	0.975	0.939	2.89e-50	VSMC	TMSB4X
TOMM72	2.03e-54	0.778674	0.755	0.68	5.18e-50	VSMC	TOMM7
2024-09-07	2.17e-54	1.18387	0.56	0.427	5.53e-50	VSMC	2024-09-07
SLIT31	6.8e-54	1.11972	0.33	0.162	1.73e-49	VSMC	SLIT3
NEXN	8.59e-54	1.09636	0.258	0.105	2.19e-49	VSMC	NEXN
COX5B2	6.32e-53	1.05811	0.555	0.412	1.61e-48	VSMC	COX5B
RHOB2	2.84e-51	1.10662	0.464	0.29	7.25e-47	VSMC	RHOB
NDUFB13	3.04e-51	1.02776	0.479	0.309	7.76e-47	VSMC	NDUFB1
COX7A1	7.45e-51	1.21196	0.388	0.227	1.9e-46	VSMC	COX7A1
COMMD63	2.71e-50	0.868998	0.644	0.525	6.92e-46	VSMC	COMMD6
ACTG13	4.13e-49	0.574103	0.845	0.762	1.05e-44	VSMC	ACTG1
COX6C2	4.68e-47	0.683439	0.66	0.55	1.19e-42	VSMC	COX6C
C12orf75	7.69e-47	1.67229	0.333	0.187	1.96e-42	VSMC	C12orf75
EBF11	2.69e-44	1.09514	0.28	0.136	6.86e-40	VSMC	EBF1
CD93	8.35e-44	0.86983	0.4	0.228	2.13e-39	VSMC	CD9
PDGFRB	1.44e-43	1.0565	0.488	0.342	3.67e-39	VSMC	PDGFRB
CAVIN11	7.23e-43	0.863911	0.613	0.518	1.84e-38	VSMC	CAVIN1
FOS1	9.36e-43	0.764225	0.669	0.47	2.39e-38	VSMC	FOS
ARPC5	3.32e-42	1.12138	0.443	0.31	8.46e-38	VSMC	ARPC5
CIRBP2	7.87e-41	0.816176	0.643	0.557	2.01e-36	VSMC	CIRBP
MAP1B	9.73e-41	0.865727	0.536	0.391	2.48e-36	VSMC	MAP1B
PFDN52	2.88e-39	0.663159	0.741	0.72	7.34e-35	VSMC	PFDN5
FXYD11	4.01e-39	1.05838	0.341	0.2	1.02e-34	VSMC	FXYD1
TGFB1I1	1.26e-37	0.942672	0.27	0.137	3.21e-33	VSMC	TGFB1I1
MRPL331	1.48e-37	1.02115	0.373	0.238	3.78e-33	VSMC	MRPL33
ROCK1	2.4e-37	1.1977	0.329	0.198	6.13e-33	VSMC	ROCK1
ATP5ME2	3.24e-37	0.86669	0.542	0.433	8.27e-33	VSMC	ATP5ME
EPS8	4.06e-36	1.05159	0.274	0.146	1.03e-31	VSMC	EPS8
CALM11	4.31e-36	0.78192	0.597	0.51	1.1e-31	VSMC	CALM1
CHURC11	1.67e-35	0.996453	0.327	0.193	4.25e-31	VSMC	CHURC1
UQCR112	1.76e-35	0.794044	0.563	0.455	4.49e-31	VSMC	UQCR11
COX171	3.68e-34	0.945764	0.385	0.25	9.39e-30	VSMC	COX17
MT1E1	5.32e-34	1.14168	0.521	0.404	1.36e-29	VSMC	MT1E
COX4I12	5.98e-33	0.676405	0.657	0.611	1.53e-28	VSMC	COX4I1
FILIP1L	9.37e-33	0.975206	0.335	0.201	2.39e-28	VSMC	FILIP1L
NFIB1	1.25e-32	1.04156	0.3	0.173	3.19e-28	VSMC	NFIB
SELENOM1	2.46e-32	0.740235	0.688	0.654	6.28e-28	VSMC	SELENOM
EPAS1	6.4e-30	1.03771	0.37	0.255	1.63e-25	VSMC	EPAS1
H3F3A1	6.92e-29	0.477126	0.773	0.769	1.77e-24	VSMC	H3F3A
BST21	1.18e-28	0.647145	0.259	0.135	3.01e-24	VSMC	BST2
FHL11	2.26e-28	1.00291	0.27	0.155	5.76e-24	VSMC	FHL1
TLN1	1.02e-26	0.958248	0.346	0.235	2.6e-22	VSMC	TLN1
GSTP1	1.88e-25	0.656202	0.605	0.561	4.79e-21	VSMC	GSTP1
UQCRQ2	7.49e-25	0.700721	0.55	0.473	1.91e-20	VSMC	UQCRQ
C12orf571	8.44e-25	0.740408	0.567	0.522	2.15e-20	VSMC	C12orf57
DYNLL11	1.65e-24	0.535608	0.671	0.636	4.22e-20	VSMC	DYNLL1
ESD1	4.48e-24	0.973147	0.322	0.219	1.14e-19	VSMC	ESD
PTMS1	6.39e-24	0.79477	0.461	0.381	1.63e-19	VSMC	PTMS
COX141	7.99e-24	0.873856	0.301	0.196	2.04e-19	VSMC	COX14
EEF1A1	3.07e-23	0.29358	0.98	0.972	7.83e-19	VSMC	EEF1A1
B2M1	3.4e-23	0.354119	0.973	0.971	8.68e-19	VSMC	B2M
2024-06-01	7.14e-23	0.684764	0.624	0.542	1.82e-18	VSMC	JUN
BLOC1S11	1.19e-22	0.77221	0.275	0.17	3.03e-18	VSMC	BLOC1S1
PDLIM51	1.37e-22	0.836093	0.327	0.222	3.48e-18	VSMC	PDLIM5
COL4A2	1.88e-22	1.20233	0.339	0.247	4.79e-18	VSMC	COL4A2
PDLIM71	2.24e-22	0.720198	0.289	0.183	5.72e-18	VSMC	PDLIM7
NUDT4	9.73e-22	0.917272	0.323	0.226	2.48e-17	VSMC	NUDT4
HES11	1.6e-20	0.880941	0.369	0.261	4.07e-16	VSMC	HES1
STOM1	1.97e-20	0.930789	0.31	0.219	5.03e-16	VSMC	STOM
COX8A1	2.07e-20	0.7606	0.458	0.39	5.27e-16	VSMC	COX8A
ACTN11	9.86e-20	0.790651	0.399	0.312	2.52e-15	VSMC	ACTN1
ATP5MG1	1.6e-19	0.595847	0.592	0.585	4.09e-15	VSMC	ATP5MG
ID3	1.9e-19	0.340715	0.585	0.493	4.84e-15	VSMC	ID3
EID11	3.78e-19	0.625933	0.514	0.453	9.65e-15	VSMC	EID1
ANAPC112	8.23e-19	0.728066	0.417	0.338	2.1e-14	VSMC	ANAPC11
SLC25A6	1.16e-18	0.538743	0.658	0.662	2.96e-14	VSMC	SLC25A6
ATP5PO2	1.32e-18	0.859417	0.383	0.309	3.36e-14	VSMC	ATP5PO
C4orf32	1.75e-18	0.723542	0.401	0.314	4.46e-14	VSMC	C4orf3
SMDT12	3.99e-18	0.798872	0.304	0.214	1.02e-13	VSMC	SMDT1
CCNI1	4.11e-18	0.649515	0.586	0.568	1.05e-13	VSMC	CCNI
ILK	4.58e-18	0.866075	0.289	0.202	1.17e-13	VSMC	ILK
MRPS6	9.13e-18	0.772678	0.302	0.215	2.33e-13	VSMC	MRPS6
GAPDH1	1.58e-17	0.373232	0.754	0.762	4.03e-13	VSMC	GAPDH
COX6B12	1.76e-17	0.614349	0.538	0.503	4.49e-13	VSMC	COX6B1
ATP5F1E2	2.26e-17	0.284833	0.795	0.793	5.76e-13	VSMC	ATP5F1E
ATP5MD1	2.93e-17	0.666892	0.536	0.504	7.46e-13	VSMC	ATP5MD
ARL6IP42	4.34e-17	0.734986	0.414	0.344	1.11e-12	VSMC	ARL6IP4
COX6A11	8.05e-17	0.699175	0.534	0.521	2.05e-12	VSMC	COX6A1
GADD45B1	1.12e-16	0.708642	0.529	0.437	2.86e-12	VSMC	GADD45B
HMGN22	2.1e-16	0.704831	0.433	0.369	5.35e-12	VSMC	HMGN2
WDR1	2.35e-16	0.84136	0.297	0.217	5.99e-12	VSMC	WDR1
TSPO3	3.07e-16	0.584543	0.398	0.314	7.84e-12	VSMC	TSPO
PSME12	4.37e-16	0.7701	0.331	0.252	1.11e-11	VSMC	PSME1
GUK12	1.37e-15	0.660134	0.502	0.465	3.51e-11	VSMC	GUK1
NDUFB101	1.49e-15	0.737426	0.349	0.276	3.81e-11	VSMC	NDUFB10
JUNB1	1.57e-15	0.47104	0.642	0.6	4.01e-11	VSMC	JUNB
ELOB2	1.66e-15	0.552963	0.577	0.555	4.22e-11	VSMC	ELOB
MYH91	2.63e-15	0.595745	0.393	0.309	6.7e-11	VSMC	MYH9
H2AFJ2	2.4e-14	0.67995	0.324	0.246	6.13e-10	VSMC	H2AFJ
BRK11	4.77e-14	0.609416	0.46	0.419	1.22e-09	VSMC	BRK1
HMGB1	5.36e-14	0.394129	0.721	0.732	1.37e-09	VSMC	HMGB1
C9orf162	5.86e-14	0.68509	0.327	0.249	1.5e-09	VSMC	C9orf16
OST42	1.1e-13	0.378331	0.562	0.513	2.8e-09	VSMC	OST4
FIS12	1.1e-13	0.675052	0.305	0.231	2.81e-09	VSMC	FIS1
VCL	2.33e-13	0.75625	0.29	0.22	5.95e-09	VSMC	VCL
ATP5PD1	2.41e-13	0.735042	0.303	0.233	6.16e-09	VSMC	ATP5PD
LAMTOR43	3.24e-13	0.633915	0.357	0.284	8.27e-09	VSMC	LAMTOR4
PPP1CB1	1.46e-12	0.803148	0.363	0.308	3.73e-08	VSMC	PPP1CB
SUMO2	4.8e-12	0.418792	0.626	0.642	1.22e-07	VSMC	SUMO2
PKIG	9.98e-12	0.730676	0.257	0.192	2.55e-07	VSMC	PKIG
NDUFC11	1.37e-11	0.632461	0.304	0.239	3.49e-07	VSMC	NDUFC1
NBEAL12	1.45e-11	0.670531	0.295	0.23	3.69e-07	VSMC	NBEAL1
DBI1	2.56e-11	0.608088	0.426	0.384	6.54e-07	VSMC	DBI
MBNL11	2.79e-11	0.720868	0.266	0.2	7.12e-07	VSMC	MBNL1
RBPMS	3.75e-11	0.886163	0.275	0.219	9.56e-07	VSMC	RBPMS
ITM2B2	3.83e-11	0.355913	0.629	0.61	9.77e-07	VSMC	ITM2B
PPDPF3	6.88e-11	0.427221	0.441	0.378	1.75e-06	VSMC	PPDPF
SIVA12	2.2e-10	0.700942	0.343	0.293	5.6e-06	VSMC	SIVA1
CRTAP1	3.61e-10	0.663152	0.282	0.222	9.22e-06	VSMC	CRTAP
ATP5IF12	5e-10	0.536566	0.322	0.262	1.28e-05	VSMC	ATP5IF1
ATP5MPL1	9.11e-10	0.55746	0.484	0.475	2.32e-05	VSMC	ATP5MPL
PHPT13	9.23e-10	0.527993	0.361	0.299	2.35e-05	VSMC	PHPT1
LHFPL61	9.81e-10	0.612638	0.414	0.378	2.5e-05	VSMC	LHFPL6
COL14A12	1.11e-09	0.559045	0.35	0.292	2.84e-05	VSMC	COL14A1
NDUFA121	2.02e-09	0.636965	0.251	0.193	5.14e-05	VSMC	NDUFA12
SDC21	3.32e-09	0.608654	0.336	0.286	8.48e-05	VSMC	SDC2
RWDD1	5.35e-09	0.577335	0.409	0.383	0.000136452	VSMC	RWDD1
CAP1	5.37e-09	0.61625	0.354	0.317	0.00013706	VSMC	CAP1
LMNA1	5.49e-09	0.422757	0.524	0.517	0.000140064	VSMC	LMNA
CYB5R32	8.93e-09	0.638755	0.353	0.313	0.000227793	VSMC	CYB5R3
SEM11	1.39e-08	0.575125	0.484	0.492	0.000355038	VSMC	SEM1
CPE1	1.17e-07	0.542114	0.392	0.366	0.00298078	VSMC	CPE
ATOX12	1.24e-07	0.495043	0.329	0.279	0.00316293	VSMC	ATOX1
VAMP2	1.45e-07	0.690581	0.327	0.294	0.00370648	VSMC	VAMP2
RABAC12	1.69e-07	0.444339	0.426	0.392	0.00431417	VSMC	RABAC1
DUT2	1.7e-07	0.571572	0.262	0.215	0.00432718	VSMC	DUT
TMEM14C2	2.15e-07	0.585829	0.268	0.22	0.00549248	VSMC	TMEM14C
MT1X	3.1e-07	0.864007	0.372	0.343	0.00789676	VSMC	MT1X
UBA2	4.31e-07	0.74464	0.273	0.24	0.0109928	VSMC	UBA2
NEDD82	4.83e-07	0.540312	0.409	0.392	0.0123236	VSMC	NEDD8
NUPR13	5.53e-07	0.338649	0.476	0.448	0.0140997	VSMC	NUPR1
ISCU1	5.62e-07	0.614213	0.279	0.24	0.0143259	VSMC	ISCU
C19orf702	9.18e-07	0.567221	0.281	0.238	0.0234298	VSMC	C19orf70
CYSTM1	1.2e-06	0.571852	0.311	0.277	0.0307239	VSMC	CYSTM1
CD811	1.28e-06	0.494077	0.381	0.349	0.0325837	VSMC	CD81
NDUFA15	2.02e-06	0.554213	0.385	0.366	0.0514873	VSMC	NDUFA1
MINOS11	2.37e-06	0.536994	0.387	0.369	0.0604833	VSMC	MINOS1
POLR2I1	3.2e-06	0.479872	0.254	0.211	0.0817495	VSMC	POLR2I
NDFIP11	3.87e-06	0.669058	0.285	0.257	0.0988218	VSMC	NDFIP1
CAMTA1	5.22e-06	0.583802	0.376	0.365	0.133077	VSMC	CAMTA1
DYNC1I2	8.21e-06	0.533564	0.276	0.241	0.209421	VSMC	DYNC1I2
SNRPD21	9.12e-06	0.469526	0.463	0.479	0.232686	VSMC	SNRPD2
SKP1	9.35e-06	0.350985	0.598	0.636	0.238438	VSMC	SKP1
TRMT1121	2.21e-05	0.46221	0.429	0.436	0.563315	VSMC	TRMT112
ATP5PF1	2.63e-05	0.503643	0.439	0.451	0.671079	VSMC	ATP5PF
YWHAH	3.42e-05	0.58794	0.275	0.247	0.873568	VSMC	YWHAH
ENAH2	3.53e-05	0.591519	0.264	0.233	0.900471	VSMC	ENAH
DDT1	4.18e-05	0.586242	0.277	0.251	1	VSMC	DDT
GNAS1	4.63e-05	0.469015	0.426	0.43	1	VSMC	GNAS
NOP531	6.85e-05	0.458655	0.47	0.491	1	VSMC	NOP53
ATP5F1D2	0.000120597	0.533831	0.352	0.346	1	VSMC	ATP5F1D
RNASEH2C	0.000192939	0.647409	0.251	0.229	1	VSMC	RNASEH2C
NUCKS13	0.000224805	0.408871	0.469	0.489	1	VSMC	NUCKS1
UBXN1	0.000294592	0.692695	0.324	0.322	1	VSMC	UBXN1
TSC22D31	0.00037867	0.316164	0.323	0.29	1	VSMC	TSC22D3
SYF2	0.000511281	0.556951	0.315	0.307	1	VSMC	SYF2
MYL12A2	0.000881701	0.350552	0.49	0.523	1	VSMC	MYL12A
EDF11	0.000939115	0.34601	0.53	0.577	1	VSMC	EDF1
LDHB	0.00109069	0.489653	0.352	0.356	1	VSMC	LDHB
AHNAK3	0.00109114	0.388864	0.38	0.37	1	VSMC	AHNAK
YBX3	0.0012439	0.464955	0.443	0.477	1	VSMC	YBX3
EIF3K1	0.00129333	0.447998	0.44	0.476	1	VSMC	EIF3K
VPS282	0.00171774	0.500422	0.283	0.27	1	VSMC	VPS28
RAB131	0.00196319	0.506482	0.294	0.284	1	VSMC	RAB13
RHOA	0.00220313	0.361725	0.504	0.561	1	VSMC	RHOA
DYNLRB11	0.00245847	0.451136	0.309	0.303	1	VSMC	DYNLRB1
HNRNPA1	0.0031407	0.259796	0.595	0.653	1	VSMC	HNRNPA1
TCEAL42	0.00335235	0.37319	0.305	0.289	1	VSMC	TCEAL4
CHMP2A1	0.00386382	0.467195	0.262	0.249	1	VSMC	CHMP2A
HLA-C1	0.0059297	0.33814	0.533	0.586	1	VSMC	HLA-C
COL4A1	0.00672059	0.737396	0.279	0.28	1	VSMC	COL4A1
DYNLT11	0.00843549	0.506597	0.308	0.313	1	VSMC	DYNLT1
NDUFB41	0.00855087	0.471484	0.354	0.371	1	VSMC	NDUFB4
LEPROT2	0.00907763	0.390776	0.26	0.247	1	VSMC	LEPROT
HLA-DRA	0	4.82889	0.962	0.066	0	apCAF	HLA-DRA
HLA-DRB1	0	4.37278	0.847	0.036	0	apCAF	HLA-DRB1
HLA-DPA1	0	3.68209	0.74	0.031	0	apCAF	HLA-DPA1
TYROBP	0	3.57665	0.779	0.017	0	apCAF	TYROBP
HLA-DQA1	0	3.14173	0.55	0.007	0	apCAF	HLA-DQA1
HLA-DQB1	0	3.08948	0.626	0.012	0	apCAF	HLA-DQB1
RNASE1	0	3.04386	0.389	0.01	0	apCAF	RNASE1
C1QA	0	2.95682	0.473	0.007	0	apCAF	C1QA
LYZ	0	2.91121	0.458	0.007	0	apCAF	LYZ
C1QB	0	2.89125	0.489	0.007	0	apCAF	C1QB
RGS1	0	2.84241	0.588	0.021	0	apCAF	RGS1
FCER1G	0	2.81214	0.641	0.031	0	apCAF	FCER1G
C1QC	0	2.69693	0.511	0.005	0	apCAF	C1QC
AIF1	0	2.6587	0.55	0.009	0	apCAF	AIF1
HLA-DRB5	0	2.63321	0.374	0.008	0	apCAF	HLA-DRB5
LAPTM5	0	2.62027	0.603	0.012	0	apCAF	LAPTM5
HLA-DMA	0	2.02334	0.473	0.013	0	apCAF	HLA-DMA
MS4A6A	0	1.78476	0.389	0.003	0	apCAF	MS4A6A
GPR183	0	1.77561	0.382	0.007	0	apCAF	GPR183
CYBB	0	1.63075	0.275	0.001	0	apCAF	CYBB
LST1	0	1.54956	0.321	0.005	0	apCAF	LST1
HLA-DMB	0	1.46389	0.328	0.005	0	apCAF	HLA-DMB
FCGR3A	0	1.35642	0.275	0.001	0	apCAF	FCGR3A
PLEK	0	1.34597	0.29	0.002	0	apCAF	PLEK
CD53	0	1.29685	0.351	0.007	0	apCAF	CD53
SPI1	0	1.2596	0.313	0.003	0	apCAF	SPI1
LCP1	0	1.2544	0.313	0.006	0	apCAF	LCP1
CD741	6.38e-267	4.95701	0.947	0.097	1.63e-262	apCAF	CD74
FCGR2A	3.3e-263	1.43723	0.328	0.009	8.42e-259	apCAF	FCGR2A
CCL4L2	2.78e-209	2.06184	0.29	0.009	7.08e-205	apCAF	CCL4L2
ITGB2	3.49e-204	1.50541	0.336	0.013	8.9e-200	apCAF	ITGB2
HLA-DPB1	6.45e-204	3.68378	0.702	0.064	1.64e-199	apCAF	HLA-DPB1
PTPRC	1.55e-196	1.14095	0.305	0.011	3.96e-192	apCAF	PTPRC
CD37	6.47e-183	1.28425	0.26	0.009	1.65e-178	apCAF	CD37
FYB1	1.03e-176	1.17161	0.252	0.008	2.63e-172	apCAF	FYB1
IL1B	6.23e-174	2.79986	0.298	0.012	1.59e-169	apCAF	IL1B
CCL4	2.86e-152	2.60794	0.374	0.022	7.29e-148	apCAF	CCL4
SRGN	2.84e-148	2.45466	0.641	0.069	7.25e-144	apCAF	SRGN
ALOX5AP	1.46e-146	1.61182	0.328	0.018	3.73e-142	apCAF	ALOX5AP
CORO1A	3.54e-134	1.22598	0.275	0.013	9.03e-130	apCAF	CORO1A
HCST	4.77e-133	1.0412	0.26	0.012	1.22e-128	apCAF	HCST
CXCR4	9.65e-111	1.88006	0.412	0.036	2.46e-106	apCAF	CXCR4
CTSS	2.56e-98	1.73362	0.511	0.063	6.52e-94	apCAF	CTSS
CCL3L1	4.36e-94	2.30638	0.26	0.017	1.11e-89	apCAF	CCL3L1
CD14	2.51e-91	1.70111	0.298	0.023	6.39e-87	apCAF	CD14
CD83	3.93e-91	1.90467	0.466	0.056	1e-86	apCAF	CD83
SPP1	7.85e-85	4.84253	0.366	0.039	2e-80	apCAF	SPP1
CCL3	3.81e-83	2.8489	0.45	0.058	9.72e-79	apCAF	CCL3
MS4A71	3.88e-75	1.23168	0.305	0.028	9.9e-71	apCAF	MS4A7
APOC1	2e-65	3.2041	0.542	0.105	5.09e-61	apCAF	APOC1
GMFG	5.19e-63	1.09344	0.275	0.028	1.32e-58	apCAF	GMFG
ARHGDIB	1.85e-62	1.33098	0.427	0.063	4.71e-58	apCAF	ARHGDIB
VAMP81	2.29e-59	1.60929	0.443	0.072	5.84e-55	apCAF	VAMP8
CTSD2	6.09e-57	2.31898	0.679	0.182	1.55e-52	apCAF	CTSD
CXCL16	1.89e-49	1.0598	0.267	0.033	4.82e-45	apCAF	CXCL16
CAPG	9.72e-49	1.66916	0.45	0.09	2.48e-44	apCAF	CAPG
CYBA2	9.39e-48	1.8071	0.733	0.247	2.4e-43	apCAF	CYBA
SYNGR21	9.32e-46	1.09769	0.328	0.051	2.38e-41	apCAF	SYNGR2
C15orf48	1.4e-45	2.19927	0.351	0.059	3.56e-41	apCAF	C15orf48
RNASET2	1.83e-44	1.52306	0.405	0.079	4.66e-40	apCAF	RNASET2
FTL	5.7e-42	1.91219	1	0.963	1.45e-37	apCAF	FTL
SMAP2	1.13e-41	0.80345	0.252	0.034	2.88e-37	apCAF	SMAP2
TNFSF13B	1.56e-39	0.840178	0.26	0.037	3.97e-35	apCAF	TNFSF13B
PYCARD	1.77e-39	1.26872	0.344	0.063	4.53e-35	apCAF	PYCARD
GRN2	2.6e-38	1.64756	0.573	0.169	6.63e-34	apCAF	GRN
FAM49B	1.91e-37	0.98778	0.351	0.069	4.86e-33	apCAF	FAM49B
SGK1	1.99e-37	1.26378	0.557	0.157	5.09e-33	apCAF	SGK1
CD68	3.05e-33	1.2947	0.405	0.1	7.77e-29	apCAF	CD68
PSAP2	7.06e-32	1.75732	0.878	0.563	1.8e-27	apCAF	PSAP
CTSZ1	7.39e-32	1.19141	0.573	0.186	1.89e-27	apCAF	CTSZ
TMSB4X4	2.32e-31	1.20179	1	0.94	5.92e-27	apCAF	TMSB4X
NPC22	2.46e-30	1.51998	0.809	0.423	6.27e-26	apCAF	NPC2
TPP1	3.11e-28	0.94698	0.382	0.095	7.92e-24	apCAF	TPP1
EPSTI1	4.3e-28	0.918785	0.26	0.049	1.1e-23	apCAF	EPSTI1
CTSB1	1.81e-27	1.39833	0.71	0.323	4.61e-23	apCAF	CTSB
ASAH11	3.18e-27	1.09062	0.45	0.131	8.1e-23	apCAF	ASAH1
SLC16A3	3.81e-27	0.831405	0.313	0.069	9.72e-23	apCAF	SLC16A3
RAP2B	1.11e-26	0.816029	0.328	0.076	2.83e-22	apCAF	RAP2B
CTSH	3.06e-25	0.863602	0.305	0.071	7.82e-21	apCAF	CTSH
APOE	1.52e-23	2.17477	0.679	0.339	3.87e-19	apCAF	APOE
TMSB103	7.94e-23	0.824043	0.992	0.92	2.03e-18	apCAF	TMSB10
RGS10	5.99e-22	1.2986	0.374	0.115	1.53e-17	apCAF	RGS10
B2M2	2.3e-21	0.618574	1	0.971	5.86e-17	apCAF	B2M
ISG151	1.23e-20	0.923667	0.489	0.174	3.14e-16	apCAF	ISG15
HLA-B1	1.27e-20	0.822769	0.908	0.697	3.25e-16	apCAF	HLA-B
SH3BGRL32	1.74e-20	1.13197	0.756	0.427	4.44e-16	apCAF	SH3BGRL3
MFSD1	3.54e-20	0.604271	0.267	0.066	9.03e-16	apCAF	MFSD1
GNAI2	3.02e-19	0.914322	0.519	0.206	7.72e-15	apCAF	GNAI2
ACTB3	5.21e-19	0.857632	0.969	0.88	1.33e-14	apCAF	ACTB
LY96	7.67e-19	0.625907	0.366	0.114	1.96e-14	apCAF	LY96
SKAP2	7.73e-19	0.573791	0.298	0.079	1.97e-14	apCAF	SKAP2
CTSC	1.08e-18	0.664624	0.275	0.072	2.77e-14	apCAF	CTSC
STX7	1.94e-18	0.441563	0.267	0.068	4.95e-14	apCAF	STX7
FGL2	3.09e-18	0.787123	0.26	0.067	7.87e-14	apCAF	FGL2
SAMHD1	4.2e-18	0.850068	0.298	0.084	1.07e-13	apCAF	SAMHD1
MARCKS2	6.43e-18	0.879866	0.779	0.42	1.64e-13	apCAF	MARCKS
BST22	1.04e-17	0.747509	0.412	0.138	2.64e-13	apCAF	BST2
SERF22	1.6e-17	0.679905	0.985	0.837	4.09e-13	apCAF	SERF2
RNF130	3.56e-17	0.715065	0.305	0.092	9.07e-13	apCAF	RNF130
HLA-A1	4.27e-17	0.787428	0.908	0.711	1.09e-12	apCAF	HLA-A
ARL4C	4.71e-17	0.740488	0.351	0.114	1.2e-12	apCAF	ARL4C
CD94	5.34e-17	0.713048	0.557	0.233	1.36e-12	apCAF	CD9
HLA-C2	8.34e-17	0.92271	0.847	0.583	2.13e-12	apCAF	HLA-C
NR4A2	1.65e-16	1.11499	0.427	0.167	4.21e-12	apCAF	NR4A2
FOS2	1.87e-16	0.644366	0.847	0.476	4.78e-12	apCAF	FOS
CKLF	2.74e-16	0.878129	0.298	0.09	7e-12	apCAF	CKLF
STK4	5.37e-16	0.819727	0.344	0.118	1.37e-11	apCAF	STK4
COTL1	1.97e-15	1.11697	0.458	0.196	5.04e-11	apCAF	COTL1
CCDC88A	7.52e-15	0.462395	0.252	0.072	1.92e-10	apCAF	CCDC88A
ATOX13	9.31e-15	0.805872	0.588	0.28	2.37e-10	apCAF	ATOX1
CAP11	1.72e-14	0.90562	0.603	0.316	4.38e-10	apCAF	CAP1
ZNF331	1.73e-14	0.649382	0.282	0.089	4.42e-10	apCAF	ZNF331
CST32	6.06e-14	0.980734	0.84	0.671	1.55e-09	apCAF	CST3
LSP11	1.16e-13	0.778778	0.366	0.137	2.96e-09	apCAF	LSP1
C4orf482	3.6e-13	0.48056	0.382	0.143	9.18e-09	apCAF	C4orf48
FABP5	3.83e-13	0.893142	0.305	0.111	9.77e-09	apCAF	FABP5
IFI62	5.04e-13	0.674757	0.55	0.269	1.29e-08	apCAF	IFI6
AP1S2	1.1e-12	0.567918	0.351	0.135	2.81e-08	apCAF	AP1S2
ATP5F1E3	1.55e-12	0.546338	0.931	0.793	3.95e-08	apCAF	ATP5F1E
S100A42	1.56e-12	0.576136	0.832	0.552	3.98e-08	apCAF	S100A4
CTSA	2.82e-12	0.662532	0.298	0.104	7.2e-08	apCAF	CTSA
UQCR113	3.67e-12	0.743995	0.763	0.458	9.36e-08	apCAF	UQCR11
PSMB9	5.11e-12	0.544594	0.267	0.09	1.3e-07	apCAF	PSMB9
TSPO4	6.12e-12	0.786813	0.588	0.316	1.56e-07	apCAF	TSPO
KCTD12	9.23e-12	0.697795	0.298	0.111	2.35e-07	apCAF	KCTD12
STAT1	1.22e-11	0.64233	0.366	0.152	3.12e-07	apCAF	STAT1
CSTB2	1.41e-11	1.01068	0.664	0.415	3.59e-07	apCAF	CSTB
RNF2131	2.01e-11	0.424427	0.344	0.132	5.13e-07	apCAF	RNF213
OAZ11	2.18e-11	0.619854	0.901	0.716	5.56e-07	apCAF	OAZ1
NRP2	2.64e-11	0.508294	0.328	0.126	6.73e-07	apCAF	NRP2
FN11	3.3e-11	0.409591	0.847	0.566	8.42e-07	apCAF	FN1
GAPDH2	4.58e-11	0.693171	0.901	0.761	1.17e-06	apCAF	GAPDH
COL5A11	5.69e-11	0.353288	0.611	0.304	1.45e-06	apCAF	COL5A1
TRAPPC11	6.37e-11	0.535259	0.328	0.128	1.62e-06	apCAF	TRAPPC1
LGALS11	6.53e-11	0.53062	0.985	0.911	1.67e-06	apCAF	LGALS1
SDC12	7.97e-11	0.302117	0.405	0.167	2.03e-06	apCAF	SDC1
STMP11	1.13e-10	0.596752	0.389	0.167	2.87e-06	apCAF	STMP1
FOSB1	1.14e-10	0.545848	0.664	0.384	2.92e-06	apCAF	FOSB
SFRP22	1.15e-10	0.332832	0.771	0.454	2.93e-06	apCAF	SFRP2
COL1A21	1.27e-10	0.264724	0.924	0.675	3.24e-06	apCAF	COL1A2
LAMTOR21	1.46e-10	0.727017	0.359	0.152	3.73e-06	apCAF	LAMTOR2
HNMT	2.16e-10	0.59722	0.267	0.097	5.52e-06	apCAF	HNMT
EVL1	2.73e-10	0.384853	0.313	0.121	6.97e-06	apCAF	EVL
ERP292	3.23e-10	0.550615	0.427	0.203	8.24e-06	apCAF	ERP29
SULF11	3.71e-10	0.565563	0.374	0.161	9.47e-06	apCAF	SULF1
SUMO31	4.72e-10	0.507837	0.435	0.208	1.2e-05	apCAF	SUMO3
ARPC31	6.25e-10	0.694238	0.595	0.37	1.59e-05	apCAF	ARPC3
GLIPR1	6.51e-10	0.684305	0.305	0.127	1.66e-05	apCAF	GLIPR1
GPNMB1	6.94e-10	0.684263	0.55	0.295	1.77e-05	apCAF	GPNMB
S100A103	7.2e-10	0.531377	0.794	0.599	1.84e-05	apCAF	S100A10
IFI271	7.47e-10	1.00137	0.748	0.534	1.91e-05	apCAF	IFI27
ARPC1B1	9.54e-10	0.713253	0.42	0.204	2.43e-05	apCAF	ARPC1B
NAGK	1.4e-09	0.474859	0.275	0.107	3.57e-05	apCAF	NAGK
PLD31	1.56e-09	0.678984	0.344	0.152	3.99e-05	apCAF	PLD3
ATP5IF13	1.6e-09	0.587548	0.511	0.263	4.09e-05	apCAF	ATP5IF1
ACTR2	1.8e-09	0.542651	0.481	0.249	4.58e-05	apCAF	ACTR2
CALM31	1.83e-09	0.708791	0.374	0.174	4.67e-05	apCAF	CALM3
ATF32	1.9e-09	0.433821	0.45	0.22	4.84e-05	apCAF	ATF3
SSR32	1.93e-09	0.639921	0.55	0.301	4.92e-05	apCAF	SSR3
ATP6V1F1	3.2e-09	0.721949	0.603	0.369	8.17e-05	apCAF	ATP6V1F
FCGRT1	3.69e-09	0.733918	0.519	0.297	9.41e-05	apCAF	FCGRT
CHMP4A	4.11e-09	0.57613	0.29	0.12	0.000104916	apCAF	CHMP4A
TMEM160	4.18e-09	0.517996	0.29	0.118	0.000106751	apCAF	TMEM160
RAB311	5.19e-09	0.606932	0.45	0.229	0.000132269	apCAF	RAB31
BTG22	5.64e-09	0.53286	0.359	0.162	0.000143968	apCAF	BTG2
YWHAH1	5.79e-09	0.709277	0.458	0.247	0.000147624	apCAF	YWHAH
PRR131	6.17e-09	0.460426	0.405	0.196	0.000157391	apCAF	PRR13
DBI2	6.46e-09	0.486047	0.634	0.384	0.000164771	apCAF	DBI
PFN1	6.79e-09	0.532887	0.939	0.685	0.000173329	apCAF	PFN1
JPT11	7e-09	0.580138	0.336	0.158	0.000178534	apCAF	JPT1
UQCR102	9.47e-09	0.578337	0.626	0.388	0.000241615	apCAF	UQCR10
QKI	1e-08	0.620345	0.443	0.228	0.000256023	apCAF	QKI
TPM31	1.04e-08	0.60579	0.504	0.288	0.000264952	apCAF	TPM3
GSTK11	1.08e-08	0.406487	0.336	0.146	0.000276655	apCAF	GSTK1
PDXK	1.22e-08	0.391747	0.313	0.137	0.000311241	apCAF	PDXK
HTRA12	1.36e-08	0.330949	0.611	0.335	0.000347138	apCAF	HTRA1
MBNL12	1.77e-08	0.473647	0.412	0.202	0.000451908	apCAF	MBNL1
MEF2A	1.98e-08	0.496378	0.282	0.122	0.000503861	apCAF	MEF2A
NREP	2.06e-08	0.382115	0.275	0.11	0.000525389	apCAF	NREP
RHOG	2.13e-08	0.513819	0.336	0.155	0.000542358	apCAF	RHOG
ARL6IP52	2.17e-08	0.460198	0.496	0.261	0.000552704	apCAF	ARL6IP5
TMEM2192	2.18e-08	0.349051	0.366	0.168	0.00055495	apCAF	TMEM219
DNPH1	2.25e-08	0.677979	0.26	0.107	0.000573799	apCAF	DNPH1
SPARC1	2.37e-08	0.37705	0.87	0.661	0.000605748	apCAF	SPARC
COL11A11	2.55e-08	0.301605	0.382	0.175	0.000649207	apCAF	COL11A1
TGFBI	2.76e-08	0.46852	0.328	0.149	0.000704861	apCAF	TGFBI
COL10A11	2.8e-08	0.325567	0.405	0.187	0.000714941	apCAF	COL10A1
MYL63	2.86e-08	0.342083	0.977	0.824	0.000730134	apCAF	MYL6
ISLR2	3.31e-08	0.297211	0.45	0.219	0.000845421	apCAF	ISLR
COL8A11	4.78e-08	0.33434	0.336	0.149	0.00121993	apCAF	COL8A1
MRPL571	5.13e-08	0.622939	0.382	0.194	0.00130912	apCAF	MRPL57
PSMB8	5.14e-08	0.48821	0.29	0.127	0.00131095	apCAF	PSMB8
ATP5MC23	5.77e-08	0.431685	0.695	0.462	0.0014719	apCAF	ATP5MC2
ARF3	5.91e-08	0.630333	0.267	0.117	0.00150727	apCAF	ARF3
ANAPC113	6.79e-08	0.574678	0.573	0.34	0.00173203	apCAF	ANAPC11
TBL1XR1	7.15e-08	0.290095	0.328	0.149	0.00182283	apCAF	TBL1XR1
VAMP52	7.72e-08	0.437897	0.397	0.2	0.00196931	apCAF	VAMP5
H3F3A2	1.22e-07	0.376862	0.893	0.769	0.00312029	apCAF	H3F3A
PTPRE	1.24e-07	0.315896	0.26	0.109	0.00315361	apCAF	PTPRE
SAT1	1.24e-07	0.340926	0.924	0.691	0.00317156	apCAF	SAT1
TNFAIP3	1.45e-07	0.840133	0.412	0.23	0.00370788	apCAF	TNFAIP3
MXRA51	1.48e-07	0.370935	0.473	0.247	0.00377444	apCAF	MXRA5
ALKBH71	1.84e-07	0.327376	0.359	0.173	0.00468103	apCAF	ALKBH7
ARF51	2.03e-07	0.323692	0.305	0.137	0.00517175	apCAF	ARF5
KLF6	2.18e-07	0.343237	0.794	0.563	0.00556642	apCAF	KLF6
TSC22D32	2.61e-07	0.504469	0.504	0.29	0.00664742	apCAF	TSC22D3
CD812	2.73e-07	0.470279	0.557	0.349	0.00696212	apCAF	CD81
LAMTOR11	2.74e-07	0.540392	0.489	0.285	0.00700143	apCAF	LAMTOR1
FXYD5	2.98e-07	0.71567	0.351	0.182	0.0076007	apCAF	FXYD5
CFLAR	3.43e-07	0.487965	0.405	0.214	0.00875534	apCAF	CFLAR
VCAN1	3.51e-07	0.288421	0.74	0.497	0.00895505	apCAF	VCAN
METTL261	3.55e-07	0.379788	0.336	0.16	0.00905004	apCAF	METTL26
LSM41	3.72e-07	0.677518	0.267	0.123	0.00948261	apCAF	LSM4
CREG1	3.85e-07	0.511483	0.328	0.163	0.00982012	apCAF	CREG1
ATP5MG2	3.91e-07	0.42936	0.763	0.584	0.00997531	apCAF	ATP5MG
RGCC	3.92e-07	0.366565	0.344	0.165	0.00999067	apCAF	RGCC
AKR1A11	4e-07	0.378916	0.321	0.154	0.010196	apCAF	AKR1A1
TXNIP1	4.08e-07	0.319073	0.565	0.342	0.0104039	apCAF	TXNIP
PHPT14	4.13e-07	0.415403	0.542	0.3	0.0105316	apCAF	PHPT1
NDUFS81	4.71e-07	0.357061	0.351	0.18	0.0120051	apCAF	NDUFS8
ITM2B3	4.84e-07	0.415833	0.786	0.609	0.0123354	apCAF	ITM2B
SELENOW4	5.27e-07	0.387406	0.565	0.318	0.0134463	apCAF	SELENOW
ARL2	5.51e-07	0.32057	0.305	0.144	0.0140471	apCAF	ARL2
CFL11	6.25e-07	0.521736	0.824	0.682	0.0159428	apCAF	CFL1
EMC10	6.65e-07	0.347506	0.26	0.114	0.0169577	apCAF	EMC10
HERPUD1	6.93e-07	0.342732	0.511	0.308	0.0176715	apCAF	HERPUD1
PLPP11	7.36e-07	0.414504	0.26	0.114	0.018765	apCAF	PLPP1
ARPC4	7.37e-07	0.377535	0.374	0.194	0.0187964	apCAF	ARPC4
VKORC12	7.46e-07	0.333478	0.511	0.293	0.0190343	apCAF	VKORC1
SELENOH1	9.29e-07	0.517947	0.481	0.287	0.0236866	apCAF	SELENOH
ANXA11	1.03e-06	0.269419	0.298	0.139	0.0261752	apCAF	ANXA11
LOX2	1.05e-06	0.341295	0.321	0.152	0.0267467	apCAF	LOX
DPP71	1.11e-06	0.363701	0.305	0.15	0.0282913	apCAF	DPP7
OST43	1.15e-06	0.400327	0.725	0.514	0.0293764	apCAF	OST4
H2AFY1	1.31e-06	0.521827	0.435	0.258	0.033294	apCAF	H2AFY
VPS29	1.34e-06	0.317997	0.366	0.191	0.0341024	apCAF	VPS29
REX1BD2	1.38e-06	0.26761	0.382	0.201	0.0352494	apCAF	REX1BD
BRI3	1.41e-06	0.4377	0.473	0.273	0.0360754	apCAF	BRI3
UBE2L6	1.51e-06	0.25673	0.252	0.112	0.0384114	apCAF	UBE2L6
UQCRC1	1.52e-06	0.418655	0.252	0.113	0.038656	apCAF	UQCRC1
LY6E3	1.68e-06	0.444031	0.55	0.343	0.0429081	apCAF	LY6E
HIGD2A2	1.7e-06	0.509425	0.42	0.24	0.0433161	apCAF	HIGD2A
SNX6	1.79e-06	0.328681	0.328	0.167	0.045542	apCAF	SNX6
NEAT11	1.79e-06	0.431211	0.908	0.866	0.0457448	apCAF	NEAT1
ATP5PO3	2.05e-06	0.347755	0.519	0.311	0.0523494	apCAF	ATP5PO
C4orf33	2.16e-06	0.371099	0.534	0.316	0.0550479	apCAF	C4orf3
HEXA	2.18e-06	0.492222	0.298	0.144	0.055624	apCAF	HEXA
C9orf163	2.49e-06	0.388855	0.443	0.251	0.0635292	apCAF	C9orf16
GTF2H5	2.66e-06	0.415112	0.313	0.157	0.0677315	apCAF	GTF2H5
TCEAL43	2.9e-06	0.308502	0.496	0.289	0.0739615	apCAF	TCEAL4
COX5B3	2.91e-06	0.472921	0.626	0.416	0.0743485	apCAF	COX5B
PRMT2	2.93e-06	0.421866	0.321	0.165	0.074694	apCAF	PRMT2
HLA-E	3.24e-06	0.376237	0.733	0.546	0.0826016	apCAF	HLA-E
PARP14	3.67e-06	0.534343	0.252	0.121	0.0937399	apCAF	PARP14
AHNAK4	3.85e-06	0.303896	0.588	0.37	0.098327	apCAF	AHNAK
TAPBP1	3.91e-06	0.396552	0.351	0.185	0.099677	apCAF	TAPBP
ATRAID3	4.1e-06	0.380501	0.435	0.249	0.104497	apCAF	ATRAID
LITAF	4.17e-06	0.520845	0.435	0.262	0.106405	apCAF	LITAF
BAX	4.36e-06	0.264844	0.328	0.167	0.111108	apCAF	BAX
NDUFB14	4.47e-06	0.356606	0.519	0.315	0.114034	apCAF	NDUFB1
HMGN23	4.9e-06	0.530526	0.565	0.371	0.124992	apCAF	HMGN2
PLEKHB2	5.37e-06	0.362685	0.275	0.137	0.137103	apCAF	PLEKHB2
IQGAP1	5.43e-06	0.328851	0.412	0.237	0.138472	apCAF	IQGAP1
ACTG14	5.85e-06	0.310702	0.901	0.764	0.149349	apCAF	ACTG1
OLFML32	6.52e-06	0.546828	0.389	0.213	0.166411	apCAF	OLFML3
ETHE11	6.76e-06	0.361548	0.282	0.142	0.172562	apCAF	ETHE1
CCDC1071	6.77e-06	0.298387	0.267	0.131	0.172704	apCAF	CCDC107
MRPL551	6.92e-06	0.387023	0.275	0.134	0.176397	apCAF	MRPL55
CIB11	7.11e-06	0.567544	0.389	0.224	0.181306	apCAF	CIB1
DDT2	7.68e-06	0.419108	0.427	0.251	0.195897	apCAF	DDT
ZYX	7.8e-06	0.313223	0.321	0.168	0.199027	apCAF	ZYX
GRB2	8.7e-06	0.539787	0.282	0.147	0.222003	apCAF	GRB2
CMTM6	8.75e-06	0.420033	0.374	0.215	0.223174	apCAF	CMTM6
COMT	9e-06	0.417226	0.275	0.138	0.229477	apCAF	COMT
DAZAP21	9.4e-06	0.385211	0.45	0.266	0.23968	apCAF	DAZAP2
OXA1L	9.92e-06	0.290361	0.26	0.125	0.253003	apCAF	OXA1L
COX8A2	1.03e-05	0.526442	0.573	0.392	0.263506	apCAF	COX8A
TMEM14C3	1.06e-05	0.319258	0.389	0.221	0.269862	apCAF	TMEM14C
BGN1	1.13e-05	0.348045	0.603	0.403	0.289479	apCAF	BGN
EIF2AK2	1.16e-05	0.441104	0.26	0.13	0.296241	apCAF	EIF2AK2
ARID1A	1.21e-05	0.35255	0.26	0.127	0.308643	apCAF	ARID1A
GPX42	1.25e-05	0.35621	0.733	0.547	0.318349	apCAF	GPX4
NEDD83	1.33e-05	0.368901	0.595	0.391	0.339197	apCAF	NEDD8
PSME13	1.39e-05	0.373021	0.435	0.255	0.355203	apCAF	PSME1
AP2S12	1.43e-05	0.437096	0.481	0.298	0.365017	apCAF	AP2S1
CHURC12	1.45e-05	0.468339	0.359	0.197	0.369396	apCAF	CHURC1
DSE	1.5e-05	0.381369	0.29	0.15	0.383009	apCAF	DSE
PLAUR	1.58e-05	0.485872	0.466	0.291	0.401851	apCAF	PLAUR
HIF1A	1.61e-05	0.545805	0.374	0.217	0.410107	apCAF	HIF1A
NDUFS71	1.74e-05	0.426141	0.313	0.171	0.4446	apCAF	NDUFS7
FLOT1	1.81e-05	0.333496	0.267	0.136	0.461398	apCAF	FLOT1
ZNHIT13	1.92e-05	0.284566	0.42	0.247	0.490096	apCAF	ZNHIT1
GALNT11	1.94e-05	0.385387	0.305	0.164	0.493959	apCAF	GALNT1
SSR42	1.96e-05	0.344641	0.679	0.478	0.499388	apCAF	SSR4
ATP5PD2	2.22e-05	0.31725	0.405	0.235	0.565238	apCAF	ATP5PD
COX7C3	2.24e-05	0.348488	0.794	0.651	0.571596	apCAF	COX7C
MYH92	2.25e-05	0.292345	0.504	0.312	0.574328	apCAF	MYH9
ARL6IP43	2.26e-05	0.33819	0.527	0.346	0.577281	apCAF	ARL6IP4
PRSS231	2.29e-05	0.282739	0.511	0.315	0.584584	apCAF	PRSS23
AKAP131	2.37e-05	0.288949	0.374	0.214	0.605402	apCAF	AKAP13
HIST1H4C	2.4e-05	0.620618	0.344	0.195	0.612565	apCAF	HIST1H4C
CALR2	2.43e-05	0.360859	0.626	0.452	0.620872	apCAF	CALR
ATP5ME3	2.74e-05	0.34048	0.626	0.436	0.698704	apCAF	ATP5ME
PLEC	2.83e-05	0.321369	0.26	0.132	0.72281	apCAF	PLEC
UQCC21	2.84e-05	0.528493	0.29	0.152	0.724092	apCAF	UQCC2
LSM2	2.94e-05	0.276981	0.267	0.136	0.750683	apCAF	LSM2
C31	3.21e-05	0.284591	0.42	0.256	0.82003	apCAF	C3
C6orf62	3.28e-05	0.329912	0.427	0.26	0.835478	apCAF	C6orf62
TACC11	3.3e-05	0.287511	0.389	0.217	0.840834	apCAF	TACC1
SRPK2	3.38e-05	0.420263	0.267	0.141	0.861194	apCAF	SRPK2
COX142	3.39e-05	0.250977	0.351	0.2	0.865325	apCAF	COX14
PGLS2	3.43e-05	0.312019	0.359	0.202	0.876209	apCAF	PGLS
CTSK2	3.61e-05	0.359016	0.679	0.479	0.920379	apCAF	CTSK
ATP6V1B2	3.71e-05	0.490183	0.328	0.181	0.946322	apCAF	ATP6V1B2
CELF21	4.05e-05	0.416226	0.321	0.178	1	apCAF	CELF2
MRPS341	4.12e-05	0.316689	0.275	0.144	1	apCAF	MRPS34
ARPC2	4.2e-05	0.464477	0.664	0.51	1	apCAF	ARPC2
DPYSL21	4.38e-05	0.286045	0.366	0.202	1	apCAF	DPYSL2
MYL12A3	4.59e-05	0.337778	0.71	0.521	1	apCAF	MYL12A
NDUFB73	5.79e-05	0.411163	0.443	0.277	1	apCAF	NDUFB7
MCUB	5.82e-05	0.275792	0.252	0.127	1	apCAF	MCUB
NUPR14	6.99e-05	0.354446	0.664	0.448	1	apCAF	NUPR1
TYMP	7.09e-05	0.400198	0.557	0.386	1	apCAF	TYMP
CAPZA12	7.31e-05	0.401961	0.405	0.247	1	apCAF	CAPZA1
PPP1R18	8.02e-05	0.34233	0.252	0.133	1	apCAF	PPP1R18
ACTR3	8.84e-05	0.367869	0.458	0.303	1	apCAF	ACTR3
ANAPC162	9.06e-05	0.419147	0.389	0.234	1	apCAF	ANAPC16
NDUFA31	9.16e-05	0.560424	0.313	0.176	1	apCAF	NDUFA3
RGS2	0.000100761	0.266399	0.282	0.154	1	apCAF	RGS2
CAPZB1	0.000107761	0.409028	0.511	0.348	1	apCAF	CAPZB
BLOC1S12	0.000111004	0.26822	0.305	0.174	1	apCAF	BLOC1S1
LGMN	0.000116836	0.603766	0.382	0.247	1	apCAF	LGMN
ELOB3	0.000118607	0.300424	0.733	0.555	1	apCAF	ELOB
RAP1A	0.000120953	0.315203	0.359	0.21	1	apCAF	RAP1A
ZFHX31	0.00012209	0.388137	0.29	0.158	1	apCAF	ZFHX3
NAA381	0.000126352	0.266287	0.321	0.18	1	apCAF	NAA38
TSPAN42	0.000132957	0.280457	0.351	0.2	1	apCAF	TSPAN4
NDUFA22	0.000133497	0.440727	0.427	0.28	1	apCAF	NDUFA2
ELF2	0.000137407	0.36468	0.252	0.132	1	apCAF	ELF2
TMEM179B	0.000138217	0.375559	0.26	0.138	1	apCAF	TMEM179B
TMEM176B1	0.000141609	0.38028	0.412	0.257	1	apCAF	TMEM176B
IFNGR2	0.000160304	0.366272	0.29	0.168	1	apCAF	IFNGR2
PLAU1	0.000161857	0.275036	0.313	0.177	1	apCAF	PLAU
TPM41	0.000173114	0.278677	0.634	0.436	1	apCAF	TPM4
S100A11	0.000196507	0.392465	0.916	0.799	1	apCAF	S100A11
CD164	0.000211107	0.367286	0.527	0.365	1	apCAF	CD164
NUCKS14	0.00022468	0.291225	0.664	0.488	1	apCAF	NUCKS1
MIF2	0.000231912	0.347876	0.725	0.533	1	apCAF	MIF
COX4I13	0.000253259	0.431715	0.748	0.612	1	apCAF	COX4I1
ACAP2	0.000272251	0.287559	0.26	0.146	1	apCAF	ACAP2
JTB2	0.000302962	0.355572	0.504	0.339	1	apCAF	JTB
COPE1	0.000306885	0.392437	0.45	0.298	1	apCAF	COPE
ADH5	0.000312384	0.377622	0.275	0.158	1	apCAF	ADH5
ATP6V0D1	0.000322687	0.355594	0.328	0.198	1	apCAF	ATP6V0D1
ATP5MF1	0.000340672	0.275922	0.527	0.359	1	apCAF	ATP5MF
TMEM176A1	0.000365551	0.394751	0.321	0.194	1	apCAF	TMEM176A
HMGN11	0.000372977	0.321962	0.534	0.372	1	apCAF	HMGN1
APPL1	0.000405171	0.320094	0.26	0.146	1	apCAF	APPL1
MRPS61	0.000408464	0.293399	0.359	0.218	1	apCAF	MRPS6
MGAT1	0.00060152	0.310565	0.374	0.245	1	apCAF	MGAT1
VPS283	0.00061065	0.318811	0.405	0.27	1	apCAF	VPS28
FNIP2	0.000628199	0.375029	0.275	0.164	1	apCAF	FNIP2
DYNLL12	0.000662118	0.254601	0.794	0.637	1	apCAF	DYNLL1
ECH11	0.00067276	0.280211	0.29	0.172	1	apCAF	ECH1
BRK12	0.000732635	0.385932	0.565	0.42	1	apCAF	BRK1
NDUFA43	0.000793099	0.288759	0.733	0.585	1	apCAF	NDUFA4
TXNDC171	0.000808693	0.319199	0.328	0.206	1	apCAF	TXNDC17
ARF61	0.000819071	0.320065	0.443	0.291	1	apCAF	ARF6
ATP6V0B1	0.000848817	0.329897	0.534	0.383	1	apCAF	ATP6V0B
DYNLRB12	0.000880369	0.268027	0.45	0.303	1	apCAF	DYNLRB1
PFDN53	0.000890825	0.293728	0.779	0.72	1	apCAF	PFDN5
COX6B13	0.00096611	0.294408	0.634	0.504	1	apCAF	COX6B1
SLC2A31	0.000991207	0.301139	0.351	0.224	1	apCAF	SLC2A3
AKAP91	0.00110255	0.259157	0.405	0.265	1	apCAF	AKAP9
OGA	0.00116064	0.302068	0.252	0.146	1	apCAF	OGA
CYBRD12	0.00117398	0.285865	0.397	0.258	1	apCAF	CYBRD1
GRINA	0.00121334	0.269935	0.328	0.203	1	apCAF	GRINA
TMBIM42	0.001265	0.261976	0.443	0.298	1	apCAF	TMBIM4
TPI11	0.00126809	0.272279	0.664	0.508	1	apCAF	TPI1
SPOP	0.00130882	0.318947	0.252	0.15	1	apCAF	SPOP
DYNC1I21	0.00150826	0.456758	0.366	0.242	1	apCAF	DYNC1I2
ATP5MC31	0.00190062	0.377396	0.534	0.392	1	apCAF	ATP5MC3
NDUFAF32	0.00204736	0.408006	0.359	0.237	1	apCAF	NDUFAF3
NDUFA16	0.00220314	0.274452	0.527	0.366	1	apCAF	NDUFA1
SARAF1	0.00223217	0.257676	0.359	0.245	1	apCAF	SARAF
APLP2	0.00234046	0.275625	0.473	0.345	1	apCAF	APLP2
ATP5PF2	0.00257219	0.303609	0.588	0.45	1	apCAF	ATP5PF
HEXB	0.00259778	0.306929	0.267	0.166	1	apCAF	HEXB
HM13	0.00309487	0.351102	0.321	0.215	1	apCAF	HM13
BCAP311	0.00343066	0.27071	0.336	0.221	1	apCAF	BCAP31
RCN3	0.00347547	0.254461	0.275	0.173	1	apCAF	RCN3
LAMP11	0.00389187	0.270347	0.42	0.294	1	apCAF	LAMP1
MIEN11	0.00444623	0.354182	0.26	0.163	1	apCAF	MIEN1
PGK11	0.00501417	0.413459	0.405	0.294	1	apCAF	PGK1
TUBB	0.00536997	0.254767	0.58	0.454	1	apCAF	TUBB
PHB2	0.00596786	0.273642	0.336	0.231	1	apCAF	PHB2
UBXN11	0.00604709	0.329456	0.435	0.321	1	apCAF	UBXN1
TMED31	0.00607955	0.307056	0.275	0.184	1	apCAF	TMED3
ATP5MPL2	0.00615866	0.371358	0.588	0.475	1	apCAF	ATP5MPL
RNF181	0.0070929	0.303295	0.397	0.282	1	apCAF	RNF181
LAMP21	0.00836484	0.253235	0.313	0.212	1	apCAF	LAMP2
BLVRB1	0.0087244	0.329736	0.252	0.166	1	apCAF	BLVRB
RGS51	0	4.64169	0.677	0.027	0	Pericyte	RGS5
NDUFA4L21	0	3.53787	0.65	0.038	0	Pericyte	NDUFA4L2
MEF2C1	0	2.99098	0.592	0.059	0	Pericyte	MEF2C
NOTCH31	0	2.97419	0.64	0.087	0	Pericyte	NOTCH3
HIGD1B	0	2.94481	0.403	0.014	0	Pericyte	HIGD1B
A2M1	0	2.55665	0.55	0.13	0	Pericyte	A2M
IGFBP73	0	2.40914	0.967	0.642	0	Pericyte	IGFBP7
MCAM1	0	2.36367	0.418	0.035	0	Pericyte	MCAM
COX4I2	0	2.2528	0.335	0.013	0	Pericyte	COX4I2
GJA4	0	2.09114	0.279	0.014	0	Pericyte	GJA4
PPP1R14A1	0	2.03373	0.372	0.042	0	Pericyte	PPP1R14A
TINAGL11	0	2.0065	0.301	0.034	0	Pericyte	TINAGL1
CARMN1	2.05e-291	2.08148	0.394	0.069	5.22e-287	Pericyte	CARMN
CALD13	2.4e-275	1.64837	0.949	0.675	6.11e-271	Pericyte	CALD1
TBX21	2.72e-266	2.02333	0.323	0.052	6.94e-262	Pericyte	TBX2
COL18A12	2.14e-265	2.65253	0.668	0.275	5.46e-261	Pericyte	COL18A1
OLFML2A	1.1e-263	2.22488	0.318	0.051	2.8e-259	Pericyte	OLFML2A
2024-09-04	6.02e-259	1.6492	0.253	0.031	1.54e-254	Pericyte	2024-09-04
PDGFRB1	1.29e-246	2.40072	0.705	0.333	3.29e-242	Pericyte	PDGFRB
SPARCL13	4.5e-239	2.06692	0.826	0.472	1.15e-234	Pericyte	SPARCL1
CRIP12	9.65e-238	2.12683	0.557	0.171	2.46e-233	Pericyte	CRIP1
ADIRF2	5.81e-233	2.26022	0.739	0.349	1.48e-228	Pericyte	ADIRF
ACTA23	2.83e-229	1.95531	0.706	0.281	7.22e-225	Pericyte	ACTA2
TPPP32	1.57e-228	2.08743	0.376	0.08	4.01e-224	Pericyte	TPPP3
PGF1	6.02e-215	1.97496	0.327	0.065	1.53e-210	Pericyte	PGF
JAG11	2.76e-202	2.03109	0.373	0.088	7.05e-198	Pericyte	JAG1
MYL92	7.21e-202	1.71434	0.734	0.352	1.84e-197	Pericyte	MYL9
B2M4	6.49e-201	1.06594	0.984	0.97	1.66e-196	Pericyte	B2M
ARHGDIB2	2.01e-196	1.78903	0.292	0.055	5.13e-192	Pericyte	ARHGDIB
NR2F21	1.35e-184	1.9967	0.456	0.145	3.45e-180	Pericyte	NR2F2
ITGA1	3.41e-173	2.05605	0.348	0.089	8.71e-169	Pericyte	ITGA1
MALAT14	5.57e-173	0.891176	0.995	0.992	1.42e-168	Pericyte	MALAT1
PTMA2	2.83e-164	0.987904	0.97	0.934	7.23e-160	Pericyte	PTMA
IFITM34	1.01e-161	1.31852	0.865	0.718	2.57e-157	Pericyte	IFITM3
COL4A21	4.86e-160	2.41794	0.53	0.239	1.24e-155	Pericyte	COL4A2
CAV11	6.9e-141	1.68789	0.614	0.32	1.76e-136	Pericyte	CAV1
CRIP22	1.31e-133	1.54017	0.399	0.132	3.34e-129	Pericyte	CRIP2
GUCY1A11	4.29e-133	1.54492	0.272	0.066	1.09e-128	Pericyte	GUCY1A1
TAGLN4	1.85e-128	1.27379	0.754	0.434	4.72e-124	Pericyte	TAGLN
MYLK3	4.6e-126	1.49785	0.397	0.134	1.17e-121	Pericyte	MYLK
TPM14	3.32e-118	1.27132	0.705	0.432	8.47e-114	Pericyte	TPM1
COL4A11	6.72e-118	2.34308	0.51	0.27	1.72e-113	Pericyte	COL4A1
TPM22	4.4e-115	1.36857	0.68	0.449	1.12e-110	Pericyte	TPM2
TMSB4X6	9.42e-102	0.709705	0.982	0.939	2.4e-97	Pericyte	TMSB4X
HLA-B3	5.43e-100	1.20377	0.78	0.695	1.39e-95	Pericyte	HLA-B
IFITM25	5.7e-99	1.44562	0.632	0.433	1.45e-94	Pericyte	IFITM2
LHFPL62	5e-96	1.74235	0.561	0.372	1.28e-91	Pericyte	LHFPL6
LBH1	2.68e-92	1.51413	0.295	0.099	6.83e-88	Pericyte	LBH
EDNRA1	1.45e-86	1.40054	0.261	0.083	3.69e-82	Pericyte	EDNRA
MYL64	3.97e-84	0.874003	0.829	0.825	1.01e-79	Pericyte	MYL6
HES41	1.76e-80	1.53401	0.331	0.135	4.48e-76	Pericyte	HES4
UACA1	1.87e-78	1.77748	0.34	0.145	4.77e-74	Pericyte	UACA
ACTB5	8.63e-78	0.630441	0.927	0.879	2.2e-73	Pericyte	ACTB
GJC1	8.35e-77	1.7296	0.297	0.118	2.13e-72	Pericyte	GJC1
PLXDC1	1.52e-66	1.66023	0.283	0.117	3.87e-62	Pericyte	PLXDC1
PLAC92	3.04e-66	1.19328	0.531	0.327	7.77e-62	Pericyte	PLAC9
EBF12	1.01e-65	1.49396	0.309	0.135	2.57e-61	Pericyte	EBF1
S100A44	9.61e-63	1.38637	0.669	0.549	2.45e-58	Pericyte	S100A4
CHCHD101	3.06e-62	1.38731	0.338	0.163	7.8e-58	Pericyte	CHCHD10
BGN3	1.87e-58	0.924909	0.604	0.396	4.78e-54	Pericyte	BGN
OAZ21	1.13e-56	1.50946	0.33	0.168	2.87e-52	Pericyte	OAZ2
DSTN1	2.87e-56	1.20181	0.657	0.587	7.32e-52	Pericyte	DSTN
EPS81	1.37e-55	1.45994	0.303	0.145	3.5e-51	Pericyte	EPS8
EEF1D3	4.21e-54	0.76069	0.771	0.779	1.07e-49	Pericyte	EEF1D
FRZB1	1.67e-52	1.28383	0.261	0.113	4.26e-48	Pericyte	FRZB
BST24	1.21e-50	1.06977	0.295	0.133	3.08e-46	Pericyte	BST2
MFGE82	2.9e-50	1.35961	0.467	0.321	7.41e-46	Pericyte	MFGE8
1972-09-01	6.37e-49	1.33903	0.532	0.428	1.63e-44	Pericyte	2024-09-07
HLA-C4	1.81e-47	1.02113	0.645	0.581	4.61e-43	Pericyte	HLA-C
MYO1B	7.58e-46	1.55775	0.299	0.159	1.93e-41	Pericyte	MYO1B
PTK21	8.67e-45	1.28611	0.252	0.117	2.21e-40	Pericyte	PTK2
MGST35	9.45e-45	1.1148	0.523	0.39	2.41e-40	Pericyte	MGST3
CAVIN33	7.77e-43	1.11336	0.414	0.257	1.98e-38	Pericyte	CAVIN3
MYH94	7.61e-41	1.05566	0.453	0.307	1.94e-36	Pericyte	MYH9
SELENOW6	1.2e-40	0.966111	0.463	0.313	3.07e-36	Pericyte	SELENOW
ISG153	9.03e-39	1.54114	0.313	0.17	2.3e-34	Pericyte	ISG15
HLA-A3	1.46e-37	0.911007	0.697	0.713	3.71e-33	Pericyte	HLA-A
SCGB2A22	1.93e-36	0.432194	0.265	0.13	4.93e-32	Pericyte	SCGB2A2
THY13	4.72e-34	1.27907	0.446	0.321	1.2e-29	Pericyte	THY1
CALM22	2.23e-31	0.707356	0.699	0.724	5.69e-27	Pericyte	CALM2
CPE2	5.21e-29	1.39947	0.444	0.364	1.33e-24	Pericyte	CPE
ZFHX32	1.36e-28	1.1483	0.266	0.154	3.46e-24	Pericyte	ZFHX3
SOD32	2.61e-28	1.1393	0.398	0.288	6.67e-24	Pericyte	SOD3
ARPC52	4.69e-28	1.24668	0.401	0.312	1.2e-23	Pericyte	ARPC5
SH3BGRL4	9.58e-28	1.02927	0.337	0.222	2.44e-23	Pericyte	SH3BGRL
COMMD64	2.3e-27	0.812133	0.577	0.528	5.86e-23	Pericyte	COMMD6
ATP5MC25	6.83e-25	0.860969	0.515	0.461	1.74e-20	Pericyte	ATP5MC2
PFDN55	7.62e-25	0.646652	0.671	0.723	1.94e-20	Pericyte	PFDN5
EPAS11	1.04e-24	1.21607	0.347	0.256	2.66e-20	Pericyte	EPAS1
PSME15	3.69e-24	1.10818	0.347	0.252	9.41e-20	Pericyte	PSME1
COX4I15	8.33e-24	0.801802	0.592	0.614	2.13e-19	Pericyte	COX4I1
LPP3	8.56e-24	0.974452	0.378	0.275	2.18e-19	Pericyte	LPP
COX7C5	1.46e-23	0.636588	0.634	0.652	3.73e-19	Pericyte	COX7C
ITM2B5	1.05e-22	0.686201	0.627	0.61	2.67e-18	Pericyte	ITM2B
FLNA3	3.7e-22	0.936146	0.458	0.379	9.43e-18	Pericyte	FLNA
GAPDH3	9.03e-22	0.574527	0.714	0.764	2.3e-17	Pericyte	GAPDH
HMGN34	1.6e-21	0.974004	0.256	0.159	4.09e-17	Pericyte	HMGN3
ITGB11	1.13e-20	0.682797	0.666	0.714	2.88e-16	Pericyte	ITGB1
PDLIM12	1.66e-20	1.09319	0.259	0.169	4.23e-16	Pericyte	PDLIM1
UQCR114	1.94e-19	0.759824	0.504	0.458	4.94e-15	Pericyte	UQCR11
MAP3K201	1.19e-18	1.11084	0.329	0.255	3.04e-14	Pericyte	MAP3K20
STOM2	2.18e-17	1.15214	0.295	0.22	5.57e-13	Pericyte	STOM
H3F3A3	1.45e-16	0.455575	0.704	0.772	3.69e-12	Pericyte	H3F3A
COX5B5	3.45e-16	0.861054	0.45	0.416	8.81e-12	Pericyte	COX5B
FILIP1L1	6.44e-16	0.9999	0.285	0.203	1.64e-11	Pericyte	FILIP1L
NDUFB75	2.82e-15	0.817056	0.348	0.275	7.19e-11	Pericyte	NDUFB7
PMEPA11	6.5e-15	1.00655	0.291	0.219	1.66e-10	Pericyte	PMEPA1
UQCRB2	1.87e-14	0.828477	0.502	0.516	4.76e-10	Pericyte	UQCRB
COX7A11	3.31e-14	1.00197	0.296	0.231	8.44e-10	Pericyte	COX7A1
C12orf573	4.48e-14	0.75971	0.508	0.525	1.14e-09	Pericyte	C12orf57
NDUFB15	7.67e-14	0.846399	0.372	0.314	1.96e-09	Pericyte	NDUFB1
CD1513	1.11e-13	0.907289	0.323	0.257	2.83e-09	Pericyte	CD151
ACTG16	5.25e-13	0.367005	0.737	0.766	1.34e-08	Pericyte	ACTG1
CYTOR	2.73e-12	0.722585	0.447	0.416	6.95e-08	Pericyte	CYTOR
TCF43	5.25e-12	0.575951	0.442	0.39	1.34e-07	Pericyte	TCF4
COX6C3	9.1e-12	0.433891	0.544	0.555	2.32e-07	Pericyte	COX6C
SERF24	1.73e-11	0.281176	0.766	0.841	4.42e-07	Pericyte	SERF2
PHLDA1	2.43e-11	0.789954	0.366	0.315	6.21e-07	Pericyte	PHLDA1
ATP5MG4	1.42e-10	0.596436	0.535	0.587	3.62e-06	Pericyte	ATP5MG
COX6B14	1.82e-10	0.639633	0.486	0.506	4.64e-06	Pericyte	COX6B1
LAMC11	3.11e-10	0.90338	0.293	0.244	7.92e-06	Pericyte	LAMC1
HCFC1R15	7.85e-10	0.630384	0.286	0.223	2e-05	Pericyte	HCFC1R1
ATP5F1E5	2.2e-09	0.30125	0.71	0.797	5.6e-05	Pericyte	ATP5F1E
COX7A22	2.78e-09	0.674886	0.524	0.583	7.08e-05	Pericyte	COX7A2
PPP1R12A1	6.24e-09	1.01366	0.269	0.227	0.00015915	Pericyte	PPP1R12A
CIRBP3	1.15e-08	0.542991	0.528	0.562	0.000294258	Pericyte	CIRBP
UQCRQ3	2.62e-08	0.585398	0.471	0.476	0.000669455	Pericyte	UQCRQ
ID31	4.63e-08	0.38271	0.514	0.496	0.00118065	Pericyte	ID3
RTF1	2.34e-07	0.251706	0.225	0.357	0.00597741	Pericyte	RTF1
EID12	2.75e-07	0.602083	0.447	0.456	0.00701114	Pericyte	EID1
ZEB2	1.93e-06	0.934745	0.318	0.307	0.0492506	Pericyte	ZEB2
DYNLL13	2.77e-06	0.406031	0.58	0.64	0.0706719	Pericyte	DYNLL1
PTMS3	2.78e-06	0.690714	0.382	0.385	0.0710388	Pericyte	PTMS
NBEAL13	7.57e-06	0.723065	0.262	0.232	0.193033	Pericyte	NBEAL1
SUMO21	7.97e-06	0.452971	0.559	0.644	0.203362	Pericyte	SUMO2
LAMA4	9.14e-06	0.772842	0.258	0.229	0.233245	Pericyte	LAMA4
ATP5ME5	9.35e-06	0.619346	0.419	0.438	0.238518	Pericyte	ATP5ME
HMGB11	1.44e-05	0.370505	0.657	0.735	0.368478	Pericyte	HMGB1
NID1	1.46e-05	0.261736	0.203	0.3	0.372826	Pericyte	NID1
PRSS233	3.09e-05	0.496778	0.342	0.315	0.788931	Pericyte	PRSS23
SLC25A61	3.71e-05	0.446246	0.572	0.666	0.94691	Pericyte	SLC25A6
NDFIP13	6.07e-05	0.274098	0.175	0.261	1	Pericyte	NDFIP1
PSMA4	6.71e-05	0.330507	0.217	0.32	1	Pericyte	PSMA4
2024-09-02	8.05e-05	0.33487	0.207	0.307	1	Pericyte	2024-09-02
TSC22D11	0.000102533	0.682312	0.341	0.332	1	Pericyte	TSC22D1
SRP91	0.000142438	0.26848	0.208	0.302	1	Pericyte	SRP9
MYL12A5	0.000311225	0.556663	0.464	0.524	1	Pericyte	MYL12A
PHLDA21	0.000331266	0.685258	0.274	0.257	1	Pericyte	PHLDA2
BEX33	0.000332355	0.538613	0.322	0.309	1	Pericyte	BEX3
NONO	0.000346406	0.345354	0.192	0.276	1	Pericyte	NONO
IFI273	0.000457474	0.389012	0.501	0.536	1	Pericyte	IFI27
UBXN12	0.000540229	0.323365	0.228	0.326	1	Pericyte	UBXN1
SEM12	0.000546987	0.595853	0.437	0.494	1	Pericyte	SEM1
DAZAP23	0.000602238	0.338212	0.19	0.271	1	Pericyte	DAZAP2
UXT1	0.000764479	0.311125	0.219	0.308	1	Pericyte	UXT
TLN12	0.000927568	0.79534	0.251	0.239	1	Pericyte	TLN1
DEK	0.000928449	0.309442	0.272	0.383	1	Pericyte	DEK
PAIP2	0.00102567	0.337946	0.178	0.252	1	Pericyte	PAIP2
LMNA2	0.00114087	0.525337	0.459	0.52	1	Pericyte	LMNA
ACTN41	0.00117172	0.805972	0.271	0.263	1	Pericyte	ACTN4
LGALS3BP3	0.00136225	0.28815	0.225	0.31	1	Pericyte	LGALS3BP
HP1BP32	0.00136769	0.321499	0.228	0.319	1	Pericyte	HP1BP3
AP2S13	0.00142094	0.274581	0.219	0.302	1	Pericyte	AP2S1
UQCRH1	0.00147963	0.500912	0.477	0.558	1	Pericyte	UQCRH
TPM42	0.00174809	0.481628	0.41	0.439	1	Pericyte	TPM4
MT1E2	0.00217946	0.675265	0.391	0.409	1	Pericyte	MT1E
ARGLU11	0.00261274	0.319871	0.282	0.389	1	Pericyte	ARGLU1
ATP5F1D4	0.0029583	0.633487	0.33	0.347	1	Pericyte	ATP5F1D
CFL12	0.00296437	0.327606	0.576	0.688	1	Pericyte	CFL1
PPP1CB4	0.00317142	0.292851	0.228	0.313	1	Pericyte	PPP1CB
DAD14	0.00369638	0.278934	0.268	0.363	1	Pericyte	DAD1
RBM3	0.00380281	0.258724	0.327	0.452	1	Pericyte	RBM3
GADD45GIP12	0.0039407	0.288429	0.251	0.341	1	Pericyte	GADD45GIP1
PYURF	0.00417463	0.34466	0.219	0.3	1	Pericyte	PYURF
MAP1B1	0.00431697	0.529599	0.384	0.398	1	Pericyte	MAP1B
C4orf35	0.00494957	0.553515	0.314	0.318	1	Pericyte	C4orf3
CUTA2	0.0058239	0.255293	0.252	0.34	1	Pericyte	CUTA
ERGIC32	0.00591686	0.279317	0.201	0.27	1	Pericyte	ERGIC3
RHOC	0.00613213	0.318667	0.297	0.403	1	Pericyte	RHOC
TFPI1	0.00619399	0.269237	0.255	0.341	1	Pericyte	TFPI
ATP5F1A1	0.00625709	0.465584	0.187	0.259	1	Pericyte	ATP5F1A
DYNLRB14	0.00752722	0.34344	0.226	0.307	1	Pericyte	DYNLRB1
TMEM591	0.00753723	0.284045	0.337	0.468	1	Pericyte	TMEM59
MRPL512	0.00925325	0.283854	0.231	0.308	1	Pericyte	MRPL51
LEPROT4	0.00962833	0.621838	0.252	0.248	1	Pericyte	LEPROT
COX173	0.00974193	0.611878	0.259	0.256	1	Pericyte	COX17
NDUFB42	0.00987171	0.685443	0.34	0.372	1	Pericyte	NDUFB4
CD814	0.00997962	0.532301	0.341	0.351	1	Pericyte	CD81
CXCL1	0	4.03956	0.774	0.085	0	NAF	CXCL1
MMP3	0	3.87693	0.518	0.069	0	NAF	MMP3
CXCL81	0	3.81123	0.682	0.078	0	NAF	CXCL8
[truncated: 1,096 more rows]

## Sheet: Table S4
Table S4. List of marker genes of Myeloids subpopulations
	p_val	avg_log2FC	pct.1	pct.2	p_val_adj	cluster	gene
APOE	0	3.4757	0.748	0.181	0	Macrophage	APOE
SPP1	0	2.96189	0.52	0.096	0	Macrophage	SPP1
APOC1	0	2.94518	0.672	0.199	0	Macrophage	APOC1
GPNMB	0	2.55881	0.485	0.044	0	Macrophage	GPNMB
C1QB	0	2.33598	0.631	0.149	0	Macrophage	C1QB
C1QA	0	2.28399	0.635	0.146	0	Macrophage	C1QA
C1QC	0	2.23759	0.624	0.123	0	Macrophage	C1QC
FTL	0	1.85751	0.994	0.982	0	Macrophage	FTL
CTSD	0	1.81538	0.747	0.36	0	Macrophage	CTSD
CTSB	0	1.65427	0.764	0.405	0	Macrophage	CTSB
PSAP	0	1.63396	0.901	0.584	0	Macrophage	PSAP
RNASE1	1.11e-297	3.00715	0.432	0.039	2.83e-293	Macrophage	RNASE1
CTSL	7.74e-242	1.71748	0.486	0.113	1.97e-237	Macrophage	CTSL
LGMN	5.02e-209	2.03612	0.419	0.1	1.28e-204	Macrophage	LGMN
CSTB	1.65e-197	1.41921	0.745	0.485	4.21e-193	Macrophage	CSTB
MARCKS	3.75e-196	1.13426	0.621	0.273	9.57e-192	Macrophage	MARCKS
NPC2	3.09e-191	0.830404	0.87	0.645	7.88e-187	Macrophage	NPC2
NUPR1	2.47e-187	1.99052	0.37	0.071	6.3e-183	Macrophage	NUPR1
CD68	4.55e-186	1.24089	0.564	0.25	1.16e-181	Macrophage	CD68
MSR1	1.19e-183	1.53934	0.367	0.068	3.03e-179	Macrophage	MSR1
TREM2	1.27e-181	1.62611	0.341	0.053	3.25e-177	Macrophage	TREM2
DAB2	2.41e-181	1.48452	0.389	0.087	6.16e-177	Macrophage	DAB2
LGALS1	1.04e-175	0.903584	0.887	0.712	2.65e-171	Macrophage	LGALS1
CD14	1.36e-162	1.35449	0.42	0.124	3.46e-158	Macrophage	CD14
CTSZ	6.52e-162	1.06084	0.67	0.399	1.66e-157	Macrophage	CTSZ
TIMP2	6.19e-159	1.27489	0.351	0.077	1.58e-154	Macrophage	TIMP2
MS4A7	2.46e-155	1.1247	0.472	0.172	6.27e-151	Macrophage	MS4A7
FN1	2.65e-154	1.55236	0.384	0.106	6.76e-150	Macrophage	FN1
MAFB	3.96e-152	0.997923	0.481	0.176	1.01e-147	Macrophage	MAFB
S100A11	4.17e-152	0.688185	0.899	0.735	1.06e-147	Macrophage	S100A11
IFI27	1.22e-151	2.37126	0.377	0.116	3.11e-147	Macrophage	IFI27
PLD3	6.03e-151	1.2969	0.357	0.09	1.54e-146	Macrophage	PLD3
FABP5	1.47e-150	1.3799	0.515	0.235	3.74e-146	Macrophage	FABP5
CD81	1.49e-148	1.07352	0.498	0.206	3.79e-144	Macrophage	CD81
ACP5	1.46e-147	2.25241	0.364	0.105	3.72e-143	Macrophage	ACP5
GRN	9.96e-145	0.970571	0.696	0.433	2.54e-140	Macrophage	GRN
A2M	4.29e-137	1.32396	0.3	0.06	1.1e-132	Macrophage	A2M
APLP2	9.44e-136	0.927102	0.514	0.228	2.41e-131	Macrophage	APLP2
HMOX1	2.7e-130	2.17494	0.338	0.094	6.89e-126	Macrophage	HMOX1
ANXA2	1.91e-129	0.810782	0.68	0.409	4.86e-125	Macrophage	ANXA2
FCGR3A	2.03e-129	1.18235	0.328	0.084	5.17e-125	Macrophage	FCGR3A
MMP14	7.86e-128	1.0593	0.267	0.044	2.01e-123	Macrophage	MMP14
IFI6	4.27e-126	1.18049	0.544	0.28	1.09e-121	Macrophage	IFI6
MS4A4A	1.18e-125	1.23541	0.284	0.059	3.02e-121	Macrophage	MS4A4A
CCL3	1.37e-112	1.29578	0.478	0.228	3.5e-108	Macrophage	CCL3
TYROBP	1.03e-110	0.568058	0.901	0.738	2.64e-106	Macrophage	TYROBP
LIPA	2.17e-107	1.20418	0.31	0.095	5.54e-103	Macrophage	LIPA
MMP9	5.79e-107	2.58892	0.271	0.069	1.48e-102	Macrophage	MMP9
CREG1	3.55e-105	0.947653	0.333	0.114	9.06e-101	Macrophage	CREG1
MGST3	9.06e-105	0.820246	0.443	0.204	2.31e-100	Macrophage	MGST3
HSPB1	1.65e-104	0.883525	0.622	0.368	4.21e-100	Macrophage	HSPB1
ASAH1	7.31e-104	0.720163	0.516	0.26	1.87e-99	Macrophage	ASAH1
ATOX1	1.13e-103	0.724827	0.58	0.329	2.89e-99	Macrophage	ATOX1
AIF1	6.41e-103	0.640279	0.728	0.461	1.64e-98	Macrophage	AIF1
CD163	4.89e-101	1.07389	0.267	0.067	1.25e-96	Macrophage	CD163
FPR3	2.7e-99	0.946807	0.337	0.122	6.89e-95	Macrophage	FPR3
CCL2	2.99e-98	1.56669	0.256	0.064	7.64e-94	Macrophage	CCL2
HNMT	1.06e-96	0.888269	0.293	0.09	2.7e-92	Macrophage	HNMT
GLUL	1.75e-95	0.664661	0.611	0.361	4.46e-91	Macrophage	GLUL
LAPTM5	3.9e-90	0.574803	0.774	0.587	9.96e-86	Macrophage	LAPTM5
FCGR2A	5.82e-90	0.938938	0.365	0.155	1.48e-85	Macrophage	FCGR2A
ATP6V1F	2.6e-89	0.614143	0.657	0.432	6.64e-85	Macrophage	ATP6V1F
ADAP2	9.85e-87	0.912498	0.256	0.075	2.51e-82	Macrophage	ADAP2
LY96	2.59e-83	0.821993	0.434	0.223	6.6e-79	Macrophage	LY96
LAMP1	1.21e-82	0.706297	0.337	0.135	3.1e-78	Macrophage	LAMP1
MFSD1	2.15e-82	0.764993	0.362	0.16	5.5e-78	Macrophage	MFSD1
TGFBI	3.37e-82	0.802387	0.384	0.179	8.59e-78	Macrophage	TGFBI
PRDX1	2.5e-81	0.609577	0.689	0.487	6.39e-77	Macrophage	PRDX1
CCL4	9.1e-81	1.11248	0.406	0.2	2.32e-76	Macrophage	CCL4
ATP6V1B2	1.96e-80	0.759881	0.357	0.155	5e-76	Macrophage	ATP6V1B2
CSF1R	4.42e-78	0.779644	0.292	0.107	1.13e-73	Macrophage	CSF1R
PDXK	9.48e-78	0.677002	0.279	0.099	2.42e-73	Macrophage	PDXK
CTSA	1.77e-77	0.727459	0.279	0.1	4.52e-73	Macrophage	CTSA
NRP2	1.3e-76	0.681695	0.253	0.08	3.32e-72	Macrophage	NRP2
BLVRB	1.27e-74	0.738501	0.338	0.145	3.23e-70	Macrophage	BLVRB
LAMP2	1.72e-74	0.659203	0.3	0.118	4.38e-70	Macrophage	LAMP2
CD63	2.34e-74	0.477248	0.816	0.648	5.97e-70	Macrophage	CD63
YWHAH	1.05e-69	0.557567	0.525	0.308	2.69e-65	Macrophage	YWHAH
OLR1	2.94e-67	0.555564	0.324	0.141	7.5e-63	Macrophage	OLR1
FCGRT	3.12e-65	0.637775	0.509	0.312	7.96e-61	Macrophage	FCGRT
LGALS3	9.02e-64	0.391563	0.505	0.308	2.3e-59	Macrophage	LGALS3
UQCR10	7.45e-63	0.598285	0.63	0.437	1.9e-58	Macrophage	UQCR10
NOP10	7.89e-63	0.554544	0.548	0.344	2.01e-58	Macrophage	NOP10
SNX10	9.32e-63	0.674547	0.334	0.161	2.38e-58	Macrophage	SNX10
SLIRP	6.05e-62	0.604967	0.426	0.237	1.54e-57	Macrophage	SLIRP
AKR1B1	6.56e-62	0.693156	0.258	0.104	1.67e-57	Macrophage	AKR1B1
SERF2	1e-60	0.377124	0.926	0.852	2.56e-56	Macrophage	SERF2
SOD2	1.98e-60	0.56375	0.493	0.293	5.04e-56	Macrophage	SOD2
SMS	3.09e-60	0.555579	0.329	0.156	7.89e-56	Macrophage	SMS
LILRB4	6.29e-60	0.537674	0.287	0.123	1.6e-55	Macrophage	LILRB4
ANXA5	5.24e-59	0.5887	0.519	0.323	1.34e-54	Macrophage	ANXA5
KCTD12	1.23e-58	0.560597	0.359	0.18	3.14e-54	Macrophage	KCTD12
CHCHD10	1.42e-58	0.542782	0.403	0.22	3.62e-54	Macrophage	CHCHD10
TSPO	2.1e-58	0.4982	0.62	0.434	5.35e-54	Macrophage	TSPO
MIF	2.59e-58	0.633924	0.544	0.362	6.61e-54	Macrophage	MIF
GSTO1	1.32e-57	0.488227	0.48	0.29	3.36e-53	Macrophage	GSTO1
ABCA1	6.1e-57	0.528028	0.257	0.104	1.56e-52	Macrophage	ABCA1
RAB13	6.45e-57	0.537267	0.268	0.112	1.64e-52	Macrophage	RAB13
HEXB	1.43e-56	0.52151	0.3	0.139	3.65e-52	Macrophage	HEXB
CCL3L1	2.41e-56	1.25465	0.284	0.132	6.14e-52	Macrophage	CCL3L1
HEXA	6.81e-56	0.624557	0.253	0.107	1.74e-51	Macrophage	HEXA
RBM47	5.77e-55	0.511542	0.258	0.108	1.47e-50	Macrophage	RBM47
ATP6V0B	3.92e-54	0.530497	0.633	0.454	9.99e-50	Macrophage	ATP6V0B
CALM3	5.68e-54	0.562383	0.403	0.227	1.45e-49	Macrophage	CALM3
LIMS1	1.95e-53	0.452304	0.427	0.243	4.97e-49	Macrophage	LIMS1
CLTA	2.26e-53	0.486145	0.459	0.275	5.77e-49	Macrophage	CLTA
CTSC	2.58e-52	0.664772	0.421	0.248	6.59e-48	Macrophage	CTSC
BCAP31	3.61e-52	0.45219	0.368	0.199	9.2e-48	Macrophage	BCAP31
SAT1	3.94e-52	0.328811	0.895	0.786	1.01e-47	Macrophage	SAT1
NINJ1	2.86e-51	0.475944	0.328	0.163	7.3e-47	Macrophage	NINJ1
RAB31	3.53e-51	0.457821	0.377	0.206	9.01e-47	Macrophage	RAB31
ITGB1	1.21e-49	0.486289	0.381	0.212	3.1e-45	Macrophage	ITGB1
PLXDC2	9.71e-49	0.52346	0.252	0.113	2.48e-44	Macrophage	PLXDC2
CORO1C	1.07e-48	0.392112	0.286	0.135	2.73e-44	Macrophage	CORO1C
JPT1	1.8e-48	0.541957	0.359	0.202	4.59e-44	Macrophage	JPT1
UQCRQ	3.24e-48	0.538119	0.61	0.44	8.26e-44	Macrophage	UQCRQ
CD59	3.66e-48	0.505593	0.266	0.124	9.33e-44	Macrophage	CD59
TUBA1C	4.42e-48	0.509763	0.33	0.176	1.13e-43	Macrophage	TUBA1C
ATP6V1A	6.17e-48	0.429806	0.254	0.114	1.58e-43	Macrophage	ATP6V1A
CYBB	1.62e-47	0.4606	0.389	0.217	4.14e-43	Macrophage	CYBB
TMBIM6	1.26e-46	0.402517	0.617	0.436	3.2e-42	Macrophage	TMBIM6
HIF1A	8.25e-46	0.443662	0.379	0.217	2.1e-41	Macrophage	HIF1A
HSBP1	1.74e-45	0.404036	0.431	0.258	4.43e-41	Macrophage	HSBP1
TMEM176B	2.15e-45	0.487595	0.325	0.172	5.49e-41	Macrophage	TMEM176B
RAP2B	3.94e-45	0.54307	0.291	0.148	1.01e-40	Macrophage	RAP2B
RHOB	8.15e-45	0.433941	0.335	0.18	2.08e-40	Macrophage	RHOB
GAPDH	1.18e-44	0.462854	0.838	0.739	3.01e-40	Macrophage	GAPDH
RPN1	9.88e-44	0.402847	0.262	0.127	2.52e-39	Macrophage	RPN1
MT1X	2.57e-43	1.27305	0.275	0.143	6.56e-39	Macrophage	MT1X
RHOA	4.89e-43	0.389624	0.658	0.49	1.25e-38	Macrophage	RHOA
SLC16A3	6.38e-43	0.4462	0.344	0.194	1.63e-38	Macrophage	SLC16A3
P4HB	6.8e-43	0.42268	0.379	0.224	1.73e-38	Macrophage	P4HB
NDUFA1	9.96e-43	0.453297	0.535	0.363	2.54e-38	Macrophage	NDUFA1
CD84	2.23e-42	0.374157	0.298	0.154	5.7e-38	Macrophage	CD84
ENO1	2.63e-42	0.469849	0.564	0.406	6.71e-38	Macrophage	ENO1
ANAPC11	3.53e-42	0.45653	0.44	0.28	8.99e-38	Macrophage	ANAPC11
NDUFB7	3.67e-42	0.407446	0.411	0.251	9.36e-38	Macrophage	NDUFB7
CEBPB	1.18e-41	0.424627	0.445	0.274	3.02e-37	Macrophage	CEBPB
BRI3	3.96e-41	0.426866	0.43	0.271	1.01e-36	Macrophage	BRI3
AP2S1	4.3e-40	0.424694	0.518	0.357	1.1e-35	Macrophage	AP2S1
EIF4EBP1	4.43e-40	0.425829	0.259	0.129	1.13e-35	Macrophage	EIF4EBP1
TXNDC17	4.54e-40	0.431862	0.314	0.173	1.16e-35	Macrophage	TXNDC17
IGSF6	9.06e-40	0.584666	0.354	0.212	2.31e-35	Macrophage	IGSF6
TMEM176A	1.33e-39	0.377844	0.253	0.123	3.38e-35	Macrophage	TMEM176A
POLR2L	6.31e-39	0.478586	0.582	0.421	1.61e-34	Macrophage	POLR2L
LY6E	7.03e-39	0.520489	0.438	0.289	1.79e-34	Macrophage	LY6E
PKM	1.02e-38	0.4105	0.547	0.387	2.61e-34	Macrophage	PKM
COX8A	1.87e-38	0.461005	0.583	0.423	4.77e-34	Macrophage	COX8A
MYDGF	3.72e-38	0.394111	0.358	0.212	9.5e-34	Macrophage	MYDGF
H2AFJ	5.41e-38	0.396976	0.298	0.163	1.38e-33	Macrophage	H2AFJ
CAPG	7.56e-38	0.358399	0.587	0.427	1.93e-33	Macrophage	CAPG
CALR	1.26e-37	0.391875	0.55	0.387	3.23e-33	Macrophage	CALR
NDUFA3	2e-37	0.415634	0.366	0.222	5.1e-33	Macrophage	NDUFA3
ATP6AP1	7.26e-37	0.375176	0.281	0.151	1.85e-32	Macrophage	ATP6AP1
CTSS	8.8e-37	0.274423	0.593	0.436	2.25e-32	Macrophage	CTSS
IFNGR2	9.16e-37	0.350042	0.319	0.18	2.34e-32	Macrophage	IFNGR2
VKORC1	2.11e-36	0.342382	0.251	0.128	5.37e-32	Macrophage	VKORC1
CANX	3.45e-36	0.353801	0.444	0.285	8.8e-32	Macrophage	CANX
FYB1	9.83e-36	0.397181	0.382	0.236	2.51e-31	Macrophage	FYB1
HM13	6.86e-35	0.351433	0.261	0.139	1.75e-30	Macrophage	HM13
TMEM147	2.98e-34	0.289681	0.306	0.173	7.6e-30	Macrophage	TMEM147
ISG15	1.44e-33	0.648497	0.448	0.318	3.67e-29	Macrophage	ISG15
PLEKHB2	1.95e-33	0.306486	0.279	0.156	4.97e-29	Macrophage	PLEKHB2
ATP5MF	2.67e-33	0.475915	0.529	0.386	6.8e-29	Macrophage	ATP5MF
ARL6IP1	7.46e-33	0.375519	0.479	0.329	1.9e-28	Macrophage	ARL6IP1
ATP5ME	7.89e-33	0.436815	0.599	0.454	2.01e-28	Macrophage	ATP5ME
LAMTOR2	1.8e-32	0.34771	0.387	0.246	4.59e-28	Macrophage	LAMTOR2
CLTC	1.83e-32	0.321216	0.275	0.153	4.67e-28	Macrophage	CLTC
AKR1A1	2.23e-32	0.361333	0.345	0.212	5.68e-28	Macrophage	AKR1A1
CCL4L2	2.41e-32	0.841578	0.299	0.181	6.14e-28	Macrophage	CCL4L2
CYBA	3.72e-32	0.323803	0.82	0.706	9.5e-28	Macrophage	CYBA
ELOB	4.37e-32	0.361053	0.632	0.49	1.11e-27	Macrophage	ELOB
SDCBP	6.61e-32	0.275075	0.582	0.431	1.69e-27	Macrophage	SDCBP
IFITM3	9.8e-32	0.317876	0.55	0.382	2.5e-27	Macrophage	IFITM3
COMT	4.54e-31	0.322171	0.272	0.153	1.16e-26	Macrophage	COMT
ATP5PD	5.34e-31	0.355101	0.389	0.252	1.36e-26	Macrophage	ATP5PD
MS4A6A	1.18e-30	0.336835	0.472	0.321	3e-26	Macrophage	MS4A6A
RNF13	1.36e-30	0.317818	0.274	0.156	3.46e-26	Macrophage	RNF13
G3BP1	1.01e-29	0.32807	0.257	0.145	2.58e-25	Macrophage	G3BP1
ATP5MC3	1.3e-29	0.394731	0.539	0.406	3.32e-25	Macrophage	ATP5MC3
CXCL2	1.47e-29	0.259796	0.279	0.16	3.74e-25	Macrophage	CXCL2
ROMO1	1.82e-29	0.339565	0.365	0.235	4.64e-25	Macrophage	ROMO1
IFI27L2	8.52e-29	0.281808	0.283	0.166	2.17e-24	Macrophage	IFI27L2
KDELR2	1.12e-28	0.301111	0.346	0.22	2.85e-24	Macrophage	KDELR2
GRINA	1.19e-28	0.300888	0.297	0.177	3.04e-24	Macrophage	GRINA
SPG21	1.82e-28	0.280998	0.29	0.17	4.65e-24	Macrophage	SPG21
MRPL41	2.38e-28	0.313695	0.347	0.219	6.06e-24	Macrophage	MRPL41
RAB1A	2.41e-28	0.25621	0.304	0.183	6.16e-24	Macrophage	RAB1A
TIMM8B	3.9e-28	0.309915	0.329	0.206	9.96e-24	Macrophage	TIMM8B
NDUFA6	4.02e-28	0.301717	0.348	0.222	1.03e-23	Macrophage	NDUFA6
FCER1G	5.56e-28	0.30133	0.833	0.722	1.42e-23	Macrophage	FCER1G
ATP6AP2	7.28e-28	0.326858	0.345	0.22	1.86e-23	Macrophage	ATP6AP2
MRPL57	1.49e-27	0.258307	0.32	0.197	3.8e-23	Macrophage	MRPL57
HIST1H4C	1.54e-27	1.22436	0.266	0.165	3.92e-23	Macrophage	HIST1H4C
UQCR11	2.62e-27	0.381423	0.674	0.549	6.68e-23	Macrophage	UQCR11
TPP1	2.82e-27	0.317635	0.356	0.23	7.18e-23	Macrophage	TPP1
QKI	3.04e-27	0.278364	0.31	0.191	7.75e-23	Macrophage	QKI
PRDX3	5.56e-27	0.271579	0.296	0.179	1.42e-22	Macrophage	PRDX3
YWHAG	6.17e-27	0.267105	0.284	0.17	1.57e-22	Macrophage	YWHAG
RNASET2	1.58e-26	0.359232	0.455	0.319	4.04e-22	Macrophage	RNASET2
KRTCAP2	2.2e-26	0.326555	0.273	0.164	5.62e-22	Macrophage	KRTCAP2
ITGB2	2.3e-26	0.301347	0.473	0.329	5.87e-22	Macrophage	ITGB2
RNF213	4.79e-26	0.266327	0.329	0.207	1.22e-21	Macrophage	RNF213
COX7A2	6.25e-26	0.345546	0.666	0.541	1.59e-21	Macrophage	COX7A2
CXCL8	8.15e-26	0.526236	0.36	0.237	2.08e-21	Macrophage	CXCL8
NDUFB2	9e-26	0.29638	0.621	0.484	2.3e-21	Macrophage	NDUFB2
DYNLRB1	1.64e-25	0.260421	0.333	0.212	4.18e-21	Macrophage	DYNLRB1
TMED9	4.49e-25	0.294107	0.314	0.199	1.14e-20	Macrophage	TMED9
IER3	4.93e-25	0.453965	0.456	0.329	1.26e-20	Macrophage	IER3
TUBB	5.7e-25	0.374304	0.492	0.362	1.45e-20	Macrophage	TUBB
PTTG1IP	7.32e-25	0.264761	0.257	0.153	1.87e-20	Macrophage	PTTG1IP
AURKAIP1	4.48e-24	0.316341	0.372	0.252	1.14e-19	Macrophage	AURKAIP1
MINOS1	6.41e-24	0.312272	0.434	0.308	1.64e-19	Macrophage	MINOS1
COX5B	1.06e-23	0.299159	0.615	0.486	2.69e-19	Macrophage	COX5B
NDUFS8	1.57e-23	0.477869	0.338	0.23	4.01e-19	Macrophage	NDUFS8
C19orf70	6.83e-23	0.282633	0.327	0.217	1.74e-18	Macrophage	C19orf70
COX6C	7e-23	0.440242	0.678	0.558	1.79e-18	Macrophage	COX6C
PDIA6	8.71e-23	0.26216	0.326	0.215	2.22e-18	Macrophage	PDIA6
GLRX	1.13e-22	0.273422	0.312	0.202	2.89e-18	Macrophage	GLRX
SDF2L1	3.16e-22	0.255591	0.275	0.173	8.06e-18	Macrophage	SDF2L1
PGAM1	3.27e-22	0.289554	0.34	0.23	8.35e-18	Macrophage	PGAM1
NDUFS6	3.82e-22	0.313905	0.404	0.286	9.75e-18	Macrophage	NDUFS6
ATP5MD	5.58e-22	0.268943	0.589	0.459	1.42e-17	Macrophage	ATP5MD
NUCKS1	2.97e-21	0.252762	0.447	0.325	7.57e-17	Macrophage	NUCKS1
KPNB1	2.55e-20	0.261957	0.265	0.17	6.5e-16	Macrophage	KPNB1
PSMA7	3.78e-20	0.284042	0.638	0.516	9.64e-16	Macrophage	PSMA7
TUBA1B	3.15e-19	0.304563	0.646	0.525	8.04e-15	Macrophage	TUBA1B
FNIP2	3.09e-18	0.445546	0.263	0.177	7.87e-14	Macrophage	FNIP2
CTNNB1	5.09e-18	0.253467	0.318	0.216	1.3e-13	Macrophage	CTNNB1
ARL4C	6.88e-18	0.28788	0.272	0.183	1.75e-13	Macrophage	ARL4C
ATP6V0E1	1.9e-17	0.270169	0.647	0.533	4.86e-13	Macrophage	ATP6V0E1
ATP5PF	2.07e-17	0.293527	0.524	0.413	5.28e-13	Macrophage	ATP5PF
MT2A	6.26e-17	0.510345	0.548	0.439	1.6e-12	Macrophage	MT2A
COX6A1	1.52e-16	0.281742	0.581	0.467	3.88e-12	Macrophage	COX6A1
ITM2B	2.75e-16	0.319712	0.723	0.618	7.01e-12	Macrophage	ITM2B
COX7B	2.75e-15	0.25364	0.565	0.456	7.01e-11	Macrophage	COX7B
STAT1	3.99e-15	0.251535	0.373	0.28	1.02e-10	Macrophage	STAT1
HSPD1	1.81e-10	0.353573	0.319	0.243	4.61e-06	Macrophage	HSPD1
HSPA1A	9.58e-10	0.518613	0.636	0.547	2.44e-05	Macrophage	HSPA1A
H2AFZ	2.71e-09	0.363696	0.536	0.457	6.92e-05	Macrophage	H2AFZ
MEF2C	3.59e-08	0.278853	0.31	0.248	0.000914617	Macrophage	MEF2C
HSPH1	1.48e-05	0.316903	0.294	0.238	0.377878	Macrophage	HSPH1
CCL22	0	3.81962	0.48	0.012	0	cDC3	CCL22
CCR7	0	3.31883	0.75	0.043	0	cDC3	CCR7
LAMP3	0	3.27764	0.779	0.02	0	cDC3	LAMP3
CCL19	0	3.13627	0.377	0.007	0	cDC3	CCL19
LAD1	0	1.94598	0.446	0.019	0	cDC3	LAD1
IDO1	1.17e-288	3.15405	0.618	0.046	3e-284	cDC3	IDO1
GPR157	3.75e-227	1.81767	0.392	0.022	9.57e-223	cDC3	GPR157
BIRC3	1.54e-215	3.80087	0.873	0.153	3.93e-211	cDC3	BIRC3
FSCN1	1.27e-199	2.84736	0.603	0.067	3.23e-195	cDC3	FSCN1
EBI3	7.9e-194	2.52139	0.485	0.043	2.01e-189	cDC3	EBI3
POGLUT1	6.49e-150	1.73549	0.407	0.037	1.66e-145	cDC3	POGLUT1
DAPP1	5.78e-146	2.11557	0.583	0.082	1.47e-141	cDC3	DAPP1
MARCKSL1	1.9e-135	3.28059	0.784	0.188	4.86e-131	cDC3	MARCKSL1
TRAF1	4.89e-120	1.64339	0.436	0.054	1.25e-115	cDC3	TRAF1
BASP1	6.17e-118	2.59722	0.863	0.269	1.57e-113	cDC3	BASP1
IL7R	1.08e-111	2.68597	0.613	0.119	2.76e-107	cDC3	IL7R
CST7	4.43e-109	2.09813	0.436	0.059	1.13e-104	cDC3	CST7
KIF2A	3.31e-106	2.01851	0.377	0.046	8.43e-102	cDC3	KIF2A
NUB1	8.75e-105	2.01684	0.588	0.115	2.23e-100	cDC3	NUB1
RFTN1	1.6e-92	1.43959	0.377	0.051	4.09e-88	cDC3	RFTN1
MIR155HG	1e-86	2.19084	0.451	0.078	2.55e-82	cDC3	MIR155HG
TXN	3.84e-77	3.0129	0.931	0.592	9.81e-73	cDC3	TXN
RHOF	3.58e-76	1.38747	0.407	0.07	9.14e-72	cDC3	RHOF
REL	2.18e-73	1.92225	0.838	0.354	5.55e-69	cDC3	REL
CFLAR	7.47e-73	1.76493	0.794	0.301	1.9e-68	cDC3	CFLAR
DUSP4	1.28e-72	1.57829	0.471	0.096	3.25e-68	cDC3	DUSP4
DUSP5	1.71e-69	1.70194	0.446	0.091	4.36e-65	cDC3	DUSP5
CSF2RA	2.91e-68	1.64841	0.593	0.16	7.43e-64	cDC3	CSF2RA
BTG1	4.68e-68	1.79404	0.926	0.587	1.19e-63	cDC3	BTG1
CD83	1.63e-67	1.84456	0.828	0.37	4.15e-63	cDC3	CD83
LY75	9.01e-66	1.38007	0.279	0.039	2.3e-61	cDC3	LY75
STK4	3.72e-63	1.63323	0.667	0.217	9.5e-59	cDC3	STK4
BCL2A1	2.43e-62	2.11117	0.676	0.241	6.21e-58	cDC3	BCL2A1
CD40	2.57e-62	2.04199	0.461	0.109	6.56e-58	cDC3	CD40
LGALS2	6.59e-62	1.7243	0.446	0.097	1.68e-57	cDC3	LGALS2
RELB	8.35e-62	1.3218	0.436	0.096	2.13e-57	cDC3	RELB
SLC7A11	6.44e-59	1.3521	0.279	0.042	1.64e-54	cDC3	SLC7A11
TRAFD1	2.87e-58	1.00371	0.279	0.043	7.33e-54	cDC3	TRAFD1
FAM129A	6.02e-57	1.32261	0.417	0.093	1.54e-52	cDC3	FAM129A
MGLL	2.1e-56	1.48717	0.466	0.117	5.35e-52	cDC3	MGLL
PPA1	9.16e-56	2.12173	0.642	0.246	2.34e-51	cDC3	PPA1
KDM2B	1.05e-55	1.27014	0.343	0.066	2.68e-51	cDC3	KDM2B
NMRK1	1.5e-55	1.42262	0.279	0.045	3.83e-51	cDC3	NMRK1
TNFAIP2	4.16e-55	1.72624	0.627	0.214	1.06e-50	cDC3	TNFAIP2
LSP1	4.27e-53	1.67684	0.706	0.287	1.09e-48	cDC3	LSP1
ADAM19	5.53e-48	1.02962	0.25	0.04	1.41e-43	cDC3	ADAM19
CD1E	7.25e-48	1.42781	0.284	0.052	1.85e-43	cDC3	CD1E
CXCL9	1.33e-47	2.22983	0.402	0.099	3.38e-43	cDC3	CXCL9
EEF1A1	2.16e-47	1.21881	0.975	0.957	5.51e-43	cDC3	EEF1A1
NFKB1	7.48e-47	1.3675	0.637	0.237	1.91e-42	cDC3	NFKB1
SINHCAF	2.3e-46	1.19888	0.328	0.07	5.85e-42	cDC3	SINHCAF
AC058791.1	5.55e-46	1.15487	0.289	0.055	1.41e-41	cDC3	AC058791.1
N4BP2L1	7.39e-46	1.07451	0.309	0.062	1.88e-41	cDC3	N4BP2L1
NAV1	1.03e-45	0.958772	0.284	0.054	2.64e-41	cDC3	NAV1
ALDH2	3.08e-45	1.53234	0.598	0.231	7.85e-41	cDC3	ALDH2
GABARAPL2	3.94e-44	1.64955	0.657	0.289	1.01e-39	cDC3	GABARAPL2
RAB8B	6.26e-44	1.36528	0.451	0.133	1.6e-39	cDC3	RAB8B
ETV3	1.68e-43	1.02863	0.294	0.059	4.29e-39	cDC3	ETV3
SERPINB1	5.45e-43	1.7769	0.632	0.269	1.39e-38	cDC3	SERPINB1
MYO1G	4.29e-42	1.17684	0.314	0.069	1.09e-37	cDC3	MYO1G
RASSF4	6.21e-42	1.6392	0.578	0.224	1.58e-37	cDC3	RASSF4
ZBTB10	1.87e-41	0.937719	0.284	0.058	4.77e-37	cDC3	ZBTB10
ID2	2.8e-41	1.40694	0.843	0.51	7.14e-37	cDC3	ID2
IL4I1	8.23e-40	1.46814	0.534	0.189	2.1e-35	cDC3	IL4I1
RAB9A	6.64e-39	1.3906	0.338	0.086	1.7e-34	cDC3	RAB9A
C15orf48	1.94e-38	2.14496	0.775	0.473	4.96e-34	cDC3	C15orf48
CLIC2	1.34e-37	1.03204	0.27	0.058	3.42e-33	cDC3	CLIC2
IL32	1.83e-36	1.28336	0.333	0.086	4.68e-32	cDC3	IL32
TMSB10	2.31e-36	0.907666	0.99	0.974	5.89e-32	cDC3	TMSB10
PTPN1	8.81e-36	1.34305	0.485	0.172	2.25e-31	cDC3	PTPN1
EIF1	1.57e-35	0.953012	0.941	0.798	4e-31	cDC3	EIF1
SERPINB9	6.41e-35	1.65733	0.48	0.174	1.64e-30	cDC3	SERPINB9
MAP3K13	6.81e-35	1.3715	0.431	0.142	1.74e-30	cDC3	MAP3K13
HLA-DRA	1.2e-34	0.974787	0.995	0.854	3.06e-30	cDC3	HLA-DRA
HLA-DQA1	4.75e-34	1.1687	0.897	0.6	1.21e-29	cDC3	HLA-DQA1
HLA-DPB1	7.2e-34	1.20449	0.941	0.716	1.84e-29	cDC3	HLA-DPB1
MALAT1	7.92e-34	0.820688	1	0.989	2.02e-29	cDC3	MALAT1
PNRC1	3.74e-33	1.4112	0.75	0.452	9.55e-29	cDC3	PNRC1
AC016831.5	7.57e-33	1.086	0.309	0.08	1.93e-28	cDC3	AC016831.5
GRSF1	7.61e-33	1.20072	0.373	0.115	1.94e-28	cDC3	GRSF1
TRADD	2.15e-31	1.05435	0.319	0.088	5.47e-27	cDC3	TRADD
CERS6	2.41e-31	1.1244	0.363	0.11	6.14e-27	cDC3	CERS6
FNBP1	7.88e-31	1.30229	0.48	0.19	2.01e-26	cDC3	FNBP1
VOPP1	1.03e-30	1.13767	0.529	0.215	2.63e-26	cDC3	VOPP1
IL2RG	1.75e-30	0.908725	0.373	0.115	4.47e-26	cDC3	IL2RG
TNFAIP8	1.94e-30	1.08809	0.456	0.167	4.94e-26	cDC3	TNFAIP8
AC025164.1	6.54e-30	1.0194	0.26	0.063	1.67e-25	cDC3	AC025164.1
TBC1D4	2.53e-29	1.09541	0.26	0.064	6.44e-25	cDC3	TBC1D4
ACTB	2.8e-29	1.14666	1	0.967	7.15e-25	cDC3	ACTB
GPR137B	3.6e-29	1.16347	0.407	0.144	9.17e-25	cDC3	GPR137B
HLA-DPA1	4.26e-29	0.981974	0.931	0.711	1.09e-24	cDC3	HLA-DPA1
B2M	1.11e-28	0.624599	0.995	0.992	2.84e-24	cDC3	B2M
TUBB6	2.38e-28	1.19676	0.314	0.093	6.07e-24	cDC3	TUBB6
IRF1	1.2e-27	1.14563	0.51	0.213	3.06e-23	cDC3	IRF1
FAM49A	2.7e-27	0.909664	0.343	0.109	6.88e-23	cDC3	FAM49A
ST3GAL5	4.71e-27	0.915738	0.26	0.068	1.2e-22	cDC3	ST3GAL5
ISG20	7.79e-27	1.28637	0.417	0.151	1.99e-22	cDC3	ISG20
GPBP1	1.01e-26	1.03692	0.5	0.211	2.57e-22	cDC3	GPBP1
SYNGR2	1.77e-26	1.13822	0.681	0.369	4.51e-22	cDC3	SYNGR2
SUB1	4.07e-26	1.10934	0.794	0.542	1.04e-21	cDC3	SUB1
CRIP1	4.51e-26	1.63837	0.515	0.226	1.15e-21	cDC3	CRIP1
KYNU	1.37e-25	1.1916	0.422	0.163	3.5e-21	cDC3	KYNU
PIM3	2.11e-25	1.11171	0.441	0.18	5.38e-21	cDC3	PIM3
MARCKS1	2.24e-25	0.865335	0.858	0.547	5.71e-21	cDC3	MARCKS
UVRAG	7.28e-25	1.03636	0.255	0.07	1.86e-20	cDC3	UVRAG
GPR183	1.24e-24	1.27015	0.667	0.364	3.16e-20	cDC3	GPR183
NFKBIA	5.79e-24	0.931847	0.873	0.635	1.48e-19	cDC3	NFKBIA
HLA-DQB1	7.93e-24	0.971494	0.887	0.62	2.02e-19	cDC3	HLA-DQB1
GPX4	2.64e-23	0.883906	0.838	0.651	6.72e-19	cDC3	GPX4
CYTIP	3.9e-23	0.931684	0.363	0.13	9.95e-19	cDC3	CYTIP
PTGES2	4.65e-23	0.864033	0.289	0.091	1.19e-18	cDC3	PTGES2
LCP1	5.31e-23	1.18247	0.632	0.355	1.35e-18	cDC3	LCP1
SAMSN1	6.93e-23	0.994706	0.569	0.276	1.77e-18	cDC3	SAMSN1
LYST	8.33e-23	0.769564	0.284	0.087	2.12e-18	cDC3	LYST
PSME2	1.17e-22	1.06777	0.73	0.457	2.97e-18	cDC3	PSME2
RASSF2	1.34e-22	1.00233	0.319	0.108	3.43e-18	cDC3	RASSF2
NABP1	2e-22	1.12697	0.451	0.195	5.1e-18	cDC3	NABP1
SEC61B	4.61e-22	0.976803	0.799	0.546	1.18e-17	cDC3	SEC61B
ARHGAP10	7.38e-22	0.949364	0.25	0.074	1.88e-17	cDC3	ARHGAP10
TUBB1	1.15e-21	0.828614	0.755	0.462	2.94e-17	cDC3	TUBB
HLA-C	1.26e-21	0.85188	0.912	0.745	3.21e-17	cDC3	HLA-C
JAK1	1.64e-21	1.02342	0.48	0.224	4.18e-17	cDC3	JAK1
ACTG1	5.11e-21	0.8253	0.917	0.786	1.3e-16	cDC3	ACTG1
GBP4	1.58e-20	0.831536	0.309	0.107	4.03e-16	cDC3	GBP4
G0S2	2.68e-20	1.69677	0.49	0.235	6.83e-16	cDC3	G0S2
MED13L	3.61e-20	0.904686	0.289	0.098	9.21e-16	cDC3	MED13L
GBP1	5.74e-20	0.952594	0.422	0.179	1.46e-15	cDC3	GBP1
RGS1	6.16e-20	0.712898	0.853	0.617	1.57e-15	cDC3	RGS1
PMAIP1	3.35e-19	1.03417	0.382	0.161	8.55e-15	cDC3	PMAIP1
BAZ1A	3.72e-19	0.903867	0.451	0.206	9.5e-15	cDC3	BAZ1A
FOXN2	5.13e-19	1.11419	0.26	0.087	1.31e-14	cDC3	FOXN2
NFKB2	6.53e-19	0.838903	0.255	0.083	1.67e-14	cDC3	NFKB2
LRRFIP2	1.24e-18	0.688486	0.255	0.082	3.17e-14	cDC3	LRRFIP2
RAP1B	1.29e-18	1.04876	0.559	0.316	3.28e-14	cDC3	RAP1B
OSTF1	2.11e-18	0.856268	0.475	0.233	5.39e-14	cDC3	OSTF1
GNG5	9.16e-18	0.774861	0.765	0.526	2.34e-13	cDC3	GNG5
CD58	1.11e-17	0.860265	0.353	0.147	2.83e-13	cDC3	CD58
GSN	1.18e-17	0.886045	0.696	0.463	3.01e-13	cDC3	GSN
SLAMF7	1.34e-17	0.810775	0.25	0.084	3.41e-13	cDC3	SLAMF7
ERICH1	1.56e-17	0.97735	0.309	0.122	3.99e-13	cDC3	ERICH1
CEP350	1.98e-17	0.83029	0.299	0.114	5.06e-13	cDC3	CEP350
SMAP2	3.8e-17	0.798953	0.387	0.169	9.7e-13	cDC3	SMAP2
RNF144B	5.06e-17	0.876449	0.363	0.153	1.29e-12	cDC3	RNF144B
BIRC2	5.35e-17	0.806668	0.299	0.116	1.36e-12	cDC3	BIRC2
RAB10	7.55e-17	0.831062	0.495	0.255	1.93e-12	cDC3	RAB10
NECAP2	1.05e-16	0.702005	0.368	0.158	2.69e-12	cDC3	NECAP2
CD74	2.79e-16	0.558554	0.995	0.887	7.12e-12	cDC3	CD74
TNIP2	2.91e-16	0.591207	0.25	0.087	7.43e-12	cDC3	TNIP2
NR4A3	5.3e-16	0.634593	0.353	0.146	1.35e-11	cDC3	NR4A3
MAFF	1.33e-15	0.761098	0.328	0.139	3.38e-11	cDC3	MAFF
SOCS1	1.34e-15	0.611657	0.255	0.091	3.42e-11	cDC3	SOCS1
TAPBP	1.36e-15	0.848289	0.515	0.284	3.46e-11	cDC3	TAPBP
CXCR4	1.38e-15	0.881633	0.608	0.37	3.52e-11	cDC3	CXCR4
PTPN2	1.6e-15	0.728346	0.333	0.141	4.08e-11	cDC3	PTPN2
NRP21	2.14e-15	0.891109	0.441	0.215	5.45e-11	cDC3	NRP2
PSME1	2.61e-15	0.705578	0.657	0.408	6.66e-11	cDC3	PSME1
HLA-B	2.66e-15	0.594765	0.961	0.878	6.79e-11	cDC3	HLA-B
GLS	5.78e-15	0.821744	0.397	0.186	1.48e-10	cDC3	GLS
IL10RA	7.12e-15	0.746603	0.328	0.14	1.82e-10	cDC3	IL10RA
IRF8	7.25e-15	1.10452	0.338	0.157	1.85e-10	cDC3	IRF8
CYTH1	8.82e-15	0.700199	0.324	0.137	2.25e-10	cDC3	CYTH1
MYL6	1.51e-14	0.585152	0.956	0.825	3.84e-10	cDC3	MYL6
TUBA1C1	1.73e-14	0.773247	0.529	0.296	4.42e-10	cDC3	TUBA1C
RDX	2.33e-14	1.12284	0.363	0.174	5.95e-10	cDC3	RDX
CDKN1A	6.84e-14	0.806435	0.466	0.254	1.74e-09	cDC3	CDKN1A
HLA-F	7.74e-14	0.71062	0.363	0.173	1.97e-09	cDC3	HLA-F
GADD45B	8.08e-14	0.699673	0.618	0.377	2.06e-09	cDC3	GADD45B
CIITA	8.26e-14	0.796825	0.275	0.109	2.11e-09	cDC3	CIITA
HLA-DRB1	8.76e-14	0.587858	0.951	0.79	2.23e-09	cDC3	HLA-DRB1
TANK	9.2e-14	0.693835	0.363	0.173	2.35e-09	cDC3	TANK
NECTIN2	1.76e-13	0.661792	0.284	0.119	4.5e-09	cDC3	NECTIN2
ARL5B	2.25e-13	0.729174	0.255	0.1	5.75e-09	cDC3	ARL5B
PLEK	2.94e-13	0.856641	0.583	0.36	7.51e-09	cDC3	PLEK
ZFAS1	4.18e-13	0.805325	0.701	0.486	1.07e-08	cDC3	ZFAS1
DBNL	1.23e-12	0.692194	0.387	0.197	3.15e-08	cDC3	DBNL
CMTM6	1.47e-12	0.702225	0.608	0.398	3.74e-08	cDC3	CMTM6
AKAP13	1.59e-12	0.631088	0.475	0.26	4.06e-08	cDC3	AKAP13
GSTP1	1.92e-12	0.810478	0.775	0.591	4.91e-08	cDC3	GSTP1
TMEM176A1	2.1e-12	1.14926	0.402	0.225	5.37e-08	cDC3	TMEM176A
CDC42SE1	2.27e-12	0.660485	0.431	0.229	5.79e-08	cDC3	CDC42SE1
HLA-A	5.31e-12	0.511009	0.941	0.834	1.36e-07	cDC3	HLA-A
HLA-DQA2	2.46e-11	0.922488	0.314	0.154	6.29e-07	cDC3	HLA-DQA2
CELF2	2.73e-11	0.606825	0.451	0.253	6.95e-07	cDC3	CELF2
CD44	2.84e-11	0.670458	0.701	0.512	7.26e-07	cDC3	CD44
COTL1	3.23e-11	0.53421	0.735	0.522	8.24e-07	cDC3	COTL1
HINT1	3.61e-11	0.664423	0.809	0.602	9.22e-07	cDC3	HINT1
YPEL5	4.1e-11	0.526457	0.363	0.184	1.05e-06	cDC3	YPEL5
NFKBID	4.32e-11	0.641327	0.294	0.136	1.1e-06	cDC3	NFKBID
PFN1	4.8e-11	0.528305	0.907	0.826	1.23e-06	cDC3	PFN1
ISCU	6.26e-11	0.606749	0.441	0.249	1.6e-06	cDC3	ISCU
PARP14	6.37e-11	0.640906	0.407	0.219	1.63e-06	cDC3	PARP14
UBE2E2	7.74e-11	0.648518	0.289	0.138	1.97e-06	cDC3	UBE2E2
CXCL10	7.98e-11	0.458213	0.299	0.134	2.04e-06	cDC3	CXCL10
SOCS3	1.26e-10	0.508288	0.363	0.185	3.21e-06	cDC3	SOCS3
FKBP5	2.86e-10	0.666317	0.333	0.17	7.3e-06	cDC3	FKBP5
NAP1L1	2.98e-10	0.805094	0.681	0.505	7.6e-06	cDC3	NAP1L1
YWHAQ	3.13e-10	0.670306	0.412	0.232	7.98e-06	cDC3	YWHAQ
UBC	6.91e-10	0.371005	0.868	0.68	1.76e-05	cDC3	UBC
ATF5	1.1e-09	0.674154	0.319	0.165	2.81e-05	cDC3	ATF5
H2AFZ1	1.23e-09	0.426244	0.711	0.518	3.15e-05	cDC3	H2AFZ
GLIPR2	1.25e-09	0.505305	0.343	0.181	3.2e-05	cDC3	GLIPR2
CD86	1.69e-09	0.775758	0.368	0.203	4.31e-05	cDC3	CD86
SRGN	2.55e-09	0.539943	0.858	0.742	6.51e-05	cDC3	SRGN
TAP1	2.78e-09	0.695962	0.299	0.154	7.09e-05	cDC3	TAP1
N4BP2L2	4.44e-09	0.621563	0.485	0.299	0.00011324	cDC3	N4BP2L2
WARS	5.06e-09	0.783444	0.265	0.132	0.000129135	cDC3	WARS
ARPC2	5.43e-09	0.485708	0.789	0.634	0.000138389	cDC3	ARPC2
FMNL1	5.68e-09	0.533268	0.304	0.154	0.0001449	cDC3	FMNL1
EPSTI1	5.77e-09	0.691705	0.382	0.228	0.000147241	cDC3	EPSTI1
C12orf45	5.94e-09	0.63165	0.255	0.124	0.00015161	cDC3	C12orf45
FBXW5	6.03e-09	0.54901	0.304	0.157	0.000153839	cDC3	FBXW5
NFKBIZ	6.25e-09	0.356307	0.422	0.235	0.000159501	cDC3	NFKBIZ
ARL6IP5	1.08e-08	0.531588	0.554	0.384	0.000274512	cDC3	ARL6IP5
CCNI	1.09e-08	0.531266	0.623	0.449	0.000278274	cDC3	CCNI
IL6ST	1.14e-08	0.442842	0.284	0.143	0.000291312	cDC3	IL6ST
RAB11FIP1	1.44e-08	0.656743	0.25	0.122	0.000367098	cDC3	RAB11FIP1
TNIP1	1.66e-08	0.604374	0.275	0.139	0.000424403	cDC3	TNIP1
CDC42	2.13e-08	0.52636	0.73	0.535	0.000542299	cDC3	CDC42
COMMD1	2.13e-08	0.496019	0.255	0.127	0.000544159	cDC3	COMMD1
HLA-DRB5	2.25e-08	0.278336	0.627	0.398	0.000572836	cDC3	HLA-DRB5
VIM	2.28e-08	0.409301	0.931	0.821	0.000581192	cDC3	VIM
SRI	2.67e-08	0.448953	0.407	0.245	0.000681242	cDC3	SRI
VDAC2	2.91e-08	0.550597	0.431	0.273	0.000742102	cDC3	VDAC2
ZFAND5	3.21e-08	0.778444	0.574	0.416	0.000820028	cDC3	ZFAND5
ALCAM	4.67e-08	0.458669	0.314	0.17	0.00119094	cDC3	ALCAM
ASH1L	4.73e-08	0.51294	0.275	0.141	0.00120598	cDC3	ASH1L
TMSB4X	7.33e-08	0.451585	1	0.988	0.00187044	cDC3	TMSB4X
RSF1	9.34e-08	0.470681	0.265	0.138	0.00238136	cDC3	RSF1
TYMP	9.39e-08	0.357501	0.775	0.589	0.00239413	cDC3	TYMP
PPP1R18	9.55e-08	0.433997	0.402	0.243	0.00243573	cDC3	PPP1R18
TPT1	9.78e-08	0.303624	0.98	0.897	0.00249365	cDC3	TPT1
BHLHE40	1.1e-07	0.5572	0.265	0.138	0.00279744	cDC3	BHLHE40
RHOC	1.1e-07	0.486739	0.363	0.21	0.00281177	cDC3	RHOC
ANKRD12	1.15e-07	0.381112	0.377	0.218	0.002931	cDC3	ANKRD12
SMIM14	1.18e-07	0.51799	0.27	0.141	0.00300219	cDC3	SMIM14
RALA	1.24e-07	0.593057	0.338	0.197	0.00315898	cDC3	RALA
TAF10	1.35e-07	0.530122	0.25	0.129	0.00343282	cDC3	TAF10
TAOK3	1.46e-07	0.528101	0.426	0.269	0.00371189	cDC3	TAOK3
ROCK1	3.04e-07	0.505238	0.324	0.186	0.00775773	cDC3	ROCK1
MXD1	3.44e-07	0.521726	0.279	0.149	0.00878414	cDC3	MXD1
PARK7	3.82e-07	0.398725	0.564	0.399	0.0097552	cDC3	PARK7
LITAF	4e-07	0.602426	0.608	0.452	0.010214	cDC3	LITAF
SPPL2A	4.25e-07	0.59037	0.343	0.202	0.0108437	cDC3	SPPL2A
PSMA2	4.88e-07	0.500157	0.373	0.227	0.0124484	cDC3	PSMA2
SWAP70	5.14e-07	0.559379	0.275	0.151	0.0131156	cDC3	SWAP70
IL13RA1	5.47e-07	0.416711	0.294	0.166	0.0139428	cDC3	IL13RA1
BZW1	7.52e-07	0.539224	0.412	0.275	0.019189	cDC3	BZW1
SERPINF1	7.53e-07	0.512195	0.363	0.22	0.0192137	cDC3	SERPINF1
PTMS	8.69e-07	0.761181	0.373	0.24	0.0221787	cDC3	PTMS
TUBA1A	9.17e-07	0.486238	0.377	0.236	0.0234019	cDC3	TUBA1A
PDE4B	1.03e-06	0.68674	0.255	0.141	0.0263026	cDC3	PDE4B
XIST	1.11e-06	0.341991	0.652	0.474	0.0283928	cDC3	XIST
ANXA7	1.25e-06	0.350071	0.328	0.194	0.0319025	cDC3	ANXA7
ARID1B	1.69e-06	0.566229	0.275	0.159	0.043234	cDC3	ARID1B
SELENOS	2.12e-06	0.457582	0.461	0.308	0.0540112	cDC3	SELENOS
GRINA1	2.79e-06	0.356086	0.417	0.271	0.0712868	cDC3	GRINA
NPM1	2.81e-06	0.381261	0.676	0.52	0.0717554	cDC3	NPM1
SLC25A3	3.41e-06	0.342031	0.574	0.426	0.0870863	cDC3	SLC25A3
EIF3E	3.57e-06	0.376643	0.554	0.404	0.0910996	cDC3	EIF3E
PRRC2C	3.81e-06	0.405038	0.475	0.327	0.0973075	cDC3	PRRC2C
RAB11A	4.39e-06	0.417675	0.382	0.245	0.111935	cDC3	RAB11A
CD55	4.82e-06	0.351311	0.279	0.16	0.12293	cDC3	CD55
MTHFD2	5.03e-06	0.505316	0.363	0.235	0.128286	cDC3	MTHFD2
EIF3F	6.6e-06	0.331266	0.475	0.325	0.168336	cDC3	EIF3F
ADRM1	9.15e-06	0.435828	0.353	0.226	0.233321	cDC3	ADRM1
CCDC88A	9.47e-06	0.404416	0.426	0.29	0.241601	cDC3	CCDC88A
MED28	1.25e-05	0.481441	0.26	0.153	0.318831	cDC3	MED28
ATOX11	1.43e-05	0.435556	0.676	0.528	0.364062	cDC3	ATOX1
RAB21	1.49e-05	0.393648	0.255	0.149	0.380425	cDC3	RAB21
HMGN3	1.6e-05	0.586025	0.417	0.296	0.407097	cDC3	HMGN3
LAP3	1.72e-05	0.366162	0.426	0.291	0.43871	cDC3	LAP3
PNISR	1.76e-05	0.427108	0.417	0.283	0.449486	cDC3	PNISR
S100A10	1.8e-05	0.287654	0.863	0.721	0.45978	cDC3	S100A10
NINJ11	2.31e-05	0.44891	0.422	0.293	0.589132	cDC3	NINJ1
ARGLU1	2.69e-05	0.369121	0.373	0.249	0.686487	cDC3	ARGLU1
DPYSL2	2.78e-05	0.250354	0.373	0.24	0.710328	cDC3	DPYSL2
BID	3.01e-05	0.562309	0.328	0.215	0.76672	cDC3	BID
RSRP1	3.13e-05	0.309885	0.348	0.227	0.798517	cDC3	RSRP1
PRPF40A	3.25e-05	0.366867	0.353	0.228	0.828457	cDC3	PRPF40A
CIRBP	4.13e-05	0.425641	0.569	0.438	1	cDC3	CIRBP
ACTR3	4.44e-05	0.399409	0.529	0.406	1	cDC3	ACTR3
PPP1R2	4.66e-05	0.314993	0.299	0.192	1	cDC3	PPP1R2
RBM3	5.45e-05	0.356558	0.534	0.393	1	cDC3	RBM3
TPM3	6.14e-05	0.393047	0.632	0.524	1	cDC3	TPM3
EIF4A2	6.22e-05	0.318984	0.475	0.351	1	cDC3	EIF4A2
TBCB	6.4e-05	0.515273	0.348	0.233	1	cDC3	TBCB
OGFRL1	7.79e-05	0.740682	0.309	0.21	1	cDC3	OGFRL1
LDHA	8.26e-05	0.2813	0.598	0.451	1	cDC3	LDHA
MTRNR2L12	8.46e-05	0.289408	0.373	0.248	1	cDC3	MTRNR2L12
TMEM176B1	9.31e-05	0.555133	0.402	0.293	1	cDC3	TMEM176B
NOP53	9.8e-05	0.415053	0.422	0.3	1	cDC3	NOP53
ARPC5	0.000102904	0.286133	0.662	0.521	1	cDC3	ARPC5
KHDRBS1	0.000104544	0.287927	0.353	0.234	1	cDC3	KHDRBS1
ARRB2	0.000133071	0.418321	0.328	0.221	1	cDC3	ARRB2
EDF1	0.000155029	0.307662	0.657	0.532	1	cDC3	EDF1
UBE2A	0.000166258	0.298349	0.289	0.189	1	cDC3	UBE2A
PRMT1	0.000194684	0.29682	0.25	0.154	1	cDC3	PRMT1
MOB1A	0.000218353	0.355072	0.456	0.339	1	cDC3	MOB1A
CTSH	0.000223363	0.382356	0.515	0.381	1	cDC3	CTSH
ZFAND6	0.000240288	0.374095	0.299	0.204	1	cDC3	ZFAND6
ARID4B	0.000286374	0.352084	0.25	0.158	1	cDC3	ARID4B
UGCG	0.000322106	0.328385	0.255	0.164	1	cDC3	UGCG
PSMB4	0.000329974	0.309645	0.299	0.199	1	cDC3	PSMB4
RHOG	0.000360037	0.294952	0.426	0.314	1	cDC3	RHOG
TNFRSF14	0.000363704	0.252692	0.25	0.159	1	cDC3	TNFRSF14
DUSP2	0.000460931	0.340841	0.265	0.171	1	cDC3	DUSP2
PKM1	0.000493944	0.258118	0.637	0.513	1	cDC3	PKM
ARL8B	0.000499584	0.278925	0.324	0.222	1	cDC3	ARL8B
ZFP36L1	0.000521011	0.403904	0.632	0.522	1	cDC3	ZFP36L1
TXNL1	0.000580587	0.330505	0.26	0.174	1	cDC3	TXNL1
NFE2L2	0.000591709	0.353003	0.402	0.298	1	cDC3	NFE2L2
FLNA	0.000763026	0.35408	0.363	0.263	1	cDC3	FLNA
ENSA	0.000798658	0.420574	0.319	0.23	1	cDC3	ENSA
MAP3K8	0.000872466	0.382979	0.265	0.177	1	cDC3	MAP3K8
PTP4A2	0.000951083	0.284532	0.382	0.287	1	cDC3	PTP4A2
SQSTM1	0.000963905	0.254619	0.52	0.408	1	cDC3	SQSTM1
NDUFV2	0.00108858	0.296773	0.377	0.281	1	cDC3	NDUFV2
TNFSF13B	0.00124858	0.476767	0.387	0.294	1	cDC3	TNFSF13B
PABPC1	0.00137718	0.351479	0.657	0.564	1	cDC3	PABPC1
UBXN1	0.00148271	0.268999	0.407	0.304	1	cDC3	UBXN1
ATP2B1	0.00165543	0.450614	0.255	0.175	1	cDC3	ATP2B1
RAB8A	0.00165769	0.354163	0.279	0.196	1	cDC3	RAB8A
SLC25A6	0.0017936	0.250549	0.672	0.574	1	cDC3	SLC25A6
DNAJB6	0.00180373	0.366798	0.441	0.353	1	cDC3	DNAJB6
NME3	0.00186456	0.265275	0.255	0.174	1	cDC3	NME3
WTAP	0.00201982	0.262239	0.368	0.271	1	cDC3	WTAP
TMEM123	0.00227587	0.372772	0.368	0.283	1	cDC3	TMEM123
HNRNPA1	0.00237835	0.34108	0.613	0.526	1	cDC3	HNRNPA1
ACADVL	0.00249462	0.278387	0.275	0.193	1	cDC3	ACADVL
POLR2E	0.00256911	0.379971	0.309	0.227	1	cDC3	POLR2E
DNAJC15	0.00289451	0.308521	0.333	0.248	1	cDC3	DNAJC15
SAT11	0.00306085	0.564993	0.926	0.873	1	cDC3	SAT1
RALY	0.00344083	0.279614	0.26	0.181	1	cDC3	RALY
MYH9	0.00354139	0.296128	0.333	0.245	1	cDC3	MYH9
TMEM14C	0.00399774	0.253947	0.324	0.236	1	cDC3	TMEM14C
CARD16	0.00456288	0.316989	0.294	0.214	1	cDC3	CARD16
DDX46	0.0066283	0.329385	0.299	0.225	1	cDC3	DDX46
SOD21	0.00833518	0.462083	0.534	0.452	1	cDC3	SOD2
TPSB2	0	7.06474	0.9	0.02	0	Mast	TPSB2
TPSAB1	0	7.04045	0.902	0.018	0	Mast	TPSAB1
CPA3	0	5.80062	0.844	0.002	0	Mast	CPA3
CD69	0	4.64707	0.656	0.082	0	Mast	CD69
MS4A2	0	4.40423	0.645	0.002	0	Mast	MS4A2
HPGD	0	4.24423	0.525	0.018	0	Mast	HPGD
HPGDS	0	4.09309	0.673	0.05	0	Mast	HPGDS
RGS13	0	3.72717	0.526	0.014	0	Mast	RGS13
KIT	0	3.59062	0.484	0.004	0	Mast	KIT
SLC18A2	0	3.5592	0.479	0.002	0	Mast	SLC18A2
GATA2	0	3.36519	0.479	0.006	0	Mast	GATA2
CLU	0	3.32336	0.492	0.035	0	Mast	CLU
LTC4S	0	3.25729	0.622	0.133	0	Mast	LTC4S
RHEX	0	3.0193	0.379	0.005	0	Mast	RHEX
VWA5A	0	2.91596	0.386	0.021	0	Mast	VWA5A
IL1RL1	0	2.84968	0.362	0.005	0	Mast	IL1RL1
AL157895.1	0	2.77374	0.356	0.001	0	Mast	AL157895.1
ITM2A	0	2.40921	0.286	0.013	0	Mast	ITM2A
PTMA	2.11e-194	1.07805	0.987	0.957	5.39e-190	Mast	PTMA
AREG	3.83e-188	2.99557	0.537	0.172	9.77e-184	Mast	AREG
MALAT11	3.19e-182	0.874872	0.999	0.988	8.14e-178	Mast	MALAT1
LAPTM4A	1.02e-172	2.28447	0.704	0.427	2.61e-168	Mast	LAPTM4A
SAMSN11	2.61e-171	2.35173	0.598	0.258	6.67e-167	Mast	SAMSN1
H3F3B	3.73e-171	1.43239	0.896	0.807	9.51e-167	Mast	H3F3B
FOXP1	5.01e-150	2.37639	0.513	0.202	1.28e-145	Mast	FOXP1
RGS11	1.82e-146	1.99889	0.803	0.608	4.65e-142	Mast	RGS1
SRGN1	2.66e-142	1.38887	0.867	0.736	6.78e-138	Mast	SRGN
CD52	1.83e-127	2.12562	0.53	0.23	4.66e-123	Mast	CD52
UBB	1.75e-125	1.49603	0.806	0.702	4.47e-121	Mast	UBB
RGS2	1.55e-116	2.15797	0.608	0.345	3.96e-112	Mast	RGS2
ANXA1	4.71e-114	1.89809	0.647	0.419	1.2e-109	Mast	ANXA1
LMO4	2.39e-111	2.46741	0.438	0.181	6.09e-107	Mast	LMO4
RAC2	1.41e-88	1.97785	0.391	0.165	3.6e-84	Mast	RAC2
RHOH	9.53e-86	1.82864	0.263	0.078	2.43e-81	Mast	RHOH
FAU	2.59e-73	0.745643	0.896	0.905	6.6e-69	Mast	FAU
ANKRD28	1.28e-68	2.22063	0.338	0.146	3.27e-64	Mast	ANKRD28
JUN	6.21e-65	1.59309	0.662	0.566	1.58e-60	Mast	JUN
EIF11	2e-64	0.790728	0.837	0.797	5.1e-60	Mast	EIF1
ACSL4	8.8e-55	1.74907	0.293	0.128	2.24e-50	Mast	ACSL4
EEF1A11	2.54e-53	0.461093	0.955	0.957	6.48e-49	Mast	EEF1A1
ALOX5AP	9.14e-50	0.96486	0.639	0.487	2.33e-45	Mast	ALOX5AP
TSC22D3	1.02e-49	1.60743	0.505	0.368	2.6e-45	Mast	TSC22D3
ID21	7.95e-49	1.58633	0.603	0.509	2.03e-44	Mast	ID2
CD9	2.53e-45	1.26465	0.574	0.464	6.46e-41	Mast	CD9
NSMCE1	5.98e-45	1.77658	0.267	0.122	1.52e-40	Mast	NSMCE1
GPR65	2.27e-44	1.77167	0.311	0.159	5.78e-40	Mast	GPR65
NACA	1.6e-39	0.778225	0.739	0.727	4.08e-35	Mast	NACA
NDUFA4	2.72e-35	1.1538	0.655	0.642	6.94e-31	Mast	NDUFA4
HSP90AA1	6.06e-35	0.7316	0.774	0.795	1.55e-30	Mast	HSP90AA1
VIM1	8.06e-32	0.587092	0.841	0.822	2.06e-27	Mast	VIM
S100A6	2.91e-31	0.501375	0.889	0.861	7.43e-27	Mast	S100A6
ALOX5	6.78e-31	1.43811	0.267	0.146	1.73e-26	Mast	ALOX5
CD441	6.31e-30	1.02119	0.56	0.512	1.61e-25	Mast	CD44
BTG11	8.03e-30	0.778473	0.643	0.589	2.05e-25	Mast	BTG1
SELENOK	1.13e-28	1.49989	0.429	0.339	2.87e-24	Mast	SELENOK
AC020916.1	1.28e-27	1.49212	0.292	0.176	3.27e-23	Mast	AC020916.1
ZFP36	6.15e-26	1.12664	0.537	0.478	1.57e-21	Mast	ZFP36
ELF1	7.98e-26	1.49011	0.326	0.222	2.03e-21	Mast	ELF1
IFITM2	5.8e-25	1.10581	0.399	0.294	1.48e-20	Mast	IFITM2
CD631	2.57e-24	0.454963	0.785	0.782	6.55e-20	Mast	CD63
FOSB	4.17e-24	1.32423	0.486	0.414	1.06e-19	Mast	FOSB
SNHG8	4.84e-24	1.35023	0.369	0.274	1.23e-19	Mast	SNHG8
IER2	4.87e-23	1.19113	0.489	0.423	1.24e-18	Mast	IER2
FXYD5	1.63e-22	1.19735	0.46	0.412	4.15e-18	Mast	FXYD5
S100A4	2.64e-22	0.355497	0.797	0.755	6.73e-18	Mast	S100A4
EIF3E1	3.13e-22	1.17082	0.46	0.402	7.98e-18	Mast	EIF3E
JUNB	3.13e-22	1.02959	0.578	0.559	7.98e-18	Mast	JUNB
CD37	6.28e-22	1.26712	0.379	0.294	1.6e-17	Mast	CD37
EGR1	7.46e-22	1.75619	0.398	0.299	1.9e-17	Mast	EGR1
DDIT4	1.01e-21	1.27711	0.374	0.28	2.58e-17	Mast	DDIT4
SKP1	6.6e-21	1.04201	0.519	0.502	1.68e-16	Mast	SKP1
DDX5	1.02e-18	0.691286	0.632	0.703	2.61e-14	Mast	DDX5
C12orf57	9.33e-17	1.14813	0.277	0.191	2.38e-12	Mast	C12orf57
HSP90AB1	3.49e-16	0.596493	0.642	0.683	8.91e-12	Mast	HSP90AB1
FOS	6.43e-15	0.788676	0.702	0.752	1.64e-10	Mast	FOS
PFDN5	1.78e-14	0.56479	0.69	0.773	4.55e-10	Mast	PFDN5
PEBP1	1.44e-13	1.15453	0.381	0.341	3.67e-09	Mast	PEBP1
ARHGDIB	1.78e-13	0.850404	0.49	0.491	4.54e-09	Mast	ARHGDIB
TOMM7	1.92e-13	0.638625	0.587	0.635	4.9e-09	Mast	TOMM7
CKLF	6.99e-12	0.656235	0.485	0.449	1.78e-07	Mast	CKLF
RBMX	1.35e-11	1.1976	0.281	0.224	3.45e-07	Mast	RBMX
RACK1	1.83e-11	0.388092	0.723	0.783	4.66e-07	Mast	RACK1
PRDX6	2.09e-11	1.21624	0.332	0.293	5.33e-07	Mast	PRDX6
RSL24D1	6.66e-11	1.13075	0.298	0.247	1.7e-06	Mast	RSL24D1
SH3BGRL3	8.11e-11	0.406808	0.738	0.789	2.07e-06	Mast	SH3BGRL3
CIRBP1	2.66e-10	0.911643	0.437	0.44	6.79e-06	Mast	CIRBP
BTG2	3.61e-10	1.07703	0.292	0.241	9.21e-06	Mast	BTG2
PPP1R15A	8.16e-10	0.966766	0.411	0.399	2.08e-05	Mast	PPP1R15A
EIF4A21	8.54e-10	1.03194	0.369	0.352	2.18e-05	Mast	EIF4A2
CLIC1	1.24e-08	0.688723	0.504	0.564	0.000316077	Mast	CLIC1
SARAF	2.01e-08	0.985967	0.368	0.361	0.000513747	Mast	SARAF
LGALS31	2.79e-08	0.40082	0.306	0.477	0.000711591	Mast	LGALS3
NR4A1	1.12e-07	1.07769	0.27	0.227	0.00286474	Mast	NR4A1
TIMP1	2.08e-07	0.325574	0.376	0.342	0.00531103	Mast	TIMP1
MGP	2.09e-07	0.60561	0.268	0.22	0.00532231	Mast	MGP
RWDD1	4.72e-07	0.309301	0.171	0.285	0.0120463	Mast	RWDD1
LDHB	5.7e-07	0.896917	0.305	0.28	0.014551	Mast	LDHB
ZFP36L2	8.12e-07	0.904227	0.422	0.427	0.020703	Mast	ZFP36L2
CCNI1	2.94e-06	0.886871	0.415	0.454	0.0750701	Mast	CCNI
BNIP3L	3.11e-06	0.562555	0.158	0.258	0.0792091	Mast	BNIP3L
DUSP1	4.89e-06	0.492032	0.612	0.67	0.124842	Mast	DUSP1
UBE2B	5.41e-06	0.339342	0.182	0.292	0.137932	Mast	UBE2B
GHITM	5.41e-06	0.321708	0.176	0.28	0.138027	Mast	GHITM
SMIM26	5.91e-06	0.319806	0.175	0.28	0.150724	Mast	SMIM26
PAPOLA	6e-06	0.282337	0.164	0.262	0.152971	Mast	PAPOLA
LMNA	6.81e-06	0.914143	0.382	0.382	0.173831	Mast	LMNA
HMGN31	7.79e-06	0.285754	0.195	0.305	0.198801	Mast	HMGN3
ERH	9.55e-06	0.259279	0.245	0.377	0.243646	Mast	ERH
DNAJA1	9.86e-06	1.07005	0.368	0.388	0.251472	Mast	DNAJA1
SF3B6	1.08e-05	0.275389	0.222	0.346	0.275888	Mast	SF3B6
BSG	1.28e-05	0.290507	0.177	0.277	0.32642	Mast	BSG
CAST	2.23e-05	0.389162	0.204	0.318	0.568368	Mast	CAST
ZFAS11	3.18e-05	0.745548	0.449	0.492	0.810669	Mast	ZFAS1
PSMA1	3.66e-05	0.345989	0.188	0.29	0.932779	Mast	PSMA1
METAP2	5.14e-05	0.258172	0.166	0.255	1	Mast	METAP2
SRSF5	5.68e-05	1.01997	0.317	0.32	1	Mast	SRSF5
SCGB2A2	6.25e-05	0.451438	0.262	0.224	1	Mast	SCGB2A2
CLK1	6.65e-05	0.922204	0.273	0.255	1	Mast	CLK1
SET	6.7e-05	0.280846	0.312	0.462	1	Mast	SET
UXT	6.7e-05	0.415224	0.193	0.295	1	Mast	UXT
NDUFB4	0.000118016	0.277835	0.276	0.408	1	Mast	NDUFB4
KRT10	0.000118258	0.322116	0.182	0.273	1	Mast	KRT10
HNRNPDL	0.000130375	0.329766	0.275	0.408	1	Mast	HNRNPDL
TUBB4B	0.000144833	0.259004	0.187	0.282	1	Mast	TUBB4B
SRP9	0.000163967	0.348552	0.174	0.263	1	Mast	SRP9
FUS	0.000195375	0.327895	0.281	0.418	1	Mast	FUS
EIF1AX	0.000217445	0.388529	0.253	0.376	1	Mast	EIF1AX
C4orf48	0.000218207	0.38539	0.252	0.375	1	Mast	C4orf48
COX17	0.000218957	0.302128	0.281	0.413	1	Mast	COX17
RTRAF	0.000262655	0.422312	0.181	0.274	1	Mast	RTRAF
SPINT2	0.000338884	0.326235	0.191	0.277	1	Mast	SPINT2
LAMTOR5	0.000437205	0.302352	0.261	0.379	1	Mast	LAMTOR5
RSRC2	0.000465406	0.349522	0.175	0.258	1	Mast	RSRC2
SF3B1	0.000712108	0.296179	0.174	0.251	1	Mast	SF3B1
SRRM1	0.000941527	0.388287	0.265	0.389	1	Mast	SRRM1
PTGES3	0.000956575	0.394284	0.29	0.425	1	Mast	PTGES3
ST13	0.00103492	0.457282	0.24	0.352	1	Mast	ST13
SSBP1	0.00112892	0.418579	0.206	0.297	1	Mast	SSBP1
STMN1	0.00118179	0.658428	0.285	0.268	1	Mast	STMN1
EEF1B2	0.00135956	0.460157	0.521	0.594	1	Mast	EEF1B2
TAGLN2	0.00136002	0.253558	0.322	0.463	1	Mast	TAGLN2
MORF4L1	0.00170228	0.648874	0.441	0.507	1	Mast	MORF4L1
CUTA	0.00185155	0.402779	0.206	0.296	1	Mast	CUTA
TMEM230	0.00235533	0.502517	0.177	0.257	1	Mast	TMEM230
EIF3L	0.00258576	0.40587	0.203	0.287	1	Mast	EIF3L
SFT2D1	0.00259601	0.438055	0.204	0.292	1	Mast	SFT2D1
SERPINB11	0.00275112	0.342514	0.2	0.28	1	Mast	SERPINB1
BZW11	0.00305184	0.449852	0.199	0.282	1	Mast	BZW1
RBM39	0.00312506	0.367437	0.299	0.432	1	Mast	RBM39
SNRPB2	0.00389336	0.471881	0.218	0.312	1	Mast	SNRPB2
SQSTM11	0.00396582	0.627948	0.382	0.412	1	Mast	SQSTM1
STMP1	0.0039902	0.504657	0.186	0.265	1	Mast	STMP1
CELF21	0.005893	0.396971	0.187	0.26	1	Mast	CELF2
RTF1	0.00608926	0.528028	0.179	0.25	1	Mast	RTF1
COX7C	0.00625022	0.254238	0.643	0.755	1	Mast	COX7C
ATF4	0.0074832	0.335712	0.222	0.306	1	Mast	ATF4
C9orf16	0.00757123	0.396956	0.244	0.336	1	Mast	C9orf16
TNFAIP3	0.00783064	0.347022	0.291	0.389	1	Mast	TNFAIP3
SSR2	0.00854108	0.379158	0.253	0.356	1	Mast	SSR2
AKAP131	0.00949272	0.820631	0.261	0.264	1	Mast	AKAP13
CD1E1	0	2.66732	0.517	0.031	0	cDC2	CD1E
CLEC10A	0	2.64636	0.551	0.055	0	cDC2	CLEC10A
FCER1A	0	2.57595	0.444	0.034	0	cDC2	FCER1A
CD1C	0	2.35375	0.436	0.023	0	cDC2	CD1C
JAML	2.06e-242	1.7375	0.461	0.076	5.25e-238	cDC2	JAML
LGALS21	3.67e-237	1.92062	0.478	0.083	9.36e-233	cDC2	LGALS2
HLA-DPB11	7.72e-233	1.89187	0.983	0.706	1.97e-228	cDC2	HLA-DPB1
HLA-DPA11	2.83e-208	1.68009	0.98	0.701	7.22e-204	cDC2	HLA-DPA1
HLA-DQB11	4.81e-206	1.76499	0.958	0.606	1.23e-201	cDC2	HLA-DQB1
HLA-DRA1	4.03e-202	1.45383	0.998	0.849	1.03e-197	cDC2	HLA-DRA
HLA-DQA11	3.16e-159	1.44049	0.944	0.587	8.06e-155	cDC2	HLA-DQA1
CD741	2.16e-153	1.11477	1	0.883	5.51e-149	cDC2	CD74
HLA-DRB11	1.21e-151	1.29364	0.994	0.782	3.09e-147	cDC2	HLA-DRB1
CST3	3.51e-132	1.01734	0.989	0.867	8.95e-128	cDC2	CST3
HLA-DRB51	2.29e-119	1.6569	0.75	0.383	5.85e-115	cDC2	HLA-DRB5
COTL11	1.2e-109	1.30634	0.826	0.51	3.05e-105	cDC2	COTL1
HLA-DMA	6.5e-104	1.09912	0.842	0.511	1.66e-99	cDC2	HLA-DMA
EEF1A12	2.43e-101	0.701512	0.995	0.955	6.19e-97	cDC2	EEF1A1
STK17B	4.02e-97	1.18148	0.449	0.149	1.03e-92	cDC2	STK17B
LST1	2.05e-96	1.15153	0.8	0.474	5.24e-92	cDC2	LST1
PPA11	4.6e-93	1.30478	0.557	0.236	1.17e-88	cDC2	PPA1
HLA-DMB	1.5e-91	1.13012	0.686	0.339	3.82e-87	cDC2	HLA-DMB
NDRG2	1.8e-89	1.10269	0.284	0.069	4.6e-85	cDC2	NDRG2
TMSB101	1.45e-85	0.570688	0.995	0.973	3.71e-81	cDC2	TMSB10
C1orf162	1.26e-74	1.03749	0.646	0.337	3.21e-70	cDC2	C1orf162
FAU1	1.76e-74	0.602227	0.983	0.901	4.49e-70	cDC2	FAU
MNDA	3.23e-74	1.12939	0.613	0.3	8.24e-70	cDC2	MNDA
HLA-DQA21	6.4e-74	1.3819	0.394	0.144	1.63e-69	cDC2	HLA-DQA2
EEF1B21	3.07e-73	0.872778	0.846	0.576	7.82e-69	cDC2	EEF1B2
LTB	9.45e-72	1.33386	0.25	0.063	2.41e-67	cDC2	LTB
PHACTR1	3.73e-70	1.19144	0.503	0.225	9.52e-66	cDC2	PHACTR1
CTSH1	1.02e-68	0.996275	0.66	0.368	2.61e-64	cDC2	CTSH
ACTB1	8.3e-68	0.660888	0.989	0.966	2.12e-63	cDC2	ACTB
LYZ	5.89e-67	1.05688	0.832	0.574	1.5e-62	cDC2	LYZ
PKIB	1.4e-63	1.13268	0.415	0.169	3.56e-59	cDC2	PKIB
UBA52	1.47e-63	0.570234	0.966	0.883	3.74e-59	cDC2	UBA52
FGL2	7.86e-62	0.909829	0.573	0.287	2e-57	cDC2	FGL2
CLEC4A	1.06e-61	0.867663	0.34	0.12	2.7e-57	cDC2	CLEC4A
ALDH21	2.42e-59	1.0063	0.48	0.224	6.18e-55	cDC2	ALDH2
LIMD2	8.17e-59	0.942466	0.38	0.151	2.08e-54	cDC2	LIMD2
CPVL	1.71e-58	1.05643	0.401	0.168	4.35e-54	cDC2	CPVL
CNN2	2.72e-56	0.840422	0.267	0.086	6.93e-52	cDC2	CNN2
CD521	9.86e-56	0.802112	0.509	0.235	2.52e-51	cDC2	CD52
NACA1	9.36e-55	0.690797	0.876	0.721	2.39e-50	cDC2	NACA
TSC22D31	1.52e-54	0.981593	0.621	0.364	3.89e-50	cDC2	TSC22D3
JUNB1	4.35e-54	0.864219	0.793	0.548	1.11e-49	cDC2	JUNB
CORO1A	5.67e-53	0.849377	0.559	0.291	1.45e-48	cDC2	CORO1A
CXCR41	5.12e-52	0.924256	0.616	0.361	1.31e-47	cDC2	CXCR4
EIF3E2	9.22e-52	0.835078	0.648	0.393	2.35e-47	cDC2	EIF3E
CSF2RA1	2.1e-51	0.976244	0.371	0.156	5.36e-47	cDC2	CSF2RA
MS4A6A1	3.18e-50	0.852935	0.685	0.429	8.1e-46	cDC2	MS4A6A
HNRNPA11	1.14e-49	0.78514	0.741	0.516	2.91e-45	cDC2	HNRNPA1
CYTIP1	3.67e-49	0.905716	0.32	0.124	9.37e-45	cDC2	CYTIP
RACK11	5.77e-49	0.633863	0.919	0.772	1.47e-44	cDC2	RACK1
NAP1L11	1.41e-48	0.767046	0.725	0.497	3.6e-44	cDC2	NAP1L1
PAK1	1.58e-48	0.835036	0.374	0.161	4.04e-44	cDC2	PAK1
PRMT9	2.02e-48	0.982738	0.385	0.167	5.16e-44	cDC2	PRMT9
EIF3L1	3.15e-48	0.858682	0.508	0.27	8.04e-44	cDC2	EIF3L
LSP11	1.39e-47	0.774683	0.536	0.281	3.54e-43	cDC2	LSP1
BTF3	7.76e-47	0.666676	0.812	0.615	1.98e-42	cDC2	BTF3
HERPUD1	4.65e-45	0.93194	0.63	0.398	1.19e-40	cDC2	HERPUD1
CEBPD	5.61e-45	1.09198	0.503	0.28	1.43e-40	cDC2	CEBPD
VSIR	1.43e-44	0.759557	0.332	0.137	3.66e-40	cDC2	VSIR
IGSF61	4.89e-44	0.710993	0.568	0.313	1.25e-39	cDC2	IGSF6
PTPRC	2.96e-43	0.83033	0.578	0.349	7.54e-39	cDC2	PTPRC
GPR1831	4.09e-43	0.759663	0.602	0.357	1.04e-38	cDC2	GPR183
CIITA1	1.7e-41	0.784962	0.27	0.103	4.35e-37	cDC2	CIITA
ITGB21	3.08e-40	0.669367	0.671	0.433	7.85e-36	cDC2	ITGB2
SMAP21	9.22e-40	0.891296	0.351	0.164	2.35e-35	cDC2	SMAP2
FCGR2B	1.42e-39	0.878696	0.331	0.147	3.61e-35	cDC2	FCGR2B
PFDN51	5.58e-39	0.515761	0.905	0.76	1.42e-34	cDC2	PFDN5
PABPC11	1.29e-38	0.618174	0.767	0.555	3.3e-34	cDC2	PABPC1
CALHM6	2.52e-38	0.761726	0.28	0.115	6.43e-34	cDC2	CALHM6
ARPC1B	3.7e-38	0.731294	0.632	0.421	9.43e-34	cDC2	ARPC1B
GDI2	7.99e-38	0.775937	0.502	0.3	2.04e-33	cDC2	GDI2
GSN1	9.25e-38	0.77947	0.663	0.456	2.36e-33	cDC2	GSN
AREG1	1.67e-37	0.823022	0.385	0.186	4.25e-33	cDC2	AREG
SLC25A61	5.13e-37	0.663396	0.755	0.566	1.31e-32	cDC2	SLC25A6
ARPC3	9.21e-37	0.586239	0.797	0.614	2.35e-32	cDC2	ARPC3
COMMD6	5.9e-36	0.544448	0.766	0.538	1.51e-31	cDC2	COMMD6
AXL	1.09e-35	0.824891	0.348	0.165	2.78e-31	cDC2	AXL
TPT11	2.8e-35	0.482205	0.977	0.894	7.15e-31	cDC2	TPT1
2024-09-06	4.63e-35	0.641811	0.283	0.12	1.18e-30	cDC2	2024-09-06
EIF12	2.6e-34	0.472058	0.929	0.793	6.64e-30	cDC2	EIF1
NR4A2	2.62e-34	0.662579	0.547	0.322	6.69e-30	cDC2	NR4A2
H3F3B1	4.86e-34	0.42995	0.933	0.806	1.24e-29	cDC2	H3F3B
REL1	5.04e-34	0.799037	0.559	0.351	1.29e-29	cDC2	REL
ARHGDIB1	6.22e-34	0.596338	0.694	0.48	1.59e-29	cDC2	ARHGDIB
RNASE6	8.66e-34	0.754864	0.498	0.289	2.21e-29	cDC2	RNASE6
PTMA1	1.38e-33	0.284354	0.992	0.957	3.51e-29	cDC2	PTMA
GCA	5.64e-33	0.659644	0.307	0.141	1.44e-28	cDC2	GCA
IFITM21	1.67e-32	0.730123	0.494	0.291	4.26e-28	cDC2	IFITM2
SPINT21	1.95e-32	0.612384	0.464	0.261	4.97e-28	cDC2	SPINT2
ANKRD44	2.97e-32	0.661529	0.267	0.115	7.56e-28	cDC2	ANKRD44
CD371	3.68e-32	0.567453	0.502	0.289	9.4e-28	cDC2	CD37
TXNIP	4.83e-32	0.856517	0.663	0.472	1.23e-27	cDC2	TXNIP
NOP531	6.76e-32	0.692405	0.486	0.292	1.72e-27	cDC2	NOP53
EIF3F1	9.14e-32	0.720745	0.509	0.318	2.33e-27	cDC2	EIF3F
FOS1	1.2e-31	0.511166	0.896	0.741	3.06e-27	cDC2	FOS
HINT11	1.47e-31	0.551107	0.792	0.595	3.76e-27	cDC2	HINT1
ZFP36L21	2.67e-31	0.752818	0.609	0.418	6.82e-27	cDC2	ZFP36L2
EEF1D	3.06e-31	0.492667	0.857	0.68	7.81e-27	cDC2	EEF1D
CD861	1.1e-30	0.635632	0.373	0.197	2.8e-26	cDC2	CD86
RBM31	1.74e-30	0.597441	0.581	0.386	4.43e-26	cDC2	RBM3
HCLS1	2.52e-30	0.677675	0.43	0.247	6.42e-26	cDC2	HCLS1
TMSB4X1	5.29e-30	0.361517	1	0.987	1.35e-25	cDC2	TMSB4X
AP1S2	5.99e-30	0.709313	0.534	0.343	1.53e-25	cDC2	AP1S2
YWHAH1	1.06e-29	0.691641	0.663	0.472	2.71e-25	cDC2	YWHAH
CD48	2.34e-29	0.694788	0.391	0.216	5.97e-25	cDC2	CD48
GPSM3	3.59e-29	0.6795	0.452	0.269	9.17e-25	cDC2	GPSM3
CARD161	6.3e-29	0.63803	0.382	0.207	1.61e-24	cDC2	CARD16
PRELID1	7.74e-29	0.693305	0.557	0.373	1.98e-24	cDC2	PRELID1
PLEKHO1	4.58e-28	0.618898	0.416	0.241	1.17e-23	cDC2	PLEKHO1
EIF3K	6.52e-28	0.498263	0.703	0.506	1.66e-23	cDC2	EIF3K
PTRHD1	9.38e-28	0.563255	0.323	0.163	2.39e-23	cDC2	PTRHD1
IFI30	2.03e-27	0.71812	0.453	0.274	5.18e-23	cDC2	IFI30
ZFP361	2.37e-27	0.566606	0.666	0.472	6.05e-23	cDC2	ZFP36
2024-03-01	2.5e-27	0.625724	0.368	0.196	6.38e-23	cDC2	2024-03-01
PGLS	7.42e-27	0.667586	0.419	0.25	1.89e-22	cDC2	PGLS
SERP1	1.01e-26	0.545736	0.675	0.495	2.57e-22	cDC2	SERP1
GABARAPL21	1.36e-26	0.601016	0.461	0.286	3.47e-22	cDC2	GABARAPL2
CIRBP2	1.95e-26	0.497683	0.616	0.431	4.97e-22	cDC2	CIRBP
PSMB9	2.35e-26	0.657381	0.492	0.309	6.01e-22	cDC2	PSMB9
H3F3A	4.15e-26	0.393557	0.921	0.808	1.06e-21	cDC2	H3F3A
GMFG	1.3e-25	0.464438	0.531	0.339	3.3e-21	cDC2	GMFG
MEF2C1	1.48e-25	0.419959	0.489	0.288	3.78e-21	cDC2	MEF2C
CNPY3	2.63e-25	0.547207	0.387	0.22	6.7e-21	cDC2	CNPY3
SMCO4	2.99e-25	0.675299	0.363	0.204	7.62e-21	cDC2	SMCO4
SLC25A5	4.99e-25	0.530679	0.638	0.454	1.27e-20	cDC2	SLC25A5
UBE2E21	8.73e-25	0.686513	0.27	0.134	2.23e-20	cDC2	UBE2E2
OTULINL	1.27e-24	0.56383	0.275	0.135	3.23e-20	cDC2	OTULINL
FKBP51	1.48e-24	0.760401	0.311	0.166	3.78e-20	cDC2	FKBP5
RGS10	1.65e-24	0.430809	0.63	0.448	4.2e-20	cDC2	RGS10
ACTG11	3.55e-24	0.37726	0.908	0.782	9.06e-20	cDC2	ACTG1
SEC11A	3.95e-24	0.558418	0.557	0.388	1.01e-19	cDC2	SEC11A
SUB11	5.15e-24	0.485786	0.708	0.537	1.31e-19	cDC2	SUB1
CLNS1A	9.02e-24	0.573012	0.307	0.164	2.3e-19	cDC2	CLNS1A
SUPT4H1	9.42e-24	0.555438	0.402	0.239	2.4e-19	cDC2	SUPT4H1
CSTA	1.37e-23	0.695482	0.328	0.181	3.5e-19	cDC2	CSTA
AIF11	3.2e-23	0.311072	0.871	0.664	8.16e-19	cDC2	AIF1
EVI2B	5.21e-23	0.573543	0.365	0.209	1.33e-18	cDC2	EVI2B
EIF3M	7.34e-23	0.583087	0.374	0.221	1.87e-18	cDC2	EIF3M
PLSCR1	7.53e-23	0.575285	0.415	0.253	1.92e-18	cDC2	PLSCR1
ATP5MC2	7.67e-23	0.388856	0.807	0.626	1.96e-18	cDC2	ATP5MC2
GLIPR1	8.97e-23	0.546733	0.439	0.274	2.29e-18	cDC2	GLIPR1
EIF3H	9.06e-23	0.550149	0.467	0.307	2.31e-18	cDC2	EIF3H
CFL1	1.64e-22	0.431249	0.876	0.768	4.18e-18	cDC2	CFL1
HMGN1	1.92e-22	0.467	0.623	0.446	4.89e-18	cDC2	HMGN1
BASP11	2.04e-22	0.425089	0.444	0.269	5.21e-18	cDC2	BASP1
SH3BGRL31	2.24e-22	0.415555	0.907	0.78	5.71e-18	cDC2	SH3BGRL3
SMDT1	2.74e-22	0.515125	0.46	0.292	6.98e-18	cDC2	SMDT1
NFKBID1	3.83e-22	0.662078	0.261	0.132	9.76e-18	cDC2	NFKBID
ARPC21	6.5e-22	0.452839	0.77	0.63	1.66e-17	cDC2	ARPC2
PSME11	7.54e-22	0.477167	0.57	0.404	1.92e-17	cDC2	PSME1
PTPN6	3.08e-21	0.470361	0.289	0.153	7.85e-17	cDC2	PTPN6
DDIT41	4.2e-21	0.541251	0.444	0.278	1.07e-16	cDC2	DDIT4
AC020656.1	5.66e-21	0.42421	0.467	0.301	1.44e-16	cDC2	AC020656.1
GSTP11	6.04e-21	0.41798	0.758	0.585	1.54e-16	cDC2	GSTP1
ATP5MG	1.05e-20	0.320497	0.86	0.706	2.67e-16	cDC2	ATP5MG
SPI1	2.15e-20	0.469581	0.543	0.383	5.5e-16	cDC2	SPI1
IL13RA11	2.99e-20	0.55552	0.29	0.161	7.62e-16	cDC2	IL13RA1
ATG3	4.57e-20	0.55069	0.321	0.186	1.17e-15	cDC2	ATG3
BRK1	4.76e-20	0.450815	0.596	0.426	1.21e-15	cDC2	BRK1
PYCARD	4.99e-20	0.437104	0.564	0.393	1.27e-15	cDC2	PYCARD
TUBA1A1	5.33e-20	0.53115	0.376	0.231	1.36e-15	cDC2	TUBA1A
CCNI2	7.44e-20	0.436821	0.601	0.444	1.9e-15	cDC2	CCNI
ZNF331	1.28e-19	0.604568	0.334	0.192	3.26e-15	cDC2	ZNF331
LAMTOR1	2.12e-19	0.484499	0.52	0.366	5.4e-15	cDC2	LAMTOR1
RSL24D11	2.51e-19	0.472278	0.39	0.243	6.4e-15	cDC2	RSL24D1
LY86	2.52e-19	0.51743	0.337	0.196	6.43e-15	cDC2	LY86
ERP29	2.61e-19	0.495802	0.469	0.319	6.65e-15	cDC2	ERP29
PRCP	1.26e-18	0.495164	0.292	0.164	3.22e-14	cDC2	PRCP
RGS21	2.49e-18	0.320079	0.526	0.353	6.35e-14	cDC2	RGS2
OGFRL11	6.31e-18	0.548414	0.339	0.205	1.61e-13	cDC2	OGFRL1
VASP	6.69e-18	0.59306	0.348	0.22	1.71e-13	cDC2	VASP
H2AFY	1.39e-17	0.465204	0.562	0.421	3.54e-13	cDC2	H2AFY
RGS12	1.7e-17	0.388257	0.769	0.613	4.32e-13	cDC2	RGS1
TRIM22	2.8e-17	0.485905	0.273	0.152	7.14e-13	cDC2	TRIM22
HCST	3.6e-17	0.488381	0.481	0.328	9.19e-13	cDC2	HCST
GNAI2	4.63e-17	0.440451	0.592	0.451	1.18e-12	cDC2	GNAI2
SH3BGRL	6.76e-17	0.427138	0.466	0.322	1.72e-12	cDC2	SH3BGRL
LITAF1	7.11e-17	0.460902	0.602	0.447	1.81e-12	cDC2	LITAF
CLEC7A	7.13e-17	0.40001	0.425	0.276	1.82e-12	cDC2	CLEC7A
EEF2	1.29e-16	0.389698	0.644	0.491	3.28e-12	cDC2	EEF2
IER21	1.42e-16	0.406137	0.571	0.42	3.62e-12	cDC2	IER2
APEX1	3.2e-16	0.413928	0.342	0.211	8.16e-12	cDC2	APEX1
SARAF1	3.87e-16	0.399081	0.498	0.354	9.88e-12	cDC2	SARAF
SP110	6.15e-16	0.491555	0.273	0.159	1.57e-11	cDC2	SP110
CASP1	6.48e-16	0.442822	0.272	0.157	1.65e-11	cDC2	CASP1
IL18	6.56e-16	0.510917	0.29	0.171	1.67e-11	cDC2	IL18
RAB32	7.21e-16	0.430795	0.366	0.238	1.84e-11	cDC2	RAB32
RBPJ	7.92e-16	0.499185	0.379	0.251	2.02e-11	cDC2	RBPJ
CIB1	9.99e-16	0.432802	0.5	0.364	2.55e-11	cDC2	CIB1
CELF22	1.1e-15	0.442962	0.382	0.249	2.8e-11	cDC2	CELF2
NPM11	1.41e-15	0.388582	0.663	0.515	3.59e-11	cDC2	NPM1
SMIM261	1.67e-15	0.450851	0.399	0.267	4.27e-11	cDC2	SMIM26
CD551	3.07e-15	0.473791	0.269	0.156	7.83e-11	cDC2	CD55
CLTB	3.34e-15	0.47464	0.304	0.187	8.51e-11	cDC2	CLTB
DRAP1	5.33e-15	0.383667	0.461	0.321	1.36e-10	cDC2	DRAP1
HLA-C1	6.21e-15	0.307051	0.86	0.742	1.58e-10	cDC2	HLA-C
CHMP1B	7.08e-15	0.536905	0.424	0.292	1.81e-10	cDC2	CHMP1B
RGS19	8.3e-15	0.510079	0.269	0.161	2.12e-10	cDC2	RGS19
TMEM14C1	8.96e-15	0.449911	0.354	0.231	2.28e-10	cDC2	TMEM14C
ARF6	1.15e-14	0.425457	0.516	0.382	2.93e-10	cDC2	ARF6
MAP3K81	1.18e-14	0.533483	0.283	0.173	3.02e-10	cDC2	MAP3K8
FAM49B	1.43e-14	0.373378	0.573	0.43	3.64e-10	cDC2	FAM49B
EIF3G	1.49e-14	0.40108	0.401	0.276	3.79e-10	cDC2	EIF3G
PSMA11	1.94e-14	0.388053	0.402	0.277	4.96e-10	cDC2	PSMA1
CKLF1	2.08e-14	0.287765	0.612	0.443	5.3e-10	cDC2	CKLF
MYL12A	2.33e-14	0.293889	0.741	0.592	5.93e-10	cDC2	MYL12A
KLF4	2.46e-14	0.396802	0.349	0.224	6.27e-10	cDC2	KLF4
YPEL51	2.55e-14	0.537621	0.293	0.181	6.49e-10	cDC2	YPEL5
TOMM71	3e-14	0.358111	0.758	0.625	7.64e-10	cDC2	TOMM7
SNX3	4.05e-14	0.339367	0.581	0.443	1.03e-09	cDC2	SNX3
TRA2B	5.63e-14	0.391379	0.537	0.409	1.44e-09	cDC2	TRA2B
MAT2A	5.88e-14	0.542109	0.34	0.226	1.5e-09	cDC2	MAT2A
DUSP21	7.79e-14	0.609397	0.275	0.167	1.99e-09	cDC2	DUSP2
CDC42SE2	1.02e-13	0.431706	0.276	0.168	2.6e-09	cDC2	CDC42SE2
HMGN32	1.03e-13	0.325297	0.425	0.292	2.62e-09	cDC2	HMGN3
IFI16	1.2e-13	0.402741	0.433	0.302	3.07e-09	cDC2	IFI16
SLC25A31	1.3e-13	0.365766	0.548	0.423	3.31e-09	cDC2	SLC25A3
MTDH	1.73e-13	0.359364	0.606	0.469	4.41e-09	cDC2	MTDH
IFITM31	1.89e-13	0.461919	0.644	0.509	4.81e-09	cDC2	IFITM3
DDX21	1.94e-13	0.364981	0.415	0.287	4.95e-09	cDC2	DDX21
ARL6IP4	2.08e-13	0.324838	0.545	0.409	5.31e-09	cDC2	ARL6IP4
ARL6IP51	2.18e-13	0.32326	0.511	0.381	5.56e-09	cDC2	ARL6IP5
JMJD1C	2.45e-13	0.460824	0.295	0.187	6.24e-09	cDC2	JMJD1C
STK41	3.75e-13	0.430098	0.334	0.219	9.56e-09	cDC2	STK4
SERPINA1	5.05e-13	0.458514	0.311	0.202	1.29e-08	cDC2	SERPINA1
HNRNPA0	6.32e-13	0.30451	0.368	0.251	1.61e-08	cDC2	HNRNPA0
MBNL1	6.59e-13	0.37945	0.405	0.288	1.68e-08	cDC2	MBNL1
SGK1	9.99e-13	0.472194	0.571	0.445	2.55e-08	cDC2	SGK1
PSME21	1.01e-12	0.470582	0.579	0.455	2.58e-08	cDC2	PSME2
SERPINB12	1.18e-12	0.411789	0.384	0.269	3.02e-08	cDC2	SERPINB1
RTRAF1	1.24e-12	0.365632	0.379	0.262	3.16e-08	cDC2	RTRAF
ARF5	2.01e-12	0.468766	0.25	0.153	5.12e-08	cDC2	ARF5
RHOG1	2.06e-12	0.36698	0.427	0.31	5.25e-08	cDC2	RHOG
EIF3D	2.31e-12	0.394872	0.309	0.202	5.9e-08	cDC2	EIF3D
SRSF3	2.86e-12	0.289502	0.584	0.455	7.31e-08	cDC2	SRSF3
UBXN11	3.03e-12	0.400385	0.415	0.3	7.73e-08	cDC2	UBXN1
SRSF9	3.42e-12	0.370346	0.427	0.309	8.72e-08	cDC2	SRSF9
TYMP1	3.64e-12	0.349217	0.73	0.585	9.27e-08	cDC2	TYMP
GBP11	3.66e-12	0.538259	0.281	0.178	9.33e-08	cDC2	GBP1
ARPC4	3.69e-12	0.361753	0.435	0.318	9.42e-08	cDC2	ARPC4
HIGD2A	5.54e-12	0.336454	0.503	0.382	1.41e-07	cDC2	HIGD2A
SAMHD1	5.6e-12	0.326768	0.444	0.32	1.43e-07	cDC2	SAMHD1
INSIG1	1.02e-11	0.580084	0.295	0.195	2.61e-07	cDC2	INSIG1
HCK	1.09e-11	0.433886	0.267	0.172	2.79e-07	cDC2	HCK
FKBP1A	1.15e-11	0.328123	0.523	0.407	2.93e-07	cDC2	FKBP1A
SSR21	1.16e-11	0.354734	0.46	0.344	2.97e-07	cDC2	SSR2
DRAM2	1.97e-11	0.333643	0.262	0.165	5.02e-07	cDC2	DRAM2
ESD	2.11e-11	0.345965	0.295	0.195	5.39e-07	cDC2	ESD
CDC421	2.19e-11	0.348042	0.644	0.532	5.59e-07	cDC2	CDC42
GLIPR21	3.07e-11	0.427356	0.276	0.178	7.84e-07	cDC2	GLIPR2
NDUFB5	3.37e-11	0.38613	0.311	0.212	8.61e-07	cDC2	NDUFB5
ALKBH7	3.52e-11	0.435126	0.321	0.22	8.99e-07	cDC2	ALKBH7
MEF2A	4.24e-11	0.337541	0.287	0.187	1.08e-06	cDC2	MEF2A
RNH1	5.01e-11	0.354882	0.427	0.318	1.28e-06	cDC2	RNH1
PSMB8	5.64e-11	0.329306	0.34	0.233	1.44e-06	cDC2	PSMB8
RAC1	7.7e-11	0.291731	0.73	0.612	1.96e-06	cDC2	RAC1
PARK71	7.77e-11	0.25979	0.517	0.396	1.98e-06	cDC2	PARK7
C6orf48	9.2e-11	0.390749	0.346	0.242	2.35e-06	cDC2	C6orf48
APRT	1.06e-10	0.283043	0.474	0.358	2.71e-06	cDC2	APRT
EFHD2	1.12e-10	0.369646	0.46	0.353	2.87e-06	cDC2	EFHD2
COX7A2L	1.13e-10	0.294601	0.371	0.264	2.89e-06	cDC2	COX7A2L
NSA2	1.19e-10	0.376493	0.346	0.246	3.03e-06	cDC2	NSA2
LCP11	1.66e-10	0.371793	0.463	0.354	4.23e-06	cDC2	LCP1
IFNGR1	2.35e-10	0.373948	0.359	0.257	5.99e-06	cDC2	IFNGR1
UQCRB	2.59e-10	0.287442	0.657	0.552	6.6e-06	cDC2	UQCRB
HSD17B11	2.65e-10	0.266977	0.266	0.17	6.76e-06	cDC2	HSD17B11
DPYSL21	3.8e-10	0.32909	0.34	0.237	9.68e-06	cDC2	DPYSL2
ACTR31	4.96e-10	0.330405	0.508	0.403	1.27e-05	cDC2	ACTR3
CD831	5.31e-10	0.310703	0.486	0.371	1.36e-05	cDC2	CD83
SNHG81	5.43e-10	0.29953	0.382	0.275	1.39e-05	cDC2	SNHG8
NR4A11	6.52e-10	0.326431	0.329	0.225	1.66e-05	cDC2	NR4A1
ATP5F1C	8.4e-10	0.317397	0.402	0.298	2.14e-05	cDC2	ATP5F1C
SRSF51	9.01e-10	0.297066	0.416	0.315	2.3e-05	cDC2	SRSF5
SRRM11	1.01e-09	0.290225	0.488	0.376	2.57e-05	cDC2	SRRM1
DBNL1	1.03e-09	0.409441	0.286	0.196	2.62e-05	cDC2	DBNL
FBL	1.12e-09	0.370056	0.273	0.183	2.86e-05	cDC2	FBL
MGST2	1.27e-09	0.339387	0.301	0.206	3.24e-05	cDC2	MGST2
RBM391	1.41e-09	0.25424	0.531	0.418	3.61e-05	cDC2	RBM39
CNBP	1.5e-09	0.346109	0.393	0.298	3.82e-05	cDC2	CNBP
PYURF	1.57e-09	0.299932	0.297	0.203	4.01e-05	cDC2	PYURF
CCT8	1.66e-09	0.344402	0.297	0.206	4.22e-05	cDC2	CCT8
TMEM256	2.01e-09	0.322085	0.287	0.195	5.12e-05	cDC2	TMEM256
SERPINF11	2.05e-09	0.30823	0.315	0.217	5.24e-05	cDC2	SERPINF1
PTPRE	2.3e-09	0.335615	0.354	0.254	5.86e-05	cDC2	PTPRE
UCP2	2.48e-09	0.253788	0.345	0.243	6.34e-05	cDC2	UCP2
GSTK1	2.52e-09	0.327797	0.339	0.242	6.42e-05	cDC2	GSTK1
CHMP4A	2.57e-09	0.256094	0.309	0.214	6.55e-05	cDC2	CHMP4A
ATP5PB	2.72e-09	0.311429	0.391	0.291	6.95e-05	cDC2	ATP5PB
ETS2	3.1e-09	0.297945	0.283	0.188	7.91e-05	cDC2	ETS2
PRPF38B	3.41e-09	0.270623	0.348	0.249	8.69e-05	cDC2	PRPF38B
GLRX1	5.41e-09	0.258101	0.388	0.285	0.000138031	cDC2	GLRX
TUBA1B1	8.29e-09	0.285734	0.716	0.617	0.000211531	cDC2	TUBA1B
PEA15	8.69e-09	0.277691	0.323	0.229	0.000221721	cDC2	PEA15
TNFSF13B1	9.42e-09	0.297836	0.398	0.29	0.000240238	cDC2	TNFSF13B
EIF4A1	1.03e-08	0.340655	0.39	0.299	0.000263334	cDC2	EIF4A1
ARPC51	1.11e-08	0.273217	0.612	0.519	0.000283615	cDC2	ARPC5
FNBP11	1.43e-08	0.26058	0.276	0.19	0.00036416	cDC2	FNBP1
TPM31	1.48e-08	0.307297	0.616	0.521	0.000376786	cDC2	TPM3
LSM7	1.79e-08	0.261022	0.419	0.32	0.000455872	cDC2	LSM7
PFN11	2.33e-08	0.271123	0.893	0.824	0.000593703	cDC2	PFN1
GNAQ	2.55e-08	0.33591	0.325	0.238	0.000650424	cDC2	GNAQ
NBEAL1	3.21e-08	0.411002	0.286	0.201	0.000818	cDC2	NBEAL1
PHB2	3.82e-08	0.31883	0.253	0.174	0.000974216	cDC2	PHB2
LAP31	5.4e-08	0.401215	0.376	0.289	0.00137652	cDC2	LAP3
PNISR1	5.45e-08	0.296748	0.374	0.281	0.00138992	cDC2	PNISR
ATF3	5.62e-08	0.279224	0.366	0.27	0.00143448	cDC2	ATF3
MDH2	5.91e-08	0.254147	0.3	0.213	0.00150848	cDC2	MDH2
SLC2A3	6.37e-08	0.255264	0.264	0.182	0.00162601	cDC2	SLC2A3
KDM6B	6.61e-08	0.407009	0.297	0.216	0.00168636	cDC2	KDM6B
RILPL2	7.88e-08	0.457745	0.27	0.196	0.00201132	cDC2	RILPL2
POLR1D	7.9e-08	0.312356	0.3	0.216	0.00201454	cDC2	POLR1D
UXT1	8.49e-08	0.293363	0.371	0.284	0.00216589	cDC2	UXT
VPS28	8.87e-08	0.274967	0.373	0.285	0.0022635	cDC2	VPS28
PSMG2	1.08e-07	0.339412	0.262	0.186	0.00274824	cDC2	PSMG2
TOMM22	1.32e-07	0.276922	0.286	0.204	0.00337691	cDC2	TOMM22
CLEC2B	1.36e-07	0.351372	0.307	0.229	0.00345786	cDC2	CLEC2B
UFC1	1.59e-07	0.312241	0.315	0.236	0.0040492	cDC2	UFC1
GADD45B1	1.69e-07	0.288172	0.472	0.376	0.00431074	cDC2	GADD45B
TAOK31	2.25e-07	0.273141	0.351	0.267	0.00573233	cDC2	TAOK3
PSMA4	2.93e-07	0.261867	0.446	0.358	0.00746557	cDC2	PSMA4
EIF3I	4.03e-07	0.280029	0.278	0.203	0.0102795	cDC2	EIF3I
UBE2I	4.25e-07	0.280034	0.342	0.26	0.010829	cDC2	UBE2I
SYNGR21	7.85e-07	0.259552	0.463	0.369	0.0200313	cDC2	SYNGR2
NDUFA12	8.13e-07	0.250337	0.325	0.245	0.0207288	cDC2	NDUFA12
C15orf481	8.62e-07	0.590764	0.537	0.474	0.0219969	cDC2	C15orf48
CMTM61	9.15e-07	0.289876	0.475	0.398	0.0233352	cDC2	CMTM6
PPP1CB	1.03e-06	0.255751	0.422	0.339	0.0262626	cDC2	PPP1CB
PSMB1	1.5e-06	0.280038	0.478	0.395	0.0382648	cDC2	PSMB1
VAMP5	3.36e-06	0.322074	0.29	0.217	0.0857166	cDC2	VAMP5
SH3KBP1	5.13e-06	0.289284	0.267	0.2	0.130757	cDC2	SH3KBP1
LSM6	8.14e-06	0.274702	0.262	0.197	0.207605	cDC2	LSM6
SYAP1	3.43e-05	0.302195	0.261	0.202	0.875029	cDC2	SYAP1
EPSTI11	0.000138008	0.291496	0.286	0.227	1	cDC2	EPSTI1
CDC42SE11	0.000358905	0.269104	0.281	0.23	1	cDC2	CDC42SE1
IRF11	0.000359388	0.300531	0.269	0.215	1	cDC2	IRF1
FCN1	1.03e-268	2.69046	0.515	0.076	2.62e-264	Monocyte	FCN1
VCAN	4.74e-264	2.95685	0.43	0.052	1.21e-259	Monocyte	VCAN
S100A8	2.8e-215	3.87602	0.607	0.142	7.15e-211	Monocyte	S100A8
S100A9	2.79e-176	3.86862	0.706	0.246	7.12e-172	Monocyte	S100A9
EREG	2.98e-149	2.53115	0.371	0.066	7.6e-145	Monocyte	EREG
IL1B	1.65e-129	2.30524	0.669	0.257	4.21e-125	Monocyte	IL1B
CD300E	3.73e-122	1.64558	0.276	0.043	9.51e-118	Monocyte	CD300E
NAMPT	4.9e-97	1.89682	0.698	0.384	1.25e-92	Monocyte	NAMPT
THBS1	1.39e-90	2.81013	0.286	0.061	3.55e-86	Monocyte	THBS1
LYZ1	6.08e-76	1.66613	0.834	0.576	1.55e-71	Monocyte	LYZ
CD552	1.8e-73	1.72299	0.422	0.151	4.6e-69	Monocyte	CD55
SRGN2	3.8e-67	1.10188	0.874	0.739	9.7e-63	Monocyte	SRGN
NEAT1	8.02e-67	0.976089	0.964	0.869	2.05e-62	Monocyte	NEAT1
SOD22	8.86e-64	1.34477	0.706	0.443	2.26e-59	Monocyte	SOD2
CXCL81	1.01e-55	1.46648	0.598	0.325	2.57e-51	Monocyte	CXCL8
PNRC11	1.84e-55	1.27744	0.682	0.447	4.7e-51	Monocyte	PNRC1
MIR3945HG	4.44e-55	1.43767	0.272	0.081	1.13e-50	Monocyte	MIR3945HG
CCL20	3.41e-54	2.09903	0.308	0.101	8.71e-50	Monocyte	CCL20
DUSP11	4.7e-53	1.05715	0.844	0.66	1.2e-48	Monocyte	DUSP1
TIMP11	2.36e-51	2.44473	0.556	0.336	6.02e-47	Monocyte	TIMP1
TNFAIP31	5.68e-49	1.32331	0.613	0.374	1.45e-44	Monocyte	TNFAIP3
CXCL21	9.1e-49	1.61935	0.497	0.246	2.32e-44	Monocyte	CXCL2
NFKBIA1	4.77e-47	1.04642	0.789	0.633	1.22e-42	Monocyte	NFKBIA
BCL2A11	5.63e-46	1.4996	0.469	0.239	1.44e-41	Monocyte	BCL2A1
IER31	1.32e-43	0.971766	0.661	0.421	3.36e-39	Monocyte	IER3
SLC25A37	3.61e-40	1.55203	0.272	0.101	9.2e-36	Monocyte	SLC25A37
IRAK3	1.81e-39	1.28309	0.256	0.091	4.62e-35	Monocyte	IRAK3
SAMSN12	5.19e-38	1.07958	0.491	0.272	1.32e-33	Monocyte	SAMSN1
FTH1	1.88e-37	0.697317	0.998	0.99	4.78e-33	Monocyte	FTH1
MXD11	2.17e-36	1.36375	0.327	0.144	5.53e-32	Monocyte	MXD1
SLC11A1	5.52e-36	1.25329	0.321	0.14	1.41e-31	Monocyte	SLC11A1
NLRP3	1.16e-35	1.4178	0.254	0.095	2.97e-31	Monocyte	NLRP3
STXBP2	5.75e-34	1.47566	0.302	0.134	1.47e-29	Monocyte	STXBP2
H3F3A1	7.93e-34	0.680888	0.858	0.812	2.02e-29	Monocyte	H3F3A
SAT12	9.96e-32	0.72219	0.923	0.872	2.54e-27	Monocyte	SAT1
S100A61	1.09e-31	0.625241	0.933	0.86	2.77e-27	Monocyte	S100A6
BTG12	5.77e-31	0.855666	0.724	0.587	1.47e-26	Monocyte	BTG1
NFKBIZ1	4.32e-30	1.18726	0.412	0.231	1.1e-25	Monocyte	NFKBIZ
CD93	4.73e-30	1.15165	0.252	0.102	1.21e-25	Monocyte	CD93
G0S21	3.31e-29	1.36571	0.42	0.232	8.44e-25	Monocyte	G0S2
TNFRSF1B	3.98e-29	1.18692	0.314	0.15	1.02e-24	Monocyte	TNFRSF1B
MCL1	1.85e-28	0.928537	0.623	0.486	4.73e-24	Monocyte	MCL1
CTSS1	2.95e-27	1.03278	0.68	0.557	7.53e-23	Monocyte	CTSS
AC020656.11	5.06e-27	1.17367	0.479	0.303	1.29e-22	Monocyte	AC020656.1
CXCL3	9.64e-27	1.8547	0.357	0.19	2.46e-22	Monocyte	CXCL3
CSTA1	7.99e-25	1.27333	0.331	0.182	2.04e-20	Monocyte	CSTA
COTL12	3.88e-24	0.800657	0.661	0.52	9.91e-20	Monocyte	COTL1
EIF13	5.04e-24	0.566345	0.856	0.798	1.29e-19	Monocyte	EIF1
PLAUR	1.43e-23	0.943572	0.568	0.418	3.65e-19	Monocyte	PLAUR
ATP2B1-AS1	1.5e-23	1.22245	0.29	0.148	3.82e-19	Monocyte	ATP2B1-AS1
ACSL1	2.89e-23	1.12011	0.327	0.177	7.38e-19	Monocyte	ACSL1
TPT12	9.2e-23	0.492392	0.925	0.897	2.35e-18	Monocyte	TPT1
AP1S21	1.22e-22	1.02722	0.491	0.347	3.11e-18	Monocyte	AP1S2
SERPINB91	2.52e-22	1.12182	0.318	0.173	6.44e-18	Monocyte	SERPINB9
SH3BGRL32	4.21e-22	0.494705	0.884	0.782	1.07e-17	Monocyte	SH3BGRL3
ZEB2	6.39e-22	0.935067	0.525	0.384	1.63e-17	Monocyte	ZEB2
CD522	1e-21	1.02109	0.404	0.242	2.56e-17	Monocyte	CD52
IRS2	1.61e-21	1.05203	0.254	0.122	4.1e-17	Monocyte	IRS2
CEBPB1	2.48e-21	0.926971	0.536	0.405	6.32e-17	Monocyte	CEBPB
CD442	2.55e-21	0.750496	0.629	0.511	6.51e-17	Monocyte	CD44
C5AR1	5.8e-19	0.948132	0.316	0.18	1.48e-14	Monocyte	C5AR1
AREG2	2.43e-18	0.663202	0.341	0.19	6.21e-14	Monocyte	AREG
ATP2B11	3.7e-18	1.07084	0.298	0.172	9.45e-14	Monocyte	ATP2B1
LST11	5.37e-18	0.953158	0.584	0.486	1.37e-13	Monocyte	LST1
H3F3B2	1.44e-17	0.405687	0.876	0.81	3.67e-13	Monocyte	H3F3B
SERPINA11	1.8e-17	1.03717	0.329	0.203	4.59e-13	Monocyte	SERPINA1
ATP13A3	6.72e-17	1.09525	0.306	0.185	1.71e-12	Monocyte	ATP13A3
FOS2	1.34e-16	0.638721	0.817	0.746	3.42e-12	Monocyte	FOS
PTPRE1	1.65e-16	0.87966	0.383	0.254	4.21e-12	Monocyte	PTPRE
FOSL2	1.73e-16	0.869372	0.327	0.198	4.42e-12	Monocyte	FOSL2
S100A41	4.44e-16	0.501765	0.826	0.755	1.13e-11	Monocyte	S100A4
ATP1B3	2.31e-15	0.94548	0.471	0.371	5.88e-11	Monocyte	ATP1B3
CFD	4.77e-15	0.73018	0.343	0.208	1.22e-10	Monocyte	CFD
PABPC12	6.61e-15	0.713935	0.623	0.563	1.69e-10	Monocyte	PABPC1
OLR11	1.5e-14	1.09228	0.394	0.283	3.84e-10	Monocyte	OLR1
SLC2A31	1.64e-14	0.984265	0.296	0.181	4.18e-10	Monocyte	SLC2A3
VEGFA	4.8e-14	0.913341	0.264	0.156	1.22e-09	Monocyte	VEGFA
ETS21	9.11e-13	0.682036	0.302	0.188	2.32e-08	Monocyte	ETS2
PFDN52	2.47e-12	0.383965	0.789	0.767	6.29e-08	Monocyte	PFDN5
KDM6B1	6.67e-12	0.780091	0.325	0.216	1.7e-07	Monocyte	KDM6B
SOCS31	1.72e-11	0.846003	0.286	0.184	4.38e-07	Monocyte	SOCS3
EGR11	1.74e-11	0.826777	0.4	0.302	4.44e-07	Monocyte	EGR1
CXCR42	1.74e-11	0.650554	0.479	0.369	4.45e-07	Monocyte	CXCR4
VASP1	3.14e-11	0.845904	0.32	0.222	8.01e-07	Monocyte	VASP
MT2A1	4.9e-11	0.733334	0.602	0.523	1.25e-06	Monocyte	MT2A
S100A101	5.13e-11	0.431794	0.789	0.72	1.31e-06	Monocyte	S100A10
DDX51	1.43e-10	0.36232	0.732	0.697	3.64e-06	Monocyte	DDX5
MAP3K82	1.11e-09	0.763241	0.264	0.175	2.83e-05	Monocyte	MAP3K8
FGL21	1.18e-09	0.774268	0.385	0.297	3.01e-05	Monocyte	FGL2
CCL31	1.22e-09	0.484054	0.533	0.424	3.12e-05	Monocyte	CCL3
FOSB1	1.27e-09	0.591941	0.495	0.415	3.23e-05	Monocyte	FOSB
UPP1	1.32e-09	0.774797	0.294	0.205	3.37e-05	Monocyte	UPP1
LCP12	1.36e-09	0.80825	0.426	0.357	3.47e-05	Monocyte	LCP1
ZFP362	3.09e-09	0.416368	0.566	0.478	7.88e-05	Monocyte	ZFP36
PPP1R15A1	3.15e-09	0.527007	0.479	0.396	8.04e-05	Monocyte	PPP1R15A
KLF41	4.9e-09	0.743884	0.312	0.227	0.000124898	Monocyte	KLF4
FLNA1	6e-09	0.747581	0.343	0.262	0.000152943	Monocyte	FLNA
TYMP2	9e-09	0.428406	0.663	0.589	0.000229537	Monocyte	TYMP
VMP1	1.49e-08	0.686469	0.467	0.402	0.000378842	Monocyte	VMP1
PPIF	1.62e-08	0.887219	0.28	0.206	0.000412053	Monocyte	PPIF
CCNL1	2.5e-08	0.78997	0.408	0.337	0.000638172	Monocyte	CCNL1
FCER1G1	3.33e-08	0.308569	0.822	0.81	0.000848537	Monocyte	FCER1G
RILPL21	5.83e-08	0.802763	0.272	0.197	0.001487	Monocyte	RILPL2
MAFB1	7.3e-08	0.592012	0.489	0.417	0.0018629	Monocyte	MAFB
ZFAND51	1.71e-07	0.712943	0.469	0.417	0.00435332	Monocyte	ZFAND5
MNDA1	1.83e-07	0.797693	0.379	0.313	0.00466845	Monocyte	MNDA
SDCBP1	1.94e-07	0.415862	0.602	0.55	0.00495256	Monocyte	SDCBP
JUNB2	3.6e-07	0.406536	0.607	0.559	0.00918445	Monocyte	JUNB
TYROBP1	4.99e-07	0.258319	0.897	0.867	0.0127392	Monocyte	TYROBP
CDKN1A1	6.41e-07	0.673265	0.323	0.254	0.0163579	Monocyte	CDKN1A
NFKB11	6.53e-07	0.618649	0.314	0.241	0.0166586	Monocyte	NFKB1
CHMP1B1	8.82e-07	0.723232	0.361	0.296	0.0225106	Monocyte	CHMP1B
TNFAIP21	1.26e-06	0.65445	0.286	0.218	0.0320975	Monocyte	TNFAIP2
C15orf482	1.56e-06	0.973659	0.509	0.476	0.0398486	Monocyte	C15orf48
PHACTR11	1.73e-06	0.576408	0.31	0.235	0.0440082	Monocyte	PHACTR1
NFE2L21	2.42e-06	0.697534	0.353	0.298	0.0618006	Monocyte	NFE2L2
DDX3X	3.11e-06	0.62122	0.432	0.385	0.0794426	Monocyte	DDX3X
CYBB1	6.07e-06	0.61258	0.396	0.353	0.154905	Monocyte	CYBB
SERP11	6.62e-06	0.460465	0.529	0.503	0.168862	Monocyte	SERP1
PLIN2	1.46e-05	0.250385	0.422	0.343	0.372293	Monocyte	PLIN2
RNF149	1.9e-05	0.594098	0.306	0.252	0.484701	Monocyte	RNF149
WTAP1	2e-05	0.561825	0.327	0.27	0.510771	Monocyte	WTAP
NR4A21	2.48e-05	0.549856	0.391	0.331	0.632695	Monocyte	NR4A2
CD481	3.1e-05	0.662654	0.274	0.222	0.790418	Monocyte	CD48
AIF12	5.12e-05	0.350237	0.696	0.673	1	Monocyte	AIF1
C1orf1621	6.39e-05	0.4148	0.404	0.35	1	Monocyte	C1orf162
PTPRC1	9.68e-05	0.62911	0.391	0.359	1	Monocyte	PTPRC
TMEM167A	0.000100699	0.569966	0.3	0.252	1	Monocyte	TMEM167A
SERPINB13	0.00013479	0.580856	0.321	0.273	1	Monocyte	SERPINB1
SFPQ	0.000151723	0.440173	0.393	0.354	1	Monocyte	SFPQ
RHOB1	0.000225351	0.711485	0.339	0.303	1	Monocyte	RHOB
LYN	0.000346061	0.59911	0.294	0.251	1	Monocyte	LYN
CARD162	0.000349413	0.590681	0.256	0.214	1	Monocyte	CARD16
TSC22D32	0.000428446	0.390966	0.416	0.375	1	Monocyte	TSC22D3
SKIL	0.000496109	0.436242	0.268	0.218	1	Monocyte	SKIL
CEBPD1	0.00050755	0.498377	0.333	0.289	1	Monocyte	CEBPD
CLEC7A1	0.000507647	0.589111	0.318	0.282	1	Monocyte	CLEC7A
IER5	0.000539478	0.490966	0.28	0.232	1	Monocyte	IER5
ACTR2	0.000605253	0.464468	0.464	0.453	1	Monocyte	ACTR2
CSNK1A1	0.000737015	0.46718	0.345	0.308	1	Monocyte	CSNK1A1
MTRNR2L121	0.000912877	0.48799	0.298	0.248	1	Monocyte	MTRNR2L12
MSN	0.00109289	0.502194	0.359	0.331	1	Monocyte	MSN
CREM	0.00120202	0.470607	0.25	0.208	1	Monocyte	CREM
TKT	0.00135461	0.709294	0.256	0.226	1	Monocyte	TKT
JUND	0.00150909	0.42347	0.428	0.408	1	Monocyte	JUND
CCL41	0.0015385	0.348664	0.41	0.363	1	Monocyte	CCL4
YWHAZ	0.0022235	0.353636	0.519	0.53	1	Monocyte	YWHAZ
FKBP1A1	0.00264162	0.45425	0.424	0.413	1	Monocyte	FKBP1A
WSB1	0.00337617	0.556338	0.404	0.402	1	Monocyte	WSB1
CMTM62	0.00369767	0.438978	0.41	0.401	1	Monocyte	CMTM6
PCBP1	0.00388127	0.3266	0.578	0.579	1	Monocyte	PCBP1
DDX211	0.00415327	0.527663	0.316	0.292	1	Monocyte	DDX21
HCST1	0.00666787	0.352087	0.365	0.334	1	Monocyte	HCST
CORO1A1	0.00965773	0.395247	0.327	0.303	1	Monocyte	CORO1A
CLEC9A	0	1.77267	0.315	0.003	0	cDC1	CLEC9A
DNASE1L3	4.15e-252	2.22505	0.336	0.01	1.06e-247	cDC1	DNASE1L3
CLNK	9.07e-227	1.31319	0.255	0.006	2.31e-222	cDC1	CLNK
BATF3	3.7e-169	2.04974	0.423	0.027	9.44e-165	cDC1	BATF3
HLA-DOB	6.12e-154	1.56585	0.309	0.015	1.56e-149	cDC1	HLA-DOB
LGALS22	1.24e-113	2.7086	0.638	0.096	3.16e-109	cDC1	LGALS2
WDFY4	1.09e-112	1.85499	0.443	0.045	2.77e-108	cDC1	WDFY4
IDO11	5.14e-107	1.90347	0.463	0.051	1.31e-102	cDC1	IDO1
CPNE3	9.17e-102	2.34121	0.644	0.112	2.34e-97	cDC1	CPNE3
CPVL1	5.5e-78	2.84505	0.685	0.173	1.4e-73	cDC1	CPVL
RIPOR2	4e-59	0.954723	0.255	0.027	1.02e-54	cDC1	RIPOR2
ICAM3	2.49e-58	1.15522	0.315	0.041	6.34e-54	cDC1	ICAM3
IRF81	4.69e-58	2.18722	0.591	0.155	1.2e-53	cDC1	IRF8
LIMD21	4.57e-57	1.68756	0.611	0.157	1.17e-52	cDC1	LIMD2
HLA-DPB12	5.69e-52	1.77977	0.98	0.717	1.45e-47	cDC1	HLA-DPB1
HLA-DPA12	2.91e-49	1.59258	0.987	0.712	7.42e-45	cDC1	HLA-DPA1
ACTG12	1.91e-46	1.33034	0.966	0.786	4.88e-42	cDC1	ACTG1
SELL	5.24e-45	1.11347	0.282	0.042	1.34e-40	cDC1	SELL
HLA-DQB12	9.97e-45	1.48463	0.96	0.62	2.54e-40	cDC1	HLA-DQB1
CNN21	8.08e-44	1.37465	0.416	0.091	2.06e-39	cDC1	CNN2
PPA12	1.63e-43	1.71051	0.685	0.247	4.15e-39	cDC1	PPA1
C1orf54	2.64e-43	1.6041	0.611	0.196	6.73e-39	cDC1	C1orf54
SNX31	5.5e-43	2.12247	0.812	0.446	1.4e-38	cDC1	SNX3
ACTB2	1.27e-41	1.24281	1	0.967	3.25e-37	cDC1	ACTB
1961-09-01	7.71e-41	1.3831	0.477	0.124	1.97e-36	cDC1	2024-09-06
GSTP12	4.44e-40	1.47812	0.926	0.59	1.13e-35	cDC1	GSTP1
HLA-DRA2	9.16e-40	1.19394	0.993	0.855	2.34e-35	cDC1	HLA-DRA
CST31	2.57e-39	1.33667	0.98	0.872	6.55e-35	cDC1	CST3
LSP12	5.23e-39	1.59046	0.705	0.289	1.34e-34	cDC1	LSP1
APOL3	8.32e-39	0.97037	0.295	0.052	2.12e-34	cDC1	APOL3
TAP11	5.06e-38	1.4137	0.517	0.152	1.29e-33	cDC1	TAP1
BASP12	1.72e-37	1.38898	0.705	0.273	4.38e-33	cDC1	BASP1
CD742	2.4e-36	1.24952	1	0.888	6.13e-32	cDC1	CD74
REPIN1	2.92e-35	0.935976	0.369	0.083	7.45e-31	cDC1	REPIN1
EEF1B22	6.89e-35	1.28065	0.893	0.586	1.76e-30	cDC1	EEF1B2
DAPP11	8.74e-34	1.08871	0.369	0.087	2.23e-29	cDC1	DAPP1
SUB12	2.47e-33	1.32804	0.879	0.542	6.3e-29	cDC1	SUB1
NAAA	9.76e-33	1.19839	0.383	0.096	2.49e-28	cDC1	NAAA
AC004687.1	1.98e-32	1.18877	0.403	0.105	5.04e-28	cDC1	AC004687.1
RAB11FIP11	7.83e-32	1.11381	0.436	0.12	2e-27	cDC1	RAB11FIP1
COTL13	1.77e-31	1.3719	0.846	0.522	4.52e-27	cDC1	COTL1
UCP21	2.02e-31	1.20938	0.624	0.244	5.14e-27	cDC1	UCP2
C1orf21	2.88e-31	0.962242	0.322	0.072	7.34e-27	cDC1	C1orf21
EIF3L2	1.1e-30	1.16322	0.671	0.277	2.79e-26	cDC1	EIF3L
SLC38A1	1.71e-30	0.925983	0.289	0.06	4.35e-26	cDC1	SLC38A1
HLA-DQA12	4.87e-30	1.08832	0.919	0.601	1.24e-25	cDC1	HLA-DQA1
NAP1L12	5.15e-30	1.34547	0.805	0.505	1.31e-25	cDC1	NAP1L1
RAB29	3.65e-29	0.994935	0.342	0.085	9.31e-25	cDC1	RAB29
HLA-DRB52	4.26e-29	1.39637	0.779	0.397	1.09e-24	cDC1	HLA-DRB5
HLA-DRB12	5.29e-29	1.08557	0.973	0.79	1.35e-24	cDC1	HLA-DRB1
LTB1	6.21e-29	2.53719	0.302	0.07	1.58e-24	cDC1	LTB
EEF1A13	5.83e-28	0.721363	0.987	0.957	1.49e-23	cDC1	EEF1A1
TMSB4X2	1.27e-27	0.889474	1	0.988	3.23e-23	cDC1	TMSB4X
FNBP12	2.83e-27	1.18293	0.517	0.191	7.21e-23	cDC1	FNBP1
MARCKSL11	5.4e-27	1.05716	0.537	0.193	1.38e-22	cDC1	MARCKSL1
S100A102	6.43e-26	0.965676	0.946	0.72	1.64e-21	cDC1	S100A10
DENND1B	9.6e-26	1.05872	0.342	0.094	2.45e-21	cDC1	DENND1B
RGCC	1e-25	1.43278	0.47	0.168	2.56e-21	cDC1	RGCC
PTPRE2	2.43e-24	1.13479	0.597	0.255	6.2e-20	cDC1	PTPRE
ARPC22	2.62e-24	0.97028	0.872	0.634	6.69e-20	cDC1	ARPC2
C1orf1622	2.93e-24	1.24984	0.685	0.348	7.47e-20	cDC1	C1orf162
ANXA6	3.43e-24	0.970513	0.268	0.063	8.74e-20	cDC1	ANXA6
KCNK6	3.53e-24	1.11174	0.322	0.087	9e-20	cDC1	KCNK6
BTF31	1.17e-23	0.956104	0.879	0.622	2.99e-19	cDC1	BTF3
PSMB91	3.84e-23	1.2001	0.651	0.314	9.8e-19	cDC1	PSMB9
CORO1A2	5.89e-23	1.10576	0.644	0.3	1.5e-18	cDC1	CORO1A
BIRC31	6.68e-23	1.17459	0.45	0.161	1.7e-18	cDC1	BIRC3
LCP13	2.38e-22	1.12737	0.691	0.355	6.06e-18	cDC1	LCP1
LYZ2	2.56e-22	0.907097	0.866	0.583	6.52e-18	cDC1	LYZ
EIF3F2	7.1e-22	1.04768	0.651	0.323	1.81e-17	cDC1	EIF3F
CD482	2.07e-21	1.08204	0.523	0.221	5.29e-17	cDC1	CD48
ARF61	1.6e-20	1.04062	0.711	0.385	4.08e-16	cDC1	ARF6
SMIM141	1.61e-20	0.911633	0.403	0.14	4.1e-16	cDC1	SMIM14
FAU2	1.72e-20	0.601466	0.98	0.904	4.39e-16	cDC1	FAU
CIITA2	4.37e-20	0.716091	0.349	0.109	1.11e-15	cDC1	CIITA
RNH11	5.3e-20	0.973748	0.638	0.32	1.35e-15	cDC1	RNH1
HLA-B1	9.66e-20	0.685738	0.98	0.878	2.46e-15	cDC1	HLA-B
BUD23	2.14e-19	0.758675	0.362	0.122	5.47e-15	cDC1	BUD23
SERPINB14	2.46e-19	1.10123	0.564	0.271	6.27e-15	cDC1	SERPINB1
SHTN1	2.64e-19	0.956522	0.362	0.125	6.73e-15	cDC1	SHTN1
CRYBG1	2.97e-19	0.754122	0.295	0.087	7.57e-15	cDC1	CRYBG1
TMSB102	3.25e-19	0.561703	0.987	0.974	8.28e-15	cDC1	TMSB10
NACA2	1.39e-18	0.75721	0.913	0.726	3.55e-14	cDC1	NACA
CCND3	1.68e-18	0.786831	0.255	0.07	4.28e-14	cDC1	CCND3
UBA521	2.42e-18	0.559179	0.966	0.886	6.16e-14	cDC1	UBA52
PLEKHO11	2.63e-18	0.790983	0.55	0.246	6.71e-14	cDC1	PLEKHO1
PSME12	3.67e-18	0.847023	0.718	0.408	9.37e-14	cDC1	PSME1
C12orf451	4.04e-18	0.905515	0.356	0.123	1.03e-13	cDC1	C12orf45
PTP4A21	5.09e-18	0.876576	0.591	0.285	1.3e-13	cDC1	PTP4A2
RACK12	7.88e-18	0.708182	0.926	0.778	2.01e-13	cDC1	RACK1
SERPINB92	8.45e-18	1.06812	0.436	0.175	2.16e-13	cDC1	SERPINB9
CFL11	8.54e-18	0.70703	0.926	0.772	2.18e-13	cDC1	CFL1
TPMT	8.75e-18	0.914182	0.309	0.102	2.23e-13	cDC1	TPMT
DDIT42	1.09e-17	1.11032	0.577	0.283	2.78e-13	cDC1	DDIT4
RBM32	1.09e-17	0.997992	0.671	0.392	2.79e-13	cDC1	RBM3
ASAP1	1.15e-17	0.893086	0.396	0.15	2.92e-13	cDC1	ASAP1
UBXN12	2.82e-17	0.632166	0.617	0.302	7.2e-13	cDC1	UBXN1
PGLS1	3.16e-17	0.913438	0.537	0.255	8.06e-13	cDC1	PGLS
PSMB81	4.35e-17	0.780352	0.523	0.235	1.11e-12	cDC1	PSMB8
SLAMF71	7.04e-17	0.796482	0.275	0.085	1.8e-12	cDC1	SLAMF7
SLC25A62	8.06e-17	0.924338	0.805	0.573	2.06e-12	cDC1	SLC25A6
ATG31	8.88e-17	0.742619	0.45	0.19	2.27e-12	cDC1	ATG3
SMCHD1	9.34e-17	0.914243	0.315	0.107	2.38e-12	cDC1	SMCHD1
SMDT11	9.62e-17	0.79382	0.597	0.297	2.45e-12	cDC1	SMDT1
NOP532	1.07e-16	0.834838	0.591	0.298	2.74e-12	cDC1	NOP53
C20orf27	1.82e-16	1.06545	0.315	0.111	4.64e-12	cDC1	C20orf27
LYRM4	1.95e-16	0.838463	0.282	0.089	4.98e-12	cDC1	LYRM4
GDI21	4.45e-16	0.688893	0.611	0.306	1.14e-11	cDC1	GDI2
STK17B1	5.19e-16	0.740769	0.409	0.161	1.32e-11	cDC1	STK17B
TAGLN21	5.62e-16	0.773689	0.738	0.451	1.43e-11	cDC1	TAGLN2
RGS101	6.71e-16	0.828809	0.745	0.453	1.71e-11	cDC1	RGS10
DUSP41	7.71e-16	1.08767	0.295	0.1	1.97e-11	cDC1	DUSP4
MSL3	8.58e-16	0.818628	0.268	0.084	2.19e-11	cDC1	MSL3
PTMA2	9.46e-16	0.474581	0.98	0.959	2.41e-11	cDC1	PTMA
EIF3D1	1.37e-15	0.78998	0.463	0.204	3.5e-11	cDC1	EIF3D
TPM32	1.71e-15	0.910435	0.792	0.523	4.37e-11	cDC1	TPM3
CCDC6	1.84e-15	0.712397	0.262	0.082	4.71e-11	cDC1	CCDC6
SPN	9.95e-15	0.714875	0.275	0.091	2.54e-10	cDC1	SPN
MZT2A	1.18e-14	0.801142	0.49	0.224	3e-10	cDC1	MZT2A
WARS1	4.65e-14	1.00409	0.336	0.132	1.19e-09	cDC1	WARS
PABPC13	4.76e-14	0.749385	0.792	0.562	1.21e-09	cDC1	PABPC1
DPYSL22	5.58e-14	0.885757	0.483	0.239	1.42e-09	cDC1	DPYSL2
HNRNPA12	7.14e-14	0.894657	0.745	0.525	1.82e-09	cDC1	HNRNPA1
SLC25A32	1.25e-13	0.806175	0.678	0.426	3.18e-09	cDC1	SLC25A3
AP1S22	1.58e-13	0.611077	0.638	0.349	4.02e-09	cDC1	AP1S2
EIF3E3	2.07e-13	0.766788	0.671	0.403	5.29e-09	cDC1	EIF3E
GABARAPL22	2.64e-13	0.633293	0.564	0.292	6.73e-09	cDC1	GABARAPL2
CCND1	3.14e-13	0.969286	0.369	0.158	8e-09	cDC1	CCND1
CDK2AP2	3.21e-13	0.595629	0.362	0.149	8.2e-09	cDC1	CDK2AP2
H3F3B3	4.05e-13	0.486998	0.933	0.811	1.03e-08	cDC1	H3F3B
RAB321	4.13e-13	0.8151	0.483	0.241	1.05e-08	cDC1	RAB32
HLA-DQA22	4.44e-13	0.942956	0.362	0.154	1.13e-08	cDC1	HLA-DQA2
CD372	4.78e-13	0.631476	0.577	0.296	1.22e-08	cDC1	CD37
HCLS11	5e-13	0.625417	0.51	0.253	1.28e-08	cDC1	HCLS1
HLA-DMA1	5.83e-13	0.522466	0.846	0.524	1.49e-08	cDC1	HLA-DMA
UBE2N	6.44e-13	0.703762	0.443	0.212	1.64e-08	cDC1	UBE2N
TMEM50B	6.91e-13	0.630068	0.289	0.104	1.76e-08	cDC1	TMEM50B
EIF3M1	7.65e-13	0.698935	0.463	0.226	1.95e-08	cDC1	EIF3M
CSF2RA2	8.76e-13	0.589272	0.383	0.164	2.23e-08	cDC1	CSF2RA
ID22	9.04e-13	1	0.718	0.512	2.31e-08	cDC1	ID2
HINT12	1.32e-12	0.587951	0.832	0.602	3.36e-08	cDC1	HINT1
EIF6	1.41e-12	0.577382	0.463	0.221	3.6e-08	cDC1	EIF6
SFT2D2	1.49e-12	0.692856	0.342	0.142	3.81e-08	cDC1	SFT2D2
FAM49B1	1.5e-12	0.735373	0.711	0.434	3.84e-08	cDC1	FAM49B
MTDH1	1.72e-12	0.67318	0.745	0.472	4.38e-08	cDC1	MTDH
HLA-C2	1.72e-12	0.604479	0.899	0.746	4.4e-08	cDC1	HLA-C
PARVG	1.93e-12	0.635328	0.315	0.123	4.91e-08	cDC1	PARVG
JMJD1C1	2.31e-12	0.833572	0.409	0.189	5.9e-08	cDC1	JMJD1C
SPINT22	2.5e-12	0.607562	0.523	0.268	6.36e-08	cDC1	SPINT2
LSM61	3.32e-12	0.617832	0.423	0.198	8.47e-08	cDC1	LSM6
EIF14	3.33e-12	0.521205	0.926	0.798	8.5e-08	cDC1	EIF1
PSME22	3.36e-12	0.777187	0.685	0.459	8.56e-08	cDC1	PSME2
VIM2	4.02e-12	0.513814	0.926	0.822	1.03e-07	cDC1	VIM
CYTIP2	5e-12	0.805934	0.322	0.132	1.28e-07	cDC1	CYTIP
DBNL2	6.19e-12	0.554094	0.423	0.198	1.58e-07	cDC1	DBNL
ARHGDIB2	6.75e-12	0.67356	0.745	0.488	1.72e-07	cDC1	ARHGDIB
CADM1	6.78e-12	0.496511	0.275	0.101	1.73e-07	cDC1	CADM1
ALDH22	7.58e-12	0.6264	0.477	0.234	1.93e-07	cDC1	ALDH2
PSMA12	8.38e-12	0.61346	0.523	0.28	2.14e-07	cDC1	PSMA1
ANKRD441	9.23e-12	0.485475	0.309	0.12	2.36e-07	cDC1	ANKRD44
CDC42SE21	9.34e-12	0.754969	0.376	0.171	2.38e-07	cDC1	CDC42SE2
PTRHD11	9.35e-12	0.660157	0.383	0.168	2.39e-07	cDC1	PTRHD1
PPT1	9.91e-12	0.778902	0.584	0.338	2.53e-07	cDC1	PPT1
CAMK2D	1.19e-11	0.655758	0.255	0.095	3.03e-07	cDC1	CAMK2D
FGL22	1.4e-11	0.62132	0.557	0.298	3.58e-07	cDC1	FGL2
HLA-DMB1	1.76e-11	0.619531	0.638	0.352	4.48e-07	cDC1	HLA-DMB
CYB5R3	1.78e-11	0.72833	0.362	0.164	4.54e-07	cDC1	CYB5R3
NABP11	2.26e-11	0.612395	0.416	0.197	5.78e-07	cDC1	NABP1
TAF101	2.42e-11	0.503294	0.315	0.129	6.17e-07	cDC1	TAF10
EIF5A	2.76e-11	0.702835	0.57	0.333	7.04e-07	cDC1	EIF5A
CXCR43	2.81e-11	0.887382	0.611	0.371	7.17e-07	cDC1	CXCR4
STK42	3.02e-11	0.694039	0.443	0.222	7.7e-07	cDC1	STK4
NDUFV21	3.46e-11	0.606774	0.517	0.28	8.82e-07	cDC1	NDUFV2
ELOVL5	3.76e-11	0.364937	0.315	0.127	9.58e-07	cDC1	ELOVL5
HMGA1	4.8e-11	0.602979	0.456	0.231	1.22e-06	cDC1	HMGA1
CD553	4.87e-11	0.468354	0.362	0.16	1.24e-06	cDC1	CD55
MYADM	5.09e-11	0.627071	0.289	0.117	1.3e-06	cDC1	MYADM
NDUFS4	5.26e-11	0.553663	0.356	0.16	1.34e-06	cDC1	NDUFS4
CSK	5.9e-11	0.648074	0.322	0.138	1.5e-06	cDC1	CSK
CCNI3	6.1e-11	0.643272	0.691	0.449	1.56e-06	cDC1	CCNI
ARPC1B1	6.31e-11	0.657785	0.651	0.429	1.61e-06	cDC1	ARPC1B
EIF3K1	7.26e-11	0.564061	0.772	0.513	1.85e-06	cDC1	EIF3K
ATP5PB1	7.73e-11	0.576827	0.53	0.293	1.97e-06	cDC1	ATP5PB
ENSA1	7.89e-11	0.621775	0.45	0.229	2.01e-06	cDC1	ENSA
LDHB1	7.97e-11	0.589474	0.523	0.279	2.03e-06	cDC1	LDHB
SRSF7	8.36e-11	0.624541	0.564	0.318	2.13e-06	cDC1	SRSF7
G3BP2	8.83e-11	0.570973	0.315	0.134	2.25e-06	cDC1	G3BP2
H2AFY1	1.02e-10	0.608383	0.658	0.425	2.61e-06	cDC1	H2AFY
SLC25A51	1.03e-10	0.680585	0.698	0.461	2.64e-06	cDC1	SLC25A5
VSIR1	1.11e-10	0.683821	0.336	0.144	2.84e-06	cDC1	VSIR
LSM71	1.33e-10	0.585857	0.577	0.322	3.4e-06	cDC1	LSM7
COX7C1	1.67e-10	0.442513	0.94	0.746	4.27e-06	cDC1	COX7C
CCT81	2.06e-10	0.507628	0.416	0.208	5.27e-06	cDC1	CCT8
SRP19	2.07e-10	0.782541	0.342	0.157	5.28e-06	cDC1	SRP19
ISG201	2.19e-10	0.824488	0.336	0.153	5.58e-06	cDC1	ISG20
EVI2B1	3.03e-10	0.583992	0.423	0.214	7.73e-06	cDC1	EVI2B
PSMA21	4.06e-10	0.759496	0.43	0.227	1.04e-05	cDC1	PSMA2
RSL24D12	4.16e-10	0.533801	0.47	0.248	1.06e-05	cDC1	RSL24D1
CDV3	4.29e-10	0.525718	0.349	0.159	1.1e-05	cDC1	CDV3
ITGB22	5.21e-10	0.559484	0.705	0.441	1.33e-05	cDC1	ITGB2
IL2RG1	5.8e-10	0.559518	0.282	0.117	1.48e-05	cDC1	IL2RG
H3F3A2	6.9e-10	0.438146	0.926	0.812	1.76e-05	cDC1	H3F3A
ZFAS12	7.05e-10	0.516332	0.752	0.487	1.8e-05	cDC1	ZFAS1
AREG3	7.46e-10	1.12925	0.389	0.193	1.9e-05	cDC1	AREG
MYL12A1	8.32e-10	0.617428	0.799	0.597	2.12e-05	cDC1	MYL12A
IFI161	8.4e-10	0.689734	0.523	0.306	2.14e-05	cDC1	IFI16
HIGD2A1	9.23e-10	0.518078	0.631	0.385	2.35e-05	cDC1	HIGD2A
MTPN	9.31e-10	0.541845	0.53	0.303	2.38e-05	cDC1	MTPN
EEF1D1	9.57e-10	0.559231	0.893	0.686	2.44e-05	cDC1	EEF1D
2024-03-11	1.25e-09	0.488698	0.409	0.202	3.2e-05	cDC1	2024-03-01
MIS18BP1	1.37e-09	0.581577	0.262	0.106	3.5e-05	cDC1	MIS18BP1
ARPC31	1.79e-09	0.503452	0.846	0.62	4.55e-05	cDC1	ARPC3
CYLD	1.83e-09	0.51685	0.289	0.124	4.67e-05	cDC1	CYLD
BLOC1S6	2.04e-09	0.499468	0.302	0.135	5.2e-05	cDC1	BLOC1S6
FBL1	2.04e-09	0.708983	0.369	0.185	5.22e-05	cDC1	FBL
NPM12	2.21e-09	0.579449	0.738	0.52	5.65e-05	cDC1	NPM1
CAT	2.25e-09	0.86424	0.289	0.127	5.74e-05	cDC1	CAT
BID1	2.39e-09	0.696771	0.403	0.214	6.09e-05	cDC1	BID
SRI1	2.48e-09	0.478535	0.456	0.245	6.33e-05	cDC1	SRI
EIF3I1	2.55e-09	0.431757	0.403	0.204	6.51e-05	cDC1	EIF3I
AES	2.71e-09	0.454839	0.342	0.161	6.92e-05	cDC1	AES
SERPINF12	3.72e-09	0.440803	0.43	0.22	9.49e-05	cDC1	SERPINF1
WDR33	3.88e-09	0.558057	0.275	0.118	9.9e-05	cDC1	WDR33
TUBA1A2	4.04e-09	0.56648	0.443	0.236	0.000103147	cDC1	TUBA1A
MED281	4.5e-09	0.472822	0.329	0.152	0.000114664	cDC1	MED28
EEF21	5.74e-09	0.502426	0.718	0.496	0.0001463	cDC1	EEF2
TES	6.02e-09	0.436684	0.289	0.126	0.000153564	cDC1	TES
ACTR32	6.03e-09	0.630488	0.611	0.405	0.000153825	cDC1	ACTR3
NSA21	6.16e-09	0.637767	0.45	0.249	0.00015725	cDC1	NSA2
UBE2K	7.21e-09	0.565449	0.349	0.173	0.000183837	cDC1	UBE2K
SNAP23	7.83e-09	0.44153	0.309	0.142	0.000199644	cDC1	SNAP23
COX5A	7.96e-09	0.42498	0.664	0.409	0.000203069	cDC1	COX5A
UPF2	8.37e-09	0.501321	0.376	0.187	0.000213542	cDC1	UPF2
KDM5A	8.77e-09	0.43175	0.268	0.115	0.00022383	cDC1	KDM5A
SELPLG	9.53e-09	0.442574	0.275	0.117	0.000243163	cDC1	SELPLG
MAP3K131	1.19e-08	0.83675	0.302	0.145	0.000302362	cDC1	MAP3K13
APH1A	1.34e-08	0.515226	0.389	0.204	0.000341352	cDC1	APH1A
C1QBP	1.46e-08	0.614148	0.416	0.228	0.000373096	cDC1	C1QBP
NFKBID2	1.61e-08	0.627754	0.295	0.136	0.000410965	cDC1	NFKBID
VASP2	1.61e-08	0.571581	0.416	0.224	0.000411679	cDC1	VASP
EIF3G1	1.62e-08	0.47606	0.49	0.279	0.000413183	cDC1	EIF3G
SMCO41	1.77e-08	0.505925	0.403	0.209	0.000451156	cDC1	SMCO4
MPEG1	1.78e-08	0.551269	0.322	0.155	0.00045507	cDC1	MPEG1
LGALS9	1.89e-08	0.514929	0.477	0.272	0.000481375	cDC1	LGALS9
ATP1A1	1.95e-08	0.516256	0.45	0.247	0.000496341	cDC1	ATP1A1
MYL61	2.17e-08	0.398809	0.946	0.826	0.000552747	cDC1	MYL6
PFDN2	2.23e-08	0.53269	0.557	0.325	0.000568123	cDC1	PFDN2
LY861	2.37e-08	0.588452	0.383	0.201	0.000605069	cDC1	LY86
SP1101	2.39e-08	0.490055	0.336	0.163	0.000608637	cDC1	SP110
EID1	2.99e-08	0.402807	0.517	0.297	0.000761987	cDC1	EID1
EIF3H1	4.25e-08	0.496529	0.503	0.312	0.00108355	cDC1	EIF3H
TRIM221	5.28e-08	0.482414	0.322	0.156	0.00134608	cDC1	TRIM22
COX7A2L1	6.05e-08	0.431862	0.47	0.267	0.00154416	cDC1	COX7A2L
BRK11	6.09e-08	0.465397	0.638	0.432	0.00155242	cDC1	BRK1
EZR	6.48e-08	0.469664	0.409	0.22	0.00165268	cDC1	EZR
TUFM	7.02e-08	0.329905	0.443	0.245	0.00179094	cDC1	TUFM
HCK1	8e-08	0.610681	0.342	0.175	0.00204061	cDC1	HCK
PTPN21	8.06e-08	0.527347	0.295	0.143	0.00205642	cDC1	PTPN2
SAMHD11	8.84e-08	0.448013	0.537	0.323	0.00225581	cDC1	SAMHD1
HSPA8	9.35e-08	0.405565	0.752	0.521	0.0023848	cDC1	HSPA8
RBCK1	9.39e-08	0.5391	0.268	0.124	0.00239483	cDC1	RBCK1
RAB7A	1.17e-07	0.405258	0.57	0.358	0.00297181	cDC1	RAB7A
PLEK1	1.36e-07	0.578098	0.557	0.361	0.00346885	cDC1	PLEK
JUNB3	1.75e-07	0.466005	0.785	0.558	0.00446766	cDC1	JUNB
THRAP3	1.88e-07	0.325587	0.362	0.189	0.00479812	cDC1	THRAP3
ATP5F1A	1.9e-07	0.510946	0.483	0.288	0.00483579	cDC1	ATP5F1A
PRDX2	1.92e-07	0.427477	0.336	0.17	0.00489579	cDC1	PRDX2
MCL11	1.92e-07	0.351691	0.718	0.489	0.00490501	cDC1	MCL1
PAK11	1.99e-07	0.425781	0.336	0.17	0.00506446	cDC1	PAK1
SNRPD3	2.08e-07	0.469493	0.45	0.256	0.0053047	cDC1	SNRPD3
SRSF91	2.14e-07	0.427028	0.517	0.313	0.00546879	cDC1	SRSF9
CLNS1A1	2.28e-07	0.467982	0.329	0.17	0.00581309	cDC1	CLNS1A
GYPC	2.38e-07	0.469654	0.396	0.219	0.00606079	cDC1	GYPC
HLA-A1	2.56e-07	0.344666	0.94	0.834	0.0065372	cDC1	HLA-A
FNIP21	2.78e-07	0.289737	0.436	0.244	0.00710141	cDC1	FNIP2
HMGN11	2.92e-07	0.450047	0.658	0.453	0.00744912	cDC1	HMGN1
SERPINB6	3.14e-07	0.527107	0.362	0.201	0.00801215	cDC1	SERPINB6
SRSF2	3.26e-07	0.487127	0.611	0.402	0.0083032	cDC1	SRSF2
SNRPB	3.4e-07	0.459888	0.49	0.306	0.0086808	cDC1	SNRPB
IKZF1	3.64e-07	0.517248	0.255	0.119	0.00929651	cDC1	IKZF1
POLR1D1	3.74e-07	0.449581	0.389	0.218	0.00952931	cDC1	POLR1D
SEC13	4.1e-07	0.361225	0.255	0.119	0.0104627	cDC1	SEC13
IRF7	4.25e-07	0.33554	0.289	0.141	0.010849	cDC1	IRF7
ESD1	4.35e-07	0.443821	0.362	0.198	0.0111027	cDC1	ESD
NASP	4.52e-07	0.778155	0.315	0.167	0.011536	cDC1	NASP
CD862	5.14e-07	0.529524	0.369	0.204	0.0131236	cDC1	CD86
YWHAZ1	5.56e-07	0.534509	0.725	0.527	0.0141813	cDC1	YWHAZ
ATP5MG1	5.71e-07	0.351726	0.886	0.712	0.0145589	cDC1	ATP5MG
OTULINL1	6.37e-07	0.544965	0.282	0.14	0.0162491	cDC1	OTULINL
VPS281	6.64e-07	0.433444	0.47	0.287	0.0169371	cDC1	VPS28
ATP5F1D	6.85e-07	0.379884	0.631	0.407	0.017461	cDC1	ATP5F1D
GNAI21	8.14e-07	0.509463	0.644	0.455	0.0207562	cDC1	GNAI2
TMX1	8.22e-07	0.280779	0.295	0.148	0.020965	cDC1	TMX1
APRT1	9.41e-07	0.408255	0.55	0.361	0.0239937	cDC1	APRT
ARPC5L	9.51e-07	0.411591	0.275	0.135	0.0242715	cDC1	ARPC5L
EFHD21	9.7e-07	0.430836	0.55	0.356	0.0247432	cDC1	EFHD2
GSTK11	9.88e-07	0.368223	0.43	0.245	0.0252078	cDC1	GSTK1
SNRPF	9.89e-07	0.409681	0.51	0.317	0.025223	cDC1	SNRPF
SRSF31	1.04e-06	0.364511	0.664	0.459	0.0265548	cDC1	SRSF3
IGBP1	1.32e-06	0.360886	0.255	0.122	0.0336591	cDC1	IGBP1
ARGLU11	1.4e-06	0.351816	0.43	0.249	0.0356416	cDC1	ARGLU1
MBP	1.66e-06	0.501311	0.295	0.155	0.0424055	cDC1	MBP
RSL1D1	1.66e-06	0.391489	0.356	0.198	0.0424724	cDC1	RSL1D1
HSPD11	1.67e-06	0.254018	0.49	0.301	0.0427233	cDC1	HSPD1
CELF23	1.72e-06	0.439815	0.423	0.254	0.0438637	cDC1	CELF2
C9orf78	1.81e-06	0.459736	0.275	0.138	0.0461193	cDC1	C9orf78
RAB11A1	1.84e-06	0.439654	0.416	0.245	0.0469615	cDC1	RAB11A
SARAF2	1.87e-06	0.39868	0.55	0.359	0.0476024	cDC1	SARAF
HNRNPK	1.98e-06	0.368946	0.664	0.459	0.0503971	cDC1	HNRNPK
CNOT7	1.99e-06	0.363397	0.262	0.13	0.0507185	cDC1	CNOT7
RTRAF2	2.06e-06	0.275989	0.45	0.266	0.0524219	cDC1	RTRAF
TMEM2561	2.07e-06	0.529261	0.356	0.198	0.0527871	cDC1	TMEM256
CMIP	2.1e-06	0.289152	0.255	0.124	0.053633	cDC1	CMIP
IDH2	2.11e-06	0.389084	0.376	0.213	0.0538948	cDC1	IDH2
COX4I1	2.15e-06	0.284877	0.933	0.744	0.0548514	cDC1	COX4I1
IRF12	2.16e-06	0.755734	0.369	0.216	0.0552141	cDC1	IRF1
MRPL18	2.17e-06	0.410148	0.362	0.203	0.0553304	cDC1	MRPL18
CNBP1	2.22e-06	0.485074	0.47	0.301	0.056644	cDC1	CNBP
GTF3A	2.31e-06	0.461844	0.409	0.242	0.0588461	cDC1	GTF3A
ATP5F1B	2.32e-06	0.451398	0.564	0.367	0.0590544	cDC1	ATP5F1B
DECR1	2.51e-06	0.429414	0.255	0.128	0.0639728	cDC1	DECR1
ARPC41	3.16e-06	0.464531	0.497	0.322	0.0806323	cDC1	ARPC4
DUSP22	3.3e-06	0.659271	0.309	0.171	0.0842204	cDC1	DUSP2
ABI3	3.64e-06	0.44111	0.262	0.132	0.0927527	cDC1	ABI3
ZC3HAV1	3.64e-06	0.508547	0.282	0.147	0.0928265	cDC1	ZC3HAV1
XRCC6	3.68e-06	0.274633	0.383	0.22	0.0939251	cDC1	XRCC6
HNRNPA01	3.9e-06	0.401552	0.423	0.255	0.0995112	cDC1	HNRNPA0
PSMD3	4.12e-06	0.366601	0.268	0.136	0.105023	cDC1	PSMD3
DEK	4.97e-06	0.556207	0.503	0.339	0.126749	cDC1	DEK
UFC11	5.05e-06	0.415211	0.396	0.238	0.128822	cDC1	UFC1
ABRACL	5.18e-06	0.296467	0.443	0.264	0.132211	cDC1	ABRACL
PSMG21	5.21e-06	0.372289	0.336	0.188	0.132952	cDC1	PSMG2
SRSF52	5.45e-06	0.356392	0.497	0.318	0.139085	cDC1	SRSF5
ETFA	5.6e-06	0.39264	0.262	0.136	0.142952	cDC1	ETFA
LDHA1	5.91e-06	0.488114	0.651	0.451	0.150833	cDC1	LDHA
SET1	6.03e-06	0.451068	0.658	0.45	0.153818	cDC1	SET
CLEC7A2	6.37e-06	0.432023	0.456	0.282	0.162521	cDC1	CLEC7A
RBPJ1	7.51e-06	0.260745	0.423	0.255	0.191505	cDC1	RBPJ
DHX36	7.66e-06	0.505141	0.309	0.174	0.195454	cDC1	DHX36
ARF51	7.88e-06	0.419401	0.289	0.156	0.200897	cDC1	ARF5
RHOC1	8.03e-06	0.298079	0.369	0.211	0.204792	cDC1	RHOC
BBX	8.26e-06	0.414495	0.268	0.14	0.210586	cDC1	BBX
TSC22D33	8.67e-06	0.294756	0.564	0.375	0.221205	cDC1	TSC22D3
DDX461	8.92e-06	0.27283	0.389	0.225	0.2275	cDC1	DDX46
FKBP52	1.09e-05	0.523216	0.309	0.171	0.278287	cDC1	FKBP5
MBNL11	1.1e-05	0.390488	0.463	0.292	0.281728	cDC1	MBNL1
RBMX1	1.17e-05	0.437532	0.376	0.226	0.298189	cDC1	RBMX
ANKRD11	1.17e-05	0.28857	0.369	0.214	0.299267	cDC1	ANKRD11
H1FX	1.21e-05	0.440403	0.275	0.149	0.309349	cDC1	H1FX
C19orf53	1.26e-05	0.45802	0.564	0.389	0.321411	cDC1	C19orf53
PARK72	1.32e-05	0.326261	0.591	0.399	0.336195	cDC1	PARK7
CDC422	1.39e-05	0.348713	0.725	0.535	0.355193	cDC1	CDC42
RBM8A	1.54e-05	0.256466	0.544	0.346	0.393421	cDC1	RBM8A
MCTS1	1.56e-05	0.352144	0.282	0.152	0.398603	cDC1	MCTS1
SOX4	1.61e-05	0.74447	0.315	0.183	0.411548	cDC1	SOX4
SYF2	1.63e-05	0.290634	0.409	0.245	0.415273	cDC1	SYF2
SAP18	1.71e-05	0.394919	0.604	0.436	0.436781	cDC1	SAP18
TNFAIP81	1.71e-05	0.380102	0.302	0.17	0.437056	cDC1	TNFAIP8
SNHG82	1.8e-05	0.336548	0.443	0.278	0.45906	cDC1	SNHG8
PPM1G	1.8e-05	0.418236	0.282	0.157	0.459212	cDC1	PPM1G
CHMP1B2	1.9e-05	0.500394	0.463	0.297	0.484318	cDC1	CHMP1B
PDE4B1	1.9e-05	0.35818	0.268	0.142	0.48499	cDC1	PDE4B
ERGIC3	1.94e-05	0.419956	0.349	0.205	0.493855	cDC1	ERGIC3
PRMT11	1.96e-05	0.303136	0.282	0.154	0.500282	cDC1	PRMT1
CAMLG	1.98e-05	0.370568	0.289	0.159	0.504486	cDC1	CAMLG
DDOST	2.02e-05	0.39058	0.275	0.151	0.514279	cDC1	DDOST
CCT6A	2.06e-05	0.508827	0.329	0.2	0.524863	cDC1	CCT6A
ATP5F1C1	2.11e-05	0.278658	0.47	0.302	0.538254	cDC1	ATP5F1C
WDR1	2.22e-05	0.429289	0.409	0.261	0.567271	cDC1	WDR1
REL2	2.32e-05	0.264863	0.537	0.359	0.590941	cDC1	REL
BTG21	2.36e-05	0.388383	0.396	0.242	0.603153	cDC1	BTG2
CALR1	2.37e-05	0.484956	0.685	0.516	0.604788	cDC1	CALR
PPP1CC	2.55e-05	0.376287	0.289	0.162	0.650142	cDC1	PPP1CC
VMP11	2.55e-05	0.378515	0.577	0.403	0.650778	cDC1	VMP1
TRMT112	2.73e-05	0.31445	0.584	0.401	0.695524	cDC1	TRMT112
UBE2I1	2.82e-05	0.366352	0.409	0.262	0.718284	cDC1	UBE2I
ALKBH71	2.95e-05	0.383003	0.369	0.223	0.75225	cDC1	ALKBH7
ADA2	2.96e-05	0.427848	0.356	0.213	0.754945	cDC1	ADA2
SSR22	2.96e-05	0.292184	0.517	0.347	0.75574	cDC1	SSR2
VDAC3	3.02e-05	0.567837	0.268	0.148	0.770363	cDC1	VDAC3
COMMD61	3.36e-05	0.281666	0.752	0.547	0.857538	cDC1	COMMD6
HSPB11	3.41e-05	0.483004	0.282	0.161	0.870161	cDC1	HSPB11
TPT13	3.49e-05	0.279669	0.96	0.897	0.889358	cDC1	TPT1
GHITM1	3.54e-05	0.381911	0.423	0.272	0.902621	cDC1	GHITM
LSM4	3.58e-05	0.425473	0.409	0.256	0.91268	cDC1	LSM4
HNRNPD	3.63e-05	0.42921	0.456	0.296	0.925042	cDC1	HNRNPD
GNG51	4.22e-05	0.311597	0.705	0.528	1	cDC1	GNG5
LAP32	4.22e-05	0.359136	0.45	0.292	1	cDC1	LAP3
UQCRFS1	4.25e-05	0.310448	0.43	0.272	1	cDC1	UQCRFS1
MAP3K83	4.32e-05	0.559375	0.302	0.177	1	cDC1	MAP3K8
ASH1L1	4.37e-05	0.340485	0.262	0.142	1	cDC1	ASH1L
MDH21	4.74e-05	0.289511	0.356	0.215	1	cDC1	MDH2
BAZ1A1	5.08e-05	0.426218	0.342	0.208	1	cDC1	BAZ1A
CCDC12	5.38e-05	0.30359	0.268	0.149	1	cDC1	CCDC12
PMAIP11	5.77e-05	0.31685	0.289	0.163	1	cDC1	PMAIP1
DDT	5.85e-05	0.342592	0.517	0.345	1	cDC1	DDT
MYL12B	5.94e-05	0.339213	0.671	0.482	1	cDC1	MYL12B
SERBP1	6.1e-05	0.299614	0.557	0.382	1	cDC1	SERBP1
NBEAL11	6.35e-05	0.390863	0.336	0.204	1	cDC1	NBEAL1
ATRX	6.42e-05	0.326621	0.315	0.184	1	cDC1	ATRX
GPSM31	6.67e-05	0.310857	0.423	0.276	1	cDC1	GPSM3
DHRS7	6.77e-05	0.288074	0.295	0.168	1	cDC1	DHRS7
CCDC88A1	7.29e-05	0.304114	0.45	0.291	1	cDC1	CCDC88A
PPP1CB1	7.53e-05	0.540749	0.483	0.342	1	cDC1	PPP1CB
SEC11A1	7.59e-05	0.307669	0.57	0.394	1	cDC1	SEC11A
HNRNPH1	7.71e-05	0.268564	0.564	0.386	1	cDC1	HNRNPH1
PSMB7	8.51e-05	0.40026	0.376	0.241	1	cDC1	PSMB7
PRMT2	8.84e-05	0.465938	0.356	0.224	1	cDC1	PRMT2
CFLAR1	8.85e-05	0.328896	0.463	0.307	1	cDC1	CFLAR
ILF2	9.14e-05	0.513514	0.282	0.165	1	cDC1	ILF2
CAP1	9.2e-05	0.317566	0.664	0.496	1	cDC1	CAP1
DNAJA11	9.37e-05	0.338968	0.55	0.385	1	cDC1	DNAJA1
RBM392	9.79e-05	0.252368	0.597	0.422	1	cDC1	RBM39
UBE2F	0.000100285	0.474265	0.262	0.149	1	cDC1	UBE2F
EVL	0.000101208	0.333125	0.289	0.168	1	cDC1	EVL
KMT2C	0.000102476	0.39042	0.255	0.142	1	cDC1	KMT2C
SYNGR22	0.000110775	0.446925	0.523	0.372	1	cDC1	SYNGR2
SNRPD2	0.000121772	0.258408	0.644	0.45	1	cDC1	SNRPD2
BAG1	0.000124781	0.476839	0.315	0.19	1	cDC1	BAG1
TXNL11	0.000126214	0.27748	0.295	0.174	1	cDC1	TXNL1
SYAP11	0.000146705	0.370915	0.329	0.204	1	cDC1	SYAP1
PTPN61	0.000149592	0.260014	0.275	0.159	1	cDC1	PTPN6
EIF4B	0.000157508	0.360438	0.369	0.236	1	cDC1	EIF4B
HLA-F1	0.000158991	0.308606	0.295	0.174	1	cDC1	HLA-F
TOMM72	0.000160159	0.287438	0.799	0.63	1	cDC1	TOMM7
PRCP1	0.000166956	0.41825	0.282	0.169	1	cDC1	PRCP
TRA2A	0.000172571	0.391124	0.322	0.199	1	cDC1	TRA2A
CDC37	0.000182376	0.339476	0.349	0.223	1	cDC1	CDC37
HAVCR2	0.000182707	0.40179	0.336	0.211	1	cDC1	HAVCR2
RILPL22	0.000183148	0.423637	0.322	0.199	1	cDC1	RILPL2
CCT2	0.000189445	0.358549	0.268	0.16	1	cDC1	CCT2
SKP11	0.000201216	0.310464	0.658	0.502	1	cDC1	SKP1
CAPZB	0.000205883	0.279163	0.577	0.417	1	cDC1	CAPZB
CLIC11	0.000218118	0.334203	0.732	0.558	1	cDC1	CLIC1
MAT2A1	0.000218325	0.355454	0.356	0.231	1	cDC1	MAT2A
HNRNPA2B1	0.000231007	0.384783	0.711	0.559	1	cDC1	HNRNPA2B1
IFITM22	0.000233594	0.563329	0.43	0.299	1	cDC1	IFITM2
PYCARD1	0.000237501	0.375712	0.544	0.4	1	cDC1	PYCARD
CHD9	0.000244481	0.265183	0.289	0.174	1	cDC1	CHD9
SUPT4H11	0.000244628	0.275614	0.383	0.246	1	cDC1	SUPT4H1
TERF2IP	0.000263021	0.290433	0.282	0.169	1	cDC1	TERF2IP
KLF42	0.000269027	0.437125	0.356	0.228	1	cDC1	KLF4
SPI11	0.000270926	0.317088	0.544	0.389	1	cDC1	SPI1
C6orf481	0.000299383	0.438083	0.383	0.245	1	cDC1	C6orf48
PDIA3	0.000317187	0.258398	0.47	0.33	1	cDC1	PDIA3
TBCB1	0.000327027	0.276649	0.362	0.233	1	cDC1	TBCB
PYURF1	0.000365367	0.406324	0.322	0.207	1	cDC1	PYURF
ARID1B1	0.00036964	0.337466	0.268	0.16	1	cDC1	ARID1B
HNRNPU	0.000376363	0.351805	0.611	0.466	1	cDC1	HNRNPU
CD832	0.00038135	0.261852	0.53	0.375	1	cDC1	CD83
PRRC2C1	0.000443495	0.251034	0.47	0.328	1	cDC1	PRRC2C
FAM133B	0.000456557	0.264214	0.396	0.257	1	cDC1	FAM133B
GNB1	0.000582362	0.273136	0.362	0.241	1	cDC1	GNB1
GLIPR22	0.000583091	0.44637	0.295	0.182	1	cDC1	GLIPR2
HMGN33	0.000596502	0.303638	0.43	0.297	1	cDC1	HMGN3
RWDD11	0.000600836	0.287624	0.409	0.276	1	cDC1	RWDD1
OSBPL8	0.000681053	0.316239	0.329	0.211	1	cDC1	OSBPL8
ANP32B	0.000757342	0.250572	0.43	0.301	1	cDC1	ANP32B
DDX212	0.000759604	0.268088	0.423	0.292	1	cDC1	DDX21
AKIRIN2	0.000904867	0.25483	0.268	0.163	1	cDC1	AKIRIN2
PSMB11	0.000943926	0.283162	0.537	0.397	1	cDC1	PSMB1
ZYX	0.00102085	0.30499	0.356	0.238	1	cDC1	ZYX
PHACTR12	0.00104079	0.521692	0.356	0.237	1	cDC1	PHACTR1
SNRPE	0.00119723	0.250278	0.477	0.342	1	cDC1	SNRPE
TIMM10	0.0012534	0.280414	0.295	0.185	1	cDC1	TIMM10
U2SURP	0.00127622	0.307721	0.262	0.165	1	cDC1	U2SURP
FUS1	0.00149223	0.286251	0.537	0.408	1	cDC1	FUS
GNB2	0.00151005	0.276746	0.416	0.298	1	cDC1	GNB2
ERP291	0.00152399	0.263531	0.456	0.324	1	cDC1	ERP29
NDUFB51	0.00157151	0.317565	0.322	0.215	1	cDC1	NDUFB5
CAPNS1	0.0017105	0.401971	0.356	0.244	1	cDC1	CAPNS1
C1orf43	0.00231098	0.442305	0.322	0.217	1	cDC1	C1orf43
ADRM11	0.00239887	0.287557	0.329	0.227	1	cDC1	ADRM1
IER51	0.00264248	0.354381	0.336	0.233	1	cDC1	IER5
PSMA41	0.00285813	0.284209	0.477	0.361	1	cDC1	PSMA4
SMAP22	0.00298478	0.30551	0.262	0.172	1	cDC1	SMAP2
SDF2L11	0.00328204	0.309409	0.362	0.253	1	cDC1	SDF2L1
COPE	0.00334218	0.3448	0.483	0.368	1	cDC1	COPE
PTMS1	0.0041311	0.370282	0.342	0.24	1	cDC1	PTMS
PNISR2	0.00441426	0.297288	0.389	0.284	1	cDC1	PNISR
TWF2	0.00456814	0.2857	0.289	0.194	1	cDC1	TWF2
POLR2E1	0.00475549	0.28809	0.322	0.227	1	cDC1	POLR2E
NME31	0.00667321	0.250398	0.262	0.175	1	cDC1	NME3
PIM31	0.00797614	0.37843	0.262	0.184	1	cDC1	PIM3
IFI301	0.00832049	0.254179	0.383	0.281	1	cDC1	IFI30
SNU13	0.00863615	0.258986	0.477	0.362	1	cDC1	SNU13
FAAP20	0.00943066	0.261706	0.275	0.192	1	cDC1	FAAP20
GZMB	0	5.59619	0.902	0.009	0	pDC	GZMB
JCHAIN	0	5.16817	0.891	0.035	0	pDC	JCHAIN
PTGDS	0	5.11128	0.473	0.007	0	pDC	PTGDS
PLAC8	0	3.91043	0.844	0.064	0	pDC	PLAC8
CLIC3	0	3.6092	0.589	0.009	0	pDC	CLIC3
ITM2C	0	3.41403	0.716	0.041	0	pDC	ITM2C
C12orf75	0	3.3506	0.705	0.059	0	pDC	C12orf75
BCL11A	0	3.26434	0.662	0.04	0	pDC	BCL11A
TCL1A	0	3.17144	0.313	0.001	0	pDC	TCL1A
LILRA4	0	3.16378	0.564	0.008	0	pDC	LILRA4
MZB1	0	2.89399	0.509	0.012	0	pDC	MZB1
IRF4	0	2.81118	0.429	0.018	0	pDC	IRF4
SCT	0	2.77139	0.433	0.001	0	pDC	SCT
IL3RA	0	2.65667	0.48	0.024	0	pDC	IL3RA
SPIB	0	2.55823	0.455	0.022	0	pDC	SPIB
SMPD3	0	2.50583	0.4	0.003	0	pDC	SMPD3
CXCR3	0	2.36281	0.411	0.01	0	pDC	CXCR3
DERL3	0	2.34054	0.396	0.011	0	pDC	DERL3
LAMP5	0	2.10028	0.291	0.003	0	pDC	LAMP5
PTCRA	0	1.9489	0.276	0.005	0	pDC	PTCRA
MAP1A	0	1.93446	0.313	0.009	0	pDC	MAP1A
FAM129C	0	1.9237	0.273	0.001	0	pDC	FAM129C
CLEC4C	0	1.81589	0.28	0.001	0	pDC	CLEC4C
DNASE1L31	2.22e-271	1.75221	0.258	0.009	5.67e-267	pDC	DNASE1L3
SELL1	8.1e-268	2.47383	0.465	0.035	2.07e-263	pDC	SELL
IRF71	6.34e-260	3.59765	0.778	0.128	1.62e-255	pDC	IRF7
TSPAN13	2.13e-254	2.64356	0.542	0.054	5.44e-250	pDC	TSPAN13
PLD4	7.75e-223	2.7041	0.585	0.074	1.98e-218	pDC	PLD4
FUT7	2.66e-219	1.90969	0.262	0.012	6.78e-215	pDC	FUT7
LTB2	4.71e-219	3.44865	0.542	0.063	1.2e-214	pDC	LTB
TCF4	3.8e-186	3.01493	0.825	0.214	9.7e-182	pDC	TCF4
IRF82	5.58e-183	2.90768	0.716	0.148	1.42e-178	pDC	IRF8
LRRC26	8.81e-180	1.71768	0.258	0.015	2.25e-175	pDC	LRRC26
LINC00996	3.89e-179	2.00305	0.287	0.019	9.91e-175	pDC	LINC00996
CCDC50	5.22e-178	2.69125	0.622	0.109	1.33e-173	pDC	CCDC50
SEL1L3	5.13e-172	1.79069	0.287	0.02	1.31e-167	pDC	SEL1L3
RUBCN	7.42e-172	1.99804	0.331	0.028	1.89e-167	pDC	RUBCN
UGCG1	8.13e-146	2.63629	0.665	0.155	2.07e-141	pDC	UGCG
RUNX2	8.06e-141	2.04148	0.342	0.037	2.06e-136	pDC	RUNX2
TPM2	5.01e-139	2.13447	0.367	0.043	1.28e-134	pDC	TPM2
PPP1R14B	3.34e-131	2.74516	0.727	0.213	8.51e-127	pDC	PPP1R14B
TRAF4	1.23e-128	1.89262	0.32	0.035	3.14e-124	pDC	TRAF4
IGKC	2.11e-119	3.02299	0.822	0.276	5.38e-115	pDC	IGKC
SEC61B1	3.84e-111	2.17352	0.898	0.542	9.79e-107	pDC	SEC61B
SLC15A4	7.48e-103	2.16983	0.418	0.076	1.91e-98	pDC	SLC15A4
CXCR44	2.59e-99	2.48188	0.807	0.364	6.61e-95	pDC	CXCR4
PPM1K	4.78e-99	1.90193	0.371	0.061	1.22e-94	pDC	PPM1K
HERPUD11	1.4e-89	2.14003	0.807	0.401	3.56e-85	pDC	HERPUD1
OFD1	7.39e-87	1.9585	0.375	0.07	1.89e-82	pDC	OFD1
IGHM	3.84e-81	1.75145	0.4	0.083	9.81e-77	pDC	IGHM
PRKCB	3.19e-80	1.84605	0.415	0.091	8.14e-76	pDC	PRKCB
SPCS1	1.42e-79	2.11895	0.716	0.327	3.61e-75	pDC	SPCS1
GPR1832	1.46e-74	2.36261	0.735	0.361	3.73e-70	pDC	GPR183
CLN8	8.02e-74	2.21933	0.505	0.152	2.05e-69	pDC	CLN8
CYB561A3	1.31e-71	1.88027	0.389	0.09	3.34e-67	pDC	CYB561A3
FCHSD2	1.54e-70	1.59764	0.284	0.048	3.92e-66	pDC	FCHSD2
PAXX	5.44e-70	1.98618	0.429	0.111	1.39e-65	pDC	PAXX
ERN1	1.59e-69	1.849	0.349	0.074	4.07e-65	pDC	ERN1
DUSP51	2.52e-69	1.93315	0.385	0.09	6.43e-65	pDC	DUSP5
AREG4	3.09e-66	2.116	0.571	0.188	7.89e-62	pDC	AREG
SERPINF13	9.19e-65	1.95415	0.575	0.215	2.34e-60	pDC	SERPINF1
SLC7A5	1.49e-61	1.77312	0.316	0.068	3.8e-57	pDC	SLC7A5
EEF1A14	1.71e-60	0.882579	0.971	0.957	4.36e-56	pDC	EEF1A1
CD2AP	7.3e-60	1.62295	0.295	0.06	1.86e-55	pDC	CD2AP
SOX41	4.37e-54	2.58722	0.491	0.178	1.12e-49	pDC	SOX4
NACA3	1.65e-52	1.14407	0.909	0.724	4.22e-48	pDC	NACA
PRMT91	2.38e-52	1.80724	0.487	0.171	6.08e-48	pDC	PRMT9
HINT13	4.51e-51	1.22985	0.862	0.599	1.15e-46	pDC	HINT1
MPEG11	2.94e-50	1.64597	0.451	0.151	7.51e-46	pDC	MPEG1
ZFP36L22	7.53e-50	1.86738	0.698	0.421	1.92e-45	pDC	ZFP36L2
GAPT	2.92e-49	1.43078	0.298	0.07	7.45e-45	pDC	GAPT
JAML1	4.31e-49	1.41996	0.342	0.09	1.1e-44	pDC	JAML
ERP292	2.15e-48	1.52678	0.636	0.319	5.48e-44	pDC	ERP29
SLC38A11	2.32e-48	1.34692	0.265	0.058	5.91e-44	pDC	SLC38A1
BTG22	4.77e-48	1.67192	0.556	0.237	1.22e-43	pDC	BTG2
DCK	8.02e-48	1.56514	0.335	0.09	2.04e-43	pDC	DCK
IFI44L	2.08e-47	1.79239	0.505	0.2	5.31e-43	pDC	IFI44L
YPEL52	2.45e-47	1.71989	0.476	0.18	6.25e-43	pDC	YPEL5
IDH3A	1.83e-46	1.44754	0.262	0.059	4.66e-42	pDC	IDH3A
MALAT12	4.98e-46	0.55612	1	0.989	1.27e-41	pDC	MALAT1
APP	1.53e-44	1.52934	0.425	0.151	3.9e-40	pDC	APP
ALOX5AP1	3.71e-44	1.06797	0.825	0.489	9.46e-40	pDC	ALOX5AP
SMIM3	1.2e-43	1.48244	0.302	0.08	3.05e-39	pDC	SMIM3
DDIT43	2.08e-42	1.56719	0.589	0.28	5.3e-38	pDC	DDIT4
HIGD1A	3.93e-42	1.5564	0.353	0.111	1e-37	pDC	HIGD1A
SRP14	4.59e-42	1.00647	0.88	0.721	1.17e-37	pDC	SRP14
COMMD62	2.57e-41	1.17323	0.8	0.544	6.55e-37	pDC	COMMD6
TSPYL2	1.47e-40	1.54929	0.269	0.068	3.74e-36	pDC	TSPYL2
MAPKAPK2	6.1e-40	1.47118	0.371	0.126	1.56e-35	pDC	MAPKAPK2
FAU3	5.65e-38	0.639931	0.971	0.903	1.44e-33	pDC	FAU
LDLRAD4	3.27e-37	1.57042	0.276	0.077	8.34e-33	pDC	LDLRAD4
EEF1B23	2.46e-36	1.08034	0.789	0.585	6.27e-32	pDC	EEF1B2
PARK73	6.23e-36	1.39044	0.644	0.396	1.59e-31	pDC	PARK7
RRBP1	9.41e-36	1.53675	0.462	0.202	2.4e-31	pDC	RRBP1
OGT	4.7e-35	1.43494	0.295	0.089	1.2e-30	pDC	OGT
HSP90B1	1.05e-33	1.19693	0.695	0.464	2.68e-29	pDC	HSP90B1
PLP2	4.4e-33	1.38845	0.429	0.184	1.12e-28	pDC	PLP2
NUCB2	6.34e-33	1.29865	0.269	0.079	1.62e-28	pDC	NUCB2
CSF2RB	2.02e-32	1.35057	0.273	0.081	5.14e-28	pDC	CSF2RB
EEF1D2	2.75e-31	0.898957	0.84	0.685	7.03e-27	pDC	EEF1D
UBE2J1	5.98e-31	1.3556	0.327	0.119	1.53e-26	pDC	UBE2J1
ZFP363	1.08e-30	1.19717	0.72	0.476	2.77e-26	pDC	ZFP36
SNHG7	2.35e-30	1.25799	0.309	0.107	5.99e-26	pDC	SNHG7
RAB11FIP12	3.35e-30	1.54278	0.327	0.119	8.55e-26	pDC	RAB11FIP1
SUB13	4.56e-29	1.06194	0.727	0.542	1.16e-24	pDC	SUB1
H3F3B4	6.1e-29	0.738704	0.902	0.811	1.56e-24	pDC	H3F3B
SELENOS1	1.09e-28	1.42799	0.535	0.305	2.77e-24	pDC	SELENOS
RACK13	4.24e-27	0.720483	0.898	0.777	1.08e-22	pDC	RACK1
1962-09-01	6.07e-27	1.38487	0.32	0.124	1.55e-22	pDC	2024-09-06
SEC61G	6.68e-27	0.990828	0.764	0.575	1.7e-22	pDC	SEC61G
RNASE61	7.46e-27	1.10814	0.542	0.294	1.9e-22	pDC	RNASE6
DDX52	1.22e-26	0.851933	0.84	0.695	3.12e-22	pDC	DDX5
SLC20A1	2.19e-26	1.58969	0.382	0.171	5.59e-22	pDC	SLC20A1
MYL12A2	2.89e-26	0.955033	0.753	0.596	7.37e-22	pDC	MYL12A
PMAIP12	3.2e-26	1.71622	0.367	0.16	8.17e-22	pDC	PMAIP1
PTPRE3	4.42e-26	1.30162	0.484	0.254	1.13e-21	pDC	PTPRE
SOCS11	7.46e-26	1.26263	0.265	0.09	1.9e-21	pDC	SOCS1
ATG101	1.11e-25	1.25682	0.251	0.084	2.83e-21	pDC	ATG101
FAM53C	1.62e-25	1.41829	0.269	0.094	4.13e-21	pDC	FAM53C
CD164	2.98e-25	1.28978	0.571	0.364	7.6e-21	pDC	CD164
NR3C1	3.1e-25	1.41648	0.375	0.169	7.9e-21	pDC	NR3C1
DNAJB9	2.64e-24	1.30923	0.298	0.115	6.72e-20	pDC	DNAJB9
PLEK2	9.07e-24	1.20656	0.567	0.359	2.31e-19	pDC	PLEK
TPT14	1.7e-23	0.718407	0.931	0.897	4.34e-19	pDC	TPT1
DDX24	2.97e-23	1.13336	0.476	0.266	7.58e-19	pDC	DDX24
HLA-B2	4.13e-23	0.585672	0.96	0.878	1.05e-18	pDC	HLA-B
EIF15	5.69e-23	0.656398	0.905	0.798	1.45e-18	pDC	EIF1
MX1	1.1e-22	1.072	0.4	0.186	2.81e-18	pDC	MX1
CD373	2.85e-22	0.995709	0.513	0.295	7.26e-18	pDC	CD37
RNASET21	4.96e-22	0.913733	0.636	0.423	1.27e-17	pDC	RNASET2
ZC3HAV11	1.8e-21	1.63636	0.324	0.145	4.6e-17	pDC	ZC3HAV1
CXXC5	8.7e-21	1.19934	0.276	0.113	2.22e-16	pDC	CXXC5
SFT2D21	8.85e-21	1.26268	0.316	0.14	2.26e-16	pDC	SFT2D2
B2M1	1.11e-20	0.338194	1	0.992	2.84e-16	pDC	B2M
SP1102	1.25e-20	1.19012	0.345	0.161	3.2e-16	pDC	SP110
TRIM222	2.56e-20	1.16388	0.335	0.154	6.54e-16	pDC	TRIM22
SSR4	2.72e-20	1.01285	0.658	0.528	6.94e-16	pDC	SSR4
IRF2BP2	7.09e-20	1.23421	0.433	0.246	1.81e-15	pDC	IRF2BP2
FYTTD1	7.14e-20	1.20882	0.269	0.11	1.82e-15	pDC	FYTTD1
HNRNPA13	8.14e-20	0.885786	0.687	0.524	2.08e-15	pDC	HNRNPA1
AC004687.11	2.13e-18	1.39593	0.258	0.105	5.44e-14	pDC	AC004687.1
C12orf452	3.92e-18	1.18514	0.28	0.123	9.99e-14	pDC	C12orf45
PNISR3	5.02e-18	1.02231	0.462	0.281	1.28e-13	pDC	PNISR
ISG202	5.28e-18	1.40206	0.32	0.151	1.35e-13	pDC	ISG20
INTS6	7.8e-18	1.19323	0.36	0.184	1.99e-13	pDC	INTS6
XIST1	1.45e-17	0.873064	0.625	0.473	3.71e-13	pDC	XIST
ZNF3311	2.05e-17	1.37468	0.367	0.196	5.22e-13	pDC	ZNF331
NR4A31	2.17e-17	1.52506	0.305	0.146	5.55e-13	pDC	NR4A3
CIRBP3	4.16e-17	0.980269	0.593	0.436	1.06e-12	pDC	CIRBP
GPR651	5.67e-17	1.17191	0.331	0.165	1.45e-12	pDC	GPR65
THUMPD3-AS1	6.24e-17	1.05537	0.327	0.162	1.59e-12	pDC	THUMPD3-AS1
PABPC14	2.71e-16	0.799022	0.709	0.562	6.9e-12	pDC	PABPC1
UCP22	4.73e-16	1.13212	0.407	0.245	1.21e-11	pDC	UCP2
IKZF11	6.85e-16	1.17707	0.262	0.118	1.75e-11	pDC	IKZF1
XBP1	9.11e-16	0.851758	0.502	0.33	2.32e-11	pDC	XBP1
UBA522	9.85e-16	0.454651	0.949	0.886	2.51e-11	pDC	UBA52
BST2	2.44e-15	0.911309	0.593	0.437	6.24e-11	pDC	BST2
EIF3E4	3.76e-15	0.858252	0.564	0.403	9.59e-11	pDC	EIF3E
MDM4	6.66e-15	1.28868	0.313	0.161	1.7e-10	pDC	MDM4
CNPY31	8.91e-15	1.02808	0.382	0.225	2.27e-10	pDC	CNPY3
TRABD	2.69e-14	1.05504	0.251	0.118	6.86e-10	pDC	TRABD
CDC42SE22	3.11e-14	0.895816	0.324	0.17	7.94e-10	pDC	CDC42SE2
EEF22	4.47e-14	0.873834	0.611	0.496	1.14e-09	pDC	EEF2
PLA2G16	6.91e-14	0.966319	0.258	0.121	1.76e-09	pDC	PLA2G16
CD743	1.02e-13	0.314261	0.996	0.887	2.61e-09	pDC	CD74
CREM1	1.1e-13	1.30256	0.353	0.206	2.8e-09	pDC	CREM
CHCHD2	1.63e-13	0.581292	0.749	0.617	4.15e-09	pDC	CHCHD2
SRSF71	3.21e-13	0.963262	0.458	0.318	8.19e-09	pDC	SRSF7
TXN1	7.53e-13	1.24097	0.713	0.595	1.92e-08	pDC	TXN
CORO1A3	1.46e-12	0.85618	0.458	0.301	3.72e-08	pDC	CORO1A
EZR1	1.49e-12	1.02596	0.36	0.219	3.8e-08	pDC	EZR
EIF3L3	2.02e-12	1.00164	0.418	0.278	5.16e-08	pDC	EIF3L
NCF1	2.14e-12	0.863056	0.295	0.156	5.45e-08	pDC	NCF1
RAC21	2.17e-12	0.831574	0.324	0.176	5.54e-08	pDC	RAC2
PSME13	2.88e-12	0.861274	0.535	0.409	7.35e-08	pDC	PSME1
DSTN	2.9e-12	1.03266	0.444	0.306	7.39e-08	pDC	DSTN
SMIM142	5.05e-12	0.93825	0.269	0.14	1.29e-07	pDC	SMIM14
H1FX1	6.14e-12	0.996673	0.28	0.148	1.57e-07	pDC	H1FX
UNC93B1	1.09e-11	0.846962	0.32	0.186	2.77e-07	pDC	UNC93B1
LILRB41	1.61e-11	0.922292	0.385	0.251	4.1e-07	pDC	LILRB4
RGS22	1.85e-11	1.05598	0.484	0.359	4.72e-07	pDC	RGS2
LDHB2	2.04e-11	0.81574	0.418	0.279	5.2e-07	pDC	LDHB
IFRD1	2.42e-11	1.06143	0.302	0.174	6.18e-07	pDC	IFRD1
CD4	2.43e-11	0.919525	0.382	0.245	6.19e-07	pDC	CD4
VAMP8	2.6e-11	0.553039	0.731	0.608	6.62e-07	pDC	VAMP8
PPIB	4.9e-11	0.644033	0.615	0.495	1.25e-06	pDC	PPIB
CHD91	5.35e-11	0.919328	0.302	0.173	1.36e-06	pDC	CHD9
CTSC1	5.53e-11	0.816367	0.52	0.384	1.41e-06	pDC	CTSC
ANKRD121	6.25e-11	0.853923	0.353	0.218	1.6e-06	pDC	ANKRD12
EIF3F3	6.27e-11	0.914908	0.447	0.324	1.6e-06	pDC	EIF3F
RGS14	8.73e-11	0.346672	0.749	0.618	2.23e-06	pDC	RGS1
SNHG83	9.37e-11	0.885075	0.411	0.277	2.39e-06	pDC	SNHG8
MEF2C2	9.85e-11	0.664375	0.444	0.295	2.51e-06	pDC	MEF2C
KDM6B2	1.04e-10	0.81718	0.353	0.218	2.65e-06	pDC	KDM6B
SRSF32	1.99e-10	0.795029	0.556	0.459	5.07e-06	pDC	SRSF3
DHRS71	2.58e-10	0.828101	0.291	0.167	6.58e-06	pDC	DHRS7
OSTC	2.61e-10	0.861884	0.407	0.285	6.66e-06	pDC	OSTC
DNAJC7	3.13e-10	1.03998	0.313	0.193	7.97e-06	pDC	DNAJC7
RANBP2	3.59e-10	1.09963	0.262	0.148	9.15e-06	pDC	RANBP2
TAGLN22	1.07e-09	0.791461	0.553	0.452	2.72e-05	pDC	TAGLN2
CYBA1	1.25e-09	0.410324	0.873	0.796	3.18e-05	pDC	CYBA
UXT2	1.81e-09	0.835867	0.404	0.286	4.61e-05	pDC	UXT
ANKRD111	1.96e-09	0.753506	0.335	0.213	5.01e-05	pDC	ANKRD11
MYL12B1	2.61e-09	0.569428	0.578	0.482	6.65e-05	pDC	MYL12B
JUND1	2.95e-09	0.891553	0.516	0.406	7.52e-05	pDC	JUND
STMN11	4.55e-09	0.584586	0.407	0.266	0.000116084	pDC	STMN1
DDX18	5.58e-09	0.936934	0.389	0.273	0.000142348	pDC	DDX18
CD554	5.64e-09	0.902363	0.273	0.16	0.000143785	pDC	CD55
CELF24	1.45e-08	0.782718	0.371	0.253	0.000369787	pDC	CELF2
TNRC6B	1.81e-08	0.839105	0.276	0.167	0.000461367	pDC	TNRC6B
SCAF11	1.87e-08	0.758544	0.393	0.281	0.000477741	pDC	SCAF11
USF2	2.48e-08	0.905577	0.298	0.192	0.000633813	pDC	USF2
JUNB4	2.55e-08	0.876343	0.615	0.559	0.000651621	pDC	JUNB
RBM33	3.02e-08	0.746347	0.487	0.393	0.000770625	pDC	RBM3
HNRNPH11	3.44e-08	0.593448	0.505	0.386	0.000878329	pDC	HNRNPH1
COX7A2L2	5.58e-08	0.740069	0.371	0.267	0.00142217	pDC	COX7A2L
SERP12	6.68e-08	0.648351	0.578	0.502	0.00170365	pDC	SERP1
BAG11	7.19e-08	0.83708	0.287	0.189	0.00183511	pDC	BAG1
ARID1B2	9.49e-08	0.827467	0.262	0.159	0.00242191	pDC	ARID1B
SSR1	1.92e-07	0.792346	0.36	0.261	0.00488664	pDC	SSR1
SPINT23	2.56e-07	0.654637	0.375	0.269	0.00652136	pDC	SPINT2
IFI162	2.63e-07	0.77719	0.404	0.307	0.00671194	pDC	IFI16
CCNI4	2.73e-07	0.660049	0.531	0.45	0.00697324	pDC	CCNI
ARL4C1	3.51e-07	0.721136	0.356	0.252	0.00895524	pDC	ARL4C
ATP5MG2	5.77e-07	0.358351	0.753	0.713	0.0147293	pDC	ATP5MG
C11orf58	7.77e-07	0.564251	0.425	0.337	0.0198089	pDC	C11orf58
B4GALT1	8.61e-07	0.920198	0.273	0.179	0.0219508	pDC	B4GALT1
PSMA22	8.8e-07	0.873123	0.316	0.228	0.0224517	pDC	PSMA2
NOP533	1.08e-06	0.861463	0.393	0.3	0.027485	pDC	NOP53
DDX17	1.08e-06	0.518996	0.458	0.356	0.0275953	pDC	DDX17
YME1L1	1.14e-06	0.780309	0.335	0.244	0.0290323	pDC	YME1L1
C12orf571	1.21e-06	0.991348	0.287	0.194	0.0307756	pDC	C12orf57
NPM13	1.28e-06	0.419479	0.593	0.521	0.0327362	pDC	NPM1
DNAJA12	1.31e-06	0.59914	0.465	0.385	0.0334984	pDC	DNAJA1
RNF1491	1.74e-06	0.760048	0.342	0.253	0.0443716	pDC	RNF149
EIF3M2	1.75e-06	0.688432	0.316	0.227	0.0445716	pDC	EIF3M
GTF3A1	1.98e-06	0.872572	0.327	0.243	0.0505768	pDC	GTF3A
TMA7	2.47e-06	0.353778	0.713	0.652	0.0630172	pDC	TMA7
LIMD22	3.51e-06	0.582811	0.251	0.16	0.0894238	pDC	LIMD2
PSMB82	3.77e-06	0.777436	0.324	0.237	0.0960716	pDC	PSMB8
SLC25A33	3.9e-06	0.640818	0.487	0.427	0.0996033	pDC	SLC25A3
PFDN53	4.24e-06	0.275033	0.793	0.767	0.108113	pDC	PFDN5
SKP12	4.33e-06	0.437177	0.567	0.502	0.110535	pDC	SKP1
APEX11	4.79e-06	0.773665	0.302	0.216	0.122122	pDC	APEX1
HLA-C3	5.02e-06	0.330795	0.822	0.746	0.12803	pDC	HLA-C
ANAPC16	5.26e-06	0.590691	0.375	0.287	0.134144	pDC	ANAPC16
UBC1	6.41e-06	0.379746	0.742	0.682	0.163515	pDC	UBC
TOMM73	6.72e-06	0.445839	0.68	0.631	0.171548	pDC	TOMM7
FERMT3	7.02e-06	0.729049	0.298	0.215	0.179166	pDC	FERMT3
ERGIC31	7.06e-06	0.717862	0.287	0.204	0.180091	pDC	ERGIC3
JTB	7.08e-06	0.689054	0.396	0.326	0.180488	pDC	JTB
N4BP2L21	7.77e-06	0.586414	0.385	0.3	0.198278	pDC	N4BP2L2
MTDH2	7.98e-06	0.517594	0.549	0.474	0.203605	pDC	MTDH
AP3S1	8.65e-06	0.649385	0.28	0.198	0.220612	pDC	AP3S1
NAP1L13	1.23e-05	0.471822	0.578	0.507	0.312544	pDC	NAP1L1
SRSF6	1.41e-05	0.693209	0.251	0.17	0.360655	pDC	SRSF6
ZNF207	1.51e-05	0.680544	0.309	0.23	0.385493	pDC	ZNF207
UBE2D2	2.1e-05	0.675627	0.324	0.247	0.536248	pDC	UBE2D2
SPCS2	2.74e-05	0.574469	0.458	0.397	0.698419	pDC	SPCS2
SMDT12	3.34e-05	0.651595	0.371	0.299	0.851845	pDC	SMDT1
OST4	3.74e-05	0.537006	0.6	0.58	0.95287	pDC	OST4
CLK11	3.93e-05	0.629738	0.335	0.254	1	pDC	CLK1
DPYSL23	4.02e-05	0.663642	0.316	0.241	1	pDC	DPYSL2
TMED2	4.64e-05	0.742698	0.385	0.323	1	pDC	TMED2
HNRNPA02	6.58e-05	0.764184	0.32	0.255	1	pDC	HNRNPA0
FUS2	7.31e-05	0.521635	0.473	0.408	1	pDC	FUS
TOMM20	7.44e-05	0.703876	0.335	0.27	1	pDC	TOMM20
LAMTOR51	9.7e-05	0.524303	0.433	0.37	1	pDC	LAMTOR5
ANXA11	0.000103682	0.745752	0.284	0.218	1	pDC	ANXA11
FKBP2	0.000113594	0.541442	0.425	0.362	1	pDC	FKBP2
TRAM1	0.000125831	0.659547	0.331	0.268	1	pDC	TRAM1
APRT2	0.000155852	0.463164	0.429	0.362	1	pDC	APRT
PSMA42	0.000165602	0.577655	0.422	0.361	1	pDC	PSMA4
AKAP132	0.000181192	0.734854	0.324	0.262	1	pDC	AKAP13
HNRNPU1	0.000208422	0.599694	0.495	0.468	1	pDC	HNRNPU
TRA2B1	0.000217611	0.552657	0.465	0.415	1	pDC	TRA2B
AKAP9	0.000221932	0.665546	0.269	0.201	1	pDC	AKAP9
CCDC88A2	0.000224366	0.615326	0.356	0.291	1	pDC	CCDC88A
[truncated: 54 more rows]

## Sheet: Table S5
Table S5. List of marker genes of B subpopulations
	p_val	avg_log2FC	pct.1	pct.2	p_val_adj	cluster	gene
IGHG1	0	5.27618	0.818	0.153	0	Plasma_Bcells	IGHG1
IGLC2	0	4.93252	0.731	0.224	0	Plasma_Bcells	IGLC2
IGKC	0	4.80292	0.92	0.673	0	Plasma_Bcells	IGKC
IGHG2	0	4.77634	0.586	0.055	0	Plasma_Bcells	IGHG2
IGHG3	0	4.69424	0.714	0.14	0	Plasma_Bcells	IGHG3
JCHAIN	0	4.48592	0.775	0.15	0	Plasma_Bcells	JCHAIN
IGHG4	0	3.8899	0.584	0.082	0	Plasma_Bcells	IGHG4
IGHGP	0	3.45369	0.377	0.008	0	Plasma_Bcells	IGHGP
MZB1	0	3.22503	0.942	0.089	0	Plasma_Bcells	MZB1
IGLV3-1	0	2.90142	0.382	0.007	0	Plasma_Bcells	IGLV3-1
FKBP11	0	2.80134	0.847	0.042	0	Plasma_Bcells	FKBP11
SSR4	0	2.70454	0.983	0.297	0	Plasma_Bcells	SSR4
XBP1	0	2.38296	0.901	0.143	0	Plasma_Bcells	XBP1
DERL3	0	2.33144	0.761	0.058	0	Plasma_Bcells	DERL3
PRDX4	0	2.0477	0.735	0.043	0	Plasma_Bcells	PRDX4
FKBP2	0	1.5189	0.781	0.115	0	Plasma_Bcells	FKBP2
SEC11C	0	1.49133	0.743	0.104	0	Plasma_Bcells	SEC11C
SCGB2A2	0	1.32025	0.627	0.129	0	Plasma_Bcells	SCGB2A2
HSP90B1	0	1.22024	0.798	0.177	0	Plasma_Bcells	HSP90B1
ITM2C	0	1.19208	0.68	0.094	0	Plasma_Bcells	ITM2C
SDF2L1	0	1.18435	0.558	0.061	0	Plasma_Bcells	SDF2L1
SELENOS	0	1.12812	0.69	0.105	0	Plasma_Bcells	SELENOS
TNFRSF17	0	1.08692	0.521	0.061	0	Plasma_Bcells	TNFRSF17
SPCS3	0	0.993603	0.608	0.085	0	Plasma_Bcells	SPCS3
NUCB2	0	0.980531	0.437	0.043	0	Plasma_Bcells	NUCB2
MYDGF	0	0.910586	0.54	0.082	0	Plasma_Bcells	MYDGF
ERLEC1	0	0.883376	0.469	0.052	0	Plasma_Bcells	ERLEC1
SSR3	0	0.824419	0.649	0.125	0	Plasma_Bcells	SSR3
MANF	0	0.818941	0.498	0.071	0	Plasma_Bcells	MANF
SPCS2	0	0.799783	0.836	0.235	0	Plasma_Bcells	SPCS2
DNAJB9	0	0.716384	0.542	0.088	0	Plasma_Bcells	DNAJB9
TMEM59	0	0.673268	0.719	0.171	0	Plasma_Bcells	TMEM59
SELENOK	0	0.652015	0.719	0.161	0	Plasma_Bcells	SELENOK
CD38	1.08e-293	0.948332	0.389	0.032	2.74e-289	Plasma_Bcells	CD38
IFI6	2.87e-291	0.836751	0.627	0.148	7.32e-287	Plasma_Bcells	IFI6
KDELR2	9.03e-291	0.62036	0.515	0.087	2.3e-286	Plasma_Bcells	KDELR2
GSTP1	1.1e-283	0.474744	0.649	0.153	2.82e-279	Plasma_Bcells	GSTP1
HSPA1B	4.27e-282	1.03079	0.622	0.153	1.09e-277	Plasma_Bcells	HSPA1B
SELENOM	9.32e-282	0.439602	0.49	0.079	2.38e-277	Plasma_Bcells	SELENOM
LMAN1	4.94e-278	0.652218	0.458	0.067	1.26e-273	Plasma_Bcells	LMAN1
PPIB	2.14e-268	0.532727	0.675	0.176	5.47e-264	Plasma_Bcells	PPIB
ANKRD28	7.67e-268	1.0286	0.424	0.058	1.96e-263	Plasma_Bcells	ANKRD28
MUCL1	3.71e-265	0.880298	0.612	0.159	9.46e-261	Plasma_Bcells	MUCL1
TXNDC15	1.52e-262	0.755696	0.366	0.034	3.87e-258	Plasma_Bcells	TXNDC15
SEC61G	1.89e-262	0.545657	0.788	0.24	4.82e-258	Plasma_Bcells	SEC61G
RRBP1	4.5e-262	0.789953	0.432	0.063	1.15e-257	Plasma_Bcells	RRBP1
PIM2	6.02e-260	0.930655	0.44	0.069	1.54e-255	Plasma_Bcells	PIM2
KRTCAP2	6.82e-258	0.493309	0.469	0.08	1.74e-253	Plasma_Bcells	KRTCAP2
CRELD2	1.4e-257	0.681736	0.387	0.044	3.56e-253	Plasma_Bcells	CRELD2
RABAC1	6.53e-255	0.345478	0.604	0.145	1.67e-250	Plasma_Bcells	RABAC1
CD63	9.38e-247	0.346727	0.634	0.161	2.39e-242	Plasma_Bcells	CD63
PRDM1	3.75e-245	0.810382	0.399	0.055	9.56e-241	Plasma_Bcells	PRDM1
MIF	1.84e-242	0.419387	0.609	0.154	4.69e-238	Plasma_Bcells	MIF
IGLC3	1.4e-240	5.07906	0.568	0.176	3.57e-236	Plasma_Bcells	IGLC3
RPN2	1.65e-240	0.523595	0.424	0.068	4.22e-236	Plasma_Bcells	RPN2
TMED10	3.47e-236	0.373986	0.509	0.109	8.85e-232	Plasma_Bcells	TMED10
PLPP5	8.54e-236	0.265192	0.404	0.059	2.18e-231	Plasma_Bcells	PLPP5
TMED9	3.87e-235	0.48214	0.488	0.101	9.87e-231	Plasma_Bcells	TMED9
IGLL5	3.47e-227	4.67138	0.288	0.016	8.84e-223	Plasma_Bcells	IGLL5
LY96	9.61e-226	0.387485	0.433	0.077	2.45e-221	Plasma_Bcells	LY96
HSPA1A	7.31e-215	0.816346	0.647	0.209	1.87e-210	Plasma_Bcells	HSPA1A
SDC1	1.77e-214	0.810416	0.273	0.015	4.52e-210	Plasma_Bcells	SDC1
DNAJC1	1.83e-213	0.505218	0.356	0.049	4.67e-209	Plasma_Bcells	DNAJC1
HM13	3.97e-209	0.542435	0.367	0.057	1.01e-204	Plasma_Bcells	HM13
IGHA1	3.27e-206	4.87809	0.577	0.192	8.34e-202	Plasma_Bcells	IGHA1
PDIA4	8.47e-206	0.638431	0.337	0.045	2.16e-201	Plasma_Bcells	PDIA4
TMED2	3.87e-201	0.313435	0.461	0.104	9.88e-197	Plasma_Bcells	TMED2
LMAN2	2.74e-200	0.268458	0.43	0.089	6.98e-196	Plasma_Bcells	LMAN2
IFI27	1.46e-196	0.627107	0.394	0.077	3.72e-192	Plasma_Bcells	IFI27
SEL1L	8.7e-190	0.555989	0.301	0.036	2.22e-185	Plasma_Bcells	SEL1L
ARF4	1.83e-187	0.291401	0.46	0.112	4.67e-183	Plasma_Bcells	ARF4
ALG5	2.61e-187	0.47665	0.309	0.041	6.66e-183	Plasma_Bcells	ALG5
CALML5	4.21e-186	0.564481	0.317	0.045	1.07e-181	Plasma_Bcells	CALML5
JUN	1.11e-179	0.942715	0.752	0.325	2.82e-175	Plasma_Bcells	JUN
TENT5C	2.81e-170	0.356403	0.326	0.056	7.18e-166	Plasma_Bcells	TENT5C
HERPUD1	3.25e-170	0.531752	0.86	0.366	8.29e-166	Plasma_Bcells	HERPUD1
ERGIC3	1.26e-165	0.283871	0.352	0.071	3.22e-161	Plasma_Bcells	ERGIC3
RPN1	2.52e-161	0.438855	0.286	0.043	6.43e-157	Plasma_Bcells	RPN1
CYTOR	3.12e-161	1.37316	0.293	0.05	7.95e-157	Plasma_Bcells	CYTOR
HSPB1	1.74e-152	0.743013	0.428	0.123	4.44e-148	Plasma_Bcells	HSPB1
SRPRB	2.38e-149	0.339747	0.258	0.036	6.07e-145	Plasma_Bcells	SRPRB
HSPA5	2.25e-129	0.66524	0.377	0.107	5.74e-125	Plasma_Bcells	HSPA5
IGHA2	2.95e-105	3.43143	0.264	0.069	7.52e-101	Plasma_Bcells	IGHA2
IGHM	1.86e-43	4.28214	0.574	0.342	4.74e-39	Plasma_Bcells	IGHM
MS4A1	0	3.07591	0.56	0.045	0	Memory_Bcells	MS4A1
LTB	0	2.78351	0.524	0.082	0	Memory_Bcells	LTB
CD52	0	2.71998	0.724	0.151	0	Memory_Bcells	CD52
HLA-DRA	0	2.68827	0.938	0.301	0	Memory_Bcells	HLA-DRA
HLA-DPB1	0	2.57552	0.671	0.159	0	Memory_Bcells	HLA-DPB1
ACTB	0	2.40695	0.873	0.649	0	Memory_Bcells	ACTB
TMSB4X	0	2.38589	0.99	0.909	0	Memory_Bcells	TMSB4X
CD37	0	2.36728	0.618	0.171	0	Memory_Bcells	CD37
HLA-DQB1	0	2.30619	0.657	0.258	0	Memory_Bcells	HLA-DQB1
HLA-DQA1	0	2.29767	0.57	0.134	0	Memory_Bcells	HLA-DQA1
HLA-DPA1	0	2.29684	0.657	0.258	0	Memory_Bcells	HLA-DPA1
HLA-DRB1	0	2.2788	0.741	0.247	0	Memory_Bcells	HLA-DRB1
LAPTM5	0	2.20763	0.53	0.13	0	Memory_Bcells	LAPTM5
BTG1	0	2.13357	0.849	0.44	0	Memory_Bcells	BTG1
UBA52	0	2.12188	0.901	0.723	0	Memory_Bcells	UBA52
EEF1A1	0	2.06899	0.988	0.938	0	Memory_Bcells	EEF1A1
TXNIP	0	1.97271	0.787	0.512	0	Memory_Bcells	TXNIP
FAU	0	1.91779	0.957	0.88	0	Memory_Bcells	FAU
TPT1	0	1.89419	0.959	0.896	0	Memory_Bcells	TPT1
CD74	0	1.88148	0.923	0.767	0	Memory_Bcells	CD74
PTMA	0	1.87463	0.96	0.901	0	Memory_Bcells	PTMA
NACA	0	1.85814	0.806	0.699	0	Memory_Bcells	NACA
TMSB10	0	1.77853	0.9	0.84	0	Memory_Bcells	TMSB10
FTH1	0	1.42488	0.895	0.9	0	Memory_Bcells	FTH1
MALAT1	0	1.25487	0.996	0.986	0	Memory_Bcells	MALAT1
B2M	0	0.873799	0.995	0.994	0	Memory_Bcells	B2M
CXCR4	2.39e-271	1.7096	0.721	0.486	6.09e-267	Memory_Bcells	CXCR4
RACK1	5.63e-264	1.66533	0.754	0.702	1.44e-259	Memory_Bcells	RACK1
HLA-DRB5	8.06e-260	2.15737	0.399	0.079	2.05e-255	Memory_Bcells	HLA-DRB5
CD69	4.04e-259	2.13431	0.425	0.097	1.03e-254	Memory_Bcells	CD69
PFDN5	2.98e-256	1.77155	0.722	0.613	7.59e-252	Memory_Bcells	PFDN5
EEF1B2	3.38e-254	2.01078	0.716	0.625	8.62e-250	Memory_Bcells	EEF1B2
ACTG1	3.51e-253	2.18959	0.651	0.454	8.94e-249	Memory_Bcells	ACTG1
BANK1	4.87e-244	2.23875	0.284	0.024	1.24e-239	Memory_Bcells	BANK1
HLA-A	4.17e-213	1.55211	0.721	0.69	1.06e-208	Memory_Bcells	HLA-A
REL	2.92e-200	2.00123	0.333	0.071	7.44e-196	Memory_Bcells	REL
ZFAS1	3.85e-196	2.20618	0.439	0.172	9.81e-192	Memory_Bcells	ZFAS1
TOMM7	1.65e-186	2.07806	0.609	0.468	4.22e-182	Memory_Bcells	TOMM7
EIF1	3.19e-177	1.07371	0.784	0.864	8.14e-173	Memory_Bcells	EIF1
VPREB3	5.6e-174	2.14406	0.291	0.061	1.43e-169	Memory_Bcells	VPREB3
CORO1A	1.11e-169	2.13115	0.398	0.156	2.82e-165	Memory_Bcells	CORO1A
CD83	4.04e-163	1.53869	0.344	0.094	1.03e-158	Memory_Bcells	CD83
PTPRC	1.01e-161	1.95536	0.322	0.092	2.57e-157	Memory_Bcells	PTPRC
COTL1	2.23e-161	2.11906	0.264	0.055	5.68e-157	Memory_Bcells	COTL1
CD48	9.25e-161	2.06019	0.316	0.089	2.36e-156	Memory_Bcells	CD48
DDX5	1.33e-159	1.64924	0.641	0.563	3.4e-155	Memory_Bcells	DDX5
ZFP36L1	1.38e-158	2.17858	0.37	0.139	3.52e-154	Memory_Bcells	ZFP36L1
ATP5F1E	1.42e-157	1.34691	0.708	0.765	3.63e-153	Memory_Bcells	ATP5F1E
HLA-E	3.44e-153	1.61962	0.649	0.626	8.78e-149	Memory_Bcells	HLA-E
H3F3A	4.95e-147	1.50751	0.655	0.628	1.26e-142	Memory_Bcells	H3F3A
STK17A	2.25e-145	1.82799	0.301	0.085	5.75e-141	Memory_Bcells	STK17A
SMIM14	1.34e-138	2.20972	0.295	0.092	3.43e-134	Memory_Bcells	SMIM14
EEF1D	1.05e-132	1.31103	0.691	0.757	2.69e-128	Memory_Bcells	EEF1D
SH3BGRL3	9.69e-132	1.92402	0.493	0.327	2.47e-127	Memory_Bcells	SH3BGRL3
BTF3	8.75e-131	1.82207	0.55	0.436	2.23e-126	Memory_Bcells	BTF3
COMMD6	8.13e-122	1.7847	0.477	0.305	2.08e-117	Memory_Bcells	COMMD6
LIMD2	8.91e-121	1.79037	0.281	0.09	2.27e-116	Memory_Bcells	LIMD2
ARHGDIB	1.11e-112	1.91934	0.346	0.162	2.84e-108	Memory_Bcells	ARHGDIB
NAP1L1	5.06e-110	1.95717	0.396	0.223	1.29e-105	Memory_Bcells	NAP1L1
HLA-B	4.84e-105	0.663838	0.808	0.901	1.23e-100	Memory_Bcells	HLA-B
HSP90AB1	1.09e-104	1.5734	0.565	0.496	2.79e-100	Memory_Bcells	HSP90AB1
H3F3B	1.21e-104	1.22528	0.672	0.722	3.08e-100	Memory_Bcells	H3F3B
CFL1	9.08e-102	1.76862	0.511	0.415	2.32e-97	Memory_Bcells	CFL1
COX7C	8e-99	1.55419	0.588	0.593	2.04e-94	Memory_Bcells	COX7C
ZFP36L2	1.33e-94	1.40219	0.518	0.39	3.4e-90	Memory_Bcells	ZFP36L2
FUS	1.21e-92	1.82587	0.357	0.195	3.1e-88	Memory_Bcells	FUS
CD53	1.26e-89	1.85876	0.303	0.144	3.22e-85	Memory_Bcells	CD53
COX4I1	3.79e-85	1.50473	0.573	0.586	9.67e-81	Memory_Bcells	COX4I1
2024-09-07	4.44e-85	1.74823	0.315	0.158	1.13e-80	Memory_Bcells	2024-09-07
IFI16	3.11e-84	1.69105	0.316	0.159	7.94e-80	Memory_Bcells	IFI16
KRT10	4.42e-83	0.257178	0.204	0.514	1.13e-78	Memory_Bcells	KRT10
FTL	1.55e-82	0.592326	0.851	0.949	3.95e-78	Memory_Bcells	FTL
TPM3	4.22e-82	1.72887	0.323	0.17	1.08e-77	Memory_Bcells	TPM3
TSC22D3	5.9e-80	1.26571	0.582	0.549	1.5e-75	Memory_Bcells	TSC22D3
PABPC1	5.34e-77	1.66698	0.438	0.326	1.36e-72	Memory_Bcells	PABPC1
IFITM2	1.95e-74	1.59138	0.257	0.114	4.99e-70	Memory_Bcells	IFITM2
NPM1	9.36e-73	1.74006	0.447	0.361	2.39e-68	Memory_Bcells	NPM1
LGALS1	2.02e-72	0.251617	0.204	0.492	5.15e-68	Memory_Bcells	LGALS1
SMAP2	1.43e-71	1.47745	0.306	0.16	3.65e-67	Memory_Bcells	SMAP2
NDUFA1	1.82e-67	0.329088	0.187	0.454	4.65e-63	Memory_Bcells	NDUFA1
HMGB1	4.06e-67	1.44696	0.556	0.589	1.03e-62	Memory_Bcells	HMGB1
PNRC1	7.65e-66	1.63667	0.353	0.227	1.95e-61	Memory_Bcells	PNRC1
CUTA	1.55e-65	0.40083	0.16	0.401	3.95e-61	Memory_Bcells	CUTA
ATP6V0B	4.66e-63	0.268377	0.153	0.381	1.19e-58	Memory_Bcells	ATP6V0B
ITGB1	5.33e-63	2.12639	0.252	0.129	1.36e-58	Memory_Bcells	ITGB1
MYL12A	7.99e-63	1.55675	0.408	0.306	2.04e-58	Memory_Bcells	MYL12A
BASP1	1.89e-61	1.80611	0.282	0.158	4.82e-57	Memory_Bcells	BASP1
PFN1	1.73e-59	1.61443	0.457	0.404	4.41e-55	Memory_Bcells	PFN1
ARPC3	1.87e-59	1.62406	0.418	0.335	4.77e-55	Memory_Bcells	ARPC3
PSMB3	2.07e-58	0.362051	0.17	0.401	5.29e-54	Memory_Bcells	PSMB3
CCNI	5.56e-57	1.59726	0.372	0.271	1.42e-52	Memory_Bcells	CCNI
EIF3E	6.43e-57	1.62046	0.4	0.314	1.64e-52	Memory_Bcells	EIF3E
SF1	7.52e-57	1.56454	0.27	0.148	1.92e-52	Memory_Bcells	SF1
CSTB	7.75e-57	0.289224	0.125	0.317	1.98e-52	Memory_Bcells	CSTB
NDUFB4	8.63e-57	0.312575	0.156	0.373	2.2e-52	Memory_Bcells	NDUFB4
ZNF706	1.57e-56	0.365981	0.166	0.391	4e-52	Memory_Bcells	ZNF706
JTB	2.84e-54	0.260267	0.163	0.379	7.24e-50	Memory_Bcells	JTB
NOP53	7.68e-53	1.65969	0.383	0.297	1.96e-48	Memory_Bcells	NOP53
MEF2C	9.34e-53	1.59013	0.392	0.305	2.38e-48	Memory_Bcells	MEF2C
PPIA	1.11e-52	1.52393	0.433	0.376	2.83e-48	Memory_Bcells	PPIA
EZR	2.72e-52	1.4459	0.294	0.179	6.93e-48	Memory_Bcells	EZR
TYMP	3.49e-52	0.335	0.179	0.406	8.9e-48	Memory_Bcells	TYMP
CDC42	1.15e-51	1.60713	0.321	0.217	2.95e-47	Memory_Bcells	CDC42
CD27	3.25e-51	0.31616	0.129	0.314	8.3e-47	Memory_Bcells	CD27
AURKAIP1	1.46e-50	0.34603	0.131	0.315	3.72e-46	Memory_Bcells	AURKAIP1
ROMO1	2.11e-49	0.267643	0.103	0.265	5.38e-45	Memory_Bcells	ROMO1
TPD52	1.46e-48	0.365657	0.116	0.286	3.73e-44	Memory_Bcells	TPD52
NDUFB11	2.96e-48	0.491452	0.2	0.438	7.56e-44	Memory_Bcells	NDUFB11
HNRNPA2B1	3.49e-48	1.53267	0.425	0.376	8.89e-44	Memory_Bcells	HNRNPA2B1
LSM7	3.58e-48	1.57434	0.327	0.228	9.12e-44	Memory_Bcells	LSM7
RAC2	1.73e-47	1.69697	0.272	0.17	4.42e-43	Memory_Bcells	RAC2
GUK1	8.71e-47	0.44898	0.207	0.446	2.22e-42	Memory_Bcells	GUK1
ATP5F1A	1.83e-45	0.304912	0.114	0.275	4.66e-41	Memory_Bcells	ATP5F1A
NDUFC2	2.08e-45	0.291266	0.109	0.266	5.31e-41	Memory_Bcells	NDUFC2
NDUFB7	2.85e-44	0.447926	0.141	0.321	7.27e-40	Memory_Bcells	NDUFB7
HLA-DMA	6.53e-44	1.54542	0.288	0.189	1.67e-39	Memory_Bcells	HLA-DMA
SERP1	1.55e-43	0.305317	0.318	0.634	3.96e-39	Memory_Bcells	SERP1
KLF6	1.62e-43	1.39718	0.387	0.306	4.12e-39	Memory_Bcells	KLF6
BST2	6.01e-42	0.430326	0.18	0.381	1.53e-37	Memory_Bcells	BST2
NDUFB10	7.44e-42	0.460599	0.135	0.305	1.9e-37	Memory_Bcells	NDUFB10
SRSF9	1.16e-41	0.382892	0.138	0.309	2.96e-37	Memory_Bcells	SRSF9
SELENOT	9.21e-41	0.389268	0.13	0.293	2.35e-36	Memory_Bcells	SELENOT
EEF2	9.69e-41	1.49224	0.404	0.359	2.47e-36	Memory_Bcells	EEF2
OAZ1	1.16e-40	1.00604	0.594	0.759	2.96e-36	Memory_Bcells	OAZ1
HINT1	1.48e-40	1.30423	0.481	0.481	3.78e-36	Memory_Bcells	HINT1
YWHAZ	1.4e-39	1.466	0.382	0.324	3.57e-35	Memory_Bcells	YWHAZ
UQCRB	1.46e-39	1.47216	0.447	0.44	3.71e-35	Memory_Bcells	UQCRB
POLR2L	2.35e-39	0.468898	0.223	0.454	6e-35	Memory_Bcells	POLR2L
MTDH	3.64e-37	0.454647	0.229	0.456	9.29e-33	Memory_Bcells	MTDH
PRRC2C	1.16e-36	1.40139	0.263	0.173	2.96e-32	Memory_Bcells	PRRC2C
PNISR	4.83e-35	1.54139	0.357	0.301	1.23e-30	Memory_Bcells	PNISR
PSMB1	5.35e-35	0.533086	0.171	0.352	1.36e-30	Memory_Bcells	PSMB1
JUNB	1.8e-34	1.19079	0.488	0.497	4.6e-30	Memory_Bcells	JUNB
PSMD8	2.64e-34	0.492158	0.124	0.269	6.74e-30	Memory_Bcells	PSMD8
N4BP2L2	4.34e-34	1.49821	0.345	0.285	1.11e-29	Memory_Bcells	N4BP2L2
HMGN1	6.24e-34	1.5395	0.348	0.291	1.59e-29	Memory_Bcells	HMGN1
JUND	3.16e-33	1.11552	0.374	0.302	8.07e-29	Memory_Bcells	JUND
SRGN	6.98e-33	0.358956	0.279	0.528	1.78e-28	Memory_Bcells	SRGN
SET	1.04e-32	1.38325	0.318	0.248	2.66e-28	Memory_Bcells	SET
ARPC2	1.19e-32	1.50312	0.394	0.37	3.03e-28	Memory_Bcells	ARPC2
ISG15	7.94e-32	0.476001	0.239	0.454	2.03e-27	Memory_Bcells	ISG15
CD79B	1.09e-31	1.68052	0.261	0.185	2.77e-27	Memory_Bcells	CD79B
ATP5PF	2.46e-31	0.560882	0.219	0.427	6.26e-27	Memory_Bcells	ATP5PF
GADD45GIP1	2.56e-31	0.441227	0.134	0.278	6.53e-27	Memory_Bcells	GADD45GIP1
PSME2	2.63e-31	0.518196	0.215	0.415	6.71e-27	Memory_Bcells	PSME2
SSR2	3.27e-31	0.604265	0.235	0.456	8.35e-27	Memory_Bcells	SSR2
ATP5MC1	3.88e-30	0.555437	0.144	0.292	9.89e-26	Memory_Bcells	ATP5MC1
ATP5MC3	4.5e-30	0.53701	0.179	0.351	1.15e-25	Memory_Bcells	ATP5MC3
ARF1	8.32e-30	0.501238	0.146	0.294	2.12e-25	Memory_Bcells	ARF1
NDUFA3	8.9e-30	0.590516	0.13	0.268	2.27e-25	Memory_Bcells	NDUFA3
COX7A2	1.12e-29	0.449646	0.325	0.622	2.86e-25	Memory_Bcells	COX7A2
CALM1	1.84e-29	1.35715	0.426	0.431	4.68e-25	Memory_Bcells	CALM1
COX6A1	3.42e-29	0.56937	0.224	0.429	8.73e-25	Memory_Bcells	COX6A1
ATF4	4.7e-29	0.499709	0.193	0.371	1.2e-24	Memory_Bcells	ATF4
CIB1	5.59e-29	1.53292	0.254	0.181	1.43e-24	Memory_Bcells	CIB1
NDUFS6	7.89e-29	0.556722	0.131	0.267	2.01e-24	Memory_Bcells	NDUFS6
SRSF7	1.6e-28	1.30447	0.312	0.249	4.08e-24	Memory_Bcells	SRSF7
AKAP9	6.83e-28	0.418783	0.126	0.255	1.74e-23	Memory_Bcells	AKAP9
EIF2S2	8.24e-28	0.454266	0.151	0.296	2.1e-23	Memory_Bcells	EIF2S2
MRPL51	1.52e-27	0.567202	0.125	0.254	3.88e-23	Memory_Bcells	MRPL51
SQSTM1	2.98e-27	0.31768	0.153	0.294	7.61e-23	Memory_Bcells	SQSTM1
SERF2	8.25e-27	0.675422	0.639	0.863	2.1e-22	Memory_Bcells	SERF2
COX17	9.04e-27	0.564459	0.164	0.317	2.31e-22	Memory_Bcells	COX17
HNRNPA1	1.36e-26	1.47963	0.391	0.382	3.47e-22	Memory_Bcells	HNRNPA1
DDX17	1.57e-26	1.44157	0.292	0.233	4.01e-22	Memory_Bcells	DDX17
YWHAB	6.03e-26	1.5322	0.282	0.225	1.54e-21	Memory_Bcells	YWHAB
NDUFA11	7.67e-26	0.564571	0.151	0.292	1.96e-21	Memory_Bcells	NDUFA11
HSP90AA1	2.23e-25	0.582697	0.64	0.752	5.69e-21	Memory_Bcells	HSP90AA1
NDUFB1	5.74e-24	0.55915	0.155	0.292	1.46e-19	Memory_Bcells	NDUFB1
NDUFA4	6.18e-24	0.576525	0.312	0.577	1.58e-19	Memory_Bcells	NDUFA4
SF3B5	2.95e-23	0.516695	0.147	0.278	7.54e-19	Memory_Bcells	SF3B5
SRP14	5.48e-23	1.03584	0.489	0.561	1.4e-18	Memory_Bcells	SRP14
EDF1	8.06e-23	0.575088	0.287	0.521	2.06e-18	Memory_Bcells	EDF1
MYL12B	3.94e-22	1.38858	0.287	0.238	1e-17	Memory_Bcells	MYL12B
ISCU	5.04e-22	0.606137	0.151	0.282	1.29e-17	Memory_Bcells	ISCU
DUSP1	8.71e-22	1.05406	0.441	0.449	2.22e-17	Memory_Bcells	DUSP1
EIF5B	1.88e-21	0.628319	0.151	0.278	4.78e-17	Memory_Bcells	EIF5B
ERH	2.03e-21	0.664856	0.162	0.298	5.18e-17	Memory_Bcells	ERH
LSM5	4.69e-21	0.601167	0.144	0.268	1.2e-16	Memory_Bcells	LSM5
SKP1	5.22e-21	1.40627	0.385	0.393	1.33e-16	Memory_Bcells	SKP1
TRMT112	6.71e-21	0.704432	0.236	0.424	1.71e-16	Memory_Bcells	TRMT112
HNRNPDL	7e-21	1.42074	0.293	0.252	1.79e-16	Memory_Bcells	HNRNPDL
SRSF5	1.48e-20	1.39352	0.279	0.232	3.79e-16	Memory_Bcells	SRSF5
NOP10	5.8e-20	0.56113	0.162	0.293	1.48e-15	Memory_Bcells	NOP10
COPS9	6.57e-20	0.660304	0.167	0.299	1.68e-15	Memory_Bcells	COPS9
H2AFZ	1.31e-19	0.629823	0.248	0.438	3.35e-15	Memory_Bcells	H2AFZ
UBC	1.39e-19	0.703342	0.599	0.754	3.54e-15	Memory_Bcells	UBC
ATP5F1B	1.45e-19	0.570295	0.139	0.254	3.7e-15	Memory_Bcells	ATP5F1B
ELOB	1.64e-19	0.675284	0.255	0.454	4.2e-15	Memory_Bcells	ELOB
HNRNPU	1.69e-19	1.20711	0.272	0.221	4.31e-15	Memory_Bcells	HNRNPU
S100A4	2.91e-19	1.64472	0.298	0.268	7.41e-15	Memory_Bcells	S100A4
NCL	4.54e-19	1.30174	0.334	0.312	1.16e-14	Memory_Bcells	NCL
TRIR	1.02e-18	1.36637	0.276	0.235	2.6e-14	Memory_Bcells	TRIR
DDX3X	1.12e-18	1.33474	0.257	0.21	2.87e-14	Memory_Bcells	DDX3X
CALM2	1.54e-18	1.25774	0.435	0.494	3.93e-14	Memory_Bcells	CALM2
GAPDH	3.66e-18	1.38803	0.452	0.547	9.35e-14	Memory_Bcells	GAPDH
DNAJA1	5.24e-18	1.33337	0.307	0.275	1.34e-13	Memory_Bcells	DNAJA1
XIST	1.84e-17	1.19385	0.466	0.553	4.7e-13	Memory_Bcells	XIST
STK4	1.94e-17	1.2848	0.296	0.263	4.95e-13	Memory_Bcells	STK4
PRELID1	1.23e-16	0.695871	0.184	0.318	3.13e-12	Memory_Bcells	PRELID1
PRDX1	1.4e-16	0.715683	0.284	0.496	3.58e-12	Memory_Bcells	PRDX1
SNU13	1.62e-16	0.698441	0.23	0.396	4.13e-12	Memory_Bcells	SNU13
TMA7	1.71e-16	1.20163	0.468	0.577	4.37e-12	Memory_Bcells	TMA7
CLIC1	2.05e-16	1.38976	0.316	0.301	5.24e-12	Memory_Bcells	CLIC1
ATP5IF1	2.48e-16	0.734055	0.227	0.39	6.32e-12	Memory_Bcells	ATP5IF1
DYNLL1	2.87e-16	0.666882	0.312	0.545	7.32e-12	Memory_Bcells	DYNLL1
ZFP36	6.69e-16	0.389059	0.188	0.31	1.71e-11	Memory_Bcells	ZFP36
UQCRH	6.75e-16	1.41817	0.399	0.448	1.72e-11	Memory_Bcells	UQCRH
EIF4A2	9.33e-16	1.36114	0.334	0.331	2.38e-11	Memory_Bcells	EIF4A2
SUB1	1.47e-15	0.422176	0.406	0.712	3.74e-11	Memory_Bcells	SUB1
EMP3	1.83e-15	0.863225	0.219	0.378	4.67e-11	Memory_Bcells	EMP3
HNRNPC	2.11e-15	1.32992	0.296	0.274	5.39e-11	Memory_Bcells	HNRNPC
NDUFS5	3.21e-15	0.718604	0.194	0.33	8.2e-11	Memory_Bcells	NDUFS5
OST4	7.12e-15	0.560138	0.37	0.651	1.82e-10	Memory_Bcells	OST4
ATP5MF	8.4e-15	0.605278	0.165	0.278	2.14e-10	Memory_Bcells	ATP5MF
CD44	9.35e-15	1.36894	0.264	0.233	2.39e-10	Memory_Bcells	CD44
CFLAR	2.23e-14	0.618233	0.166	0.278	5.69e-10	Memory_Bcells	CFLAR
SUMO2	4.49e-14	1.25143	0.376	0.406	1.15e-09	Memory_Bcells	SUMO2
DDIT4	3.53e-13	0.405525	0.235	0.373	9e-09	Memory_Bcells	DDIT4
CYCS	8.98e-13	0.703717	0.204	0.333	2.29e-08	Memory_Bcells	CYCS
DBI	9.19e-13	0.610833	0.221	0.356	2.34e-08	Memory_Bcells	DBI
DDX24	9.72e-13	1.27912	0.26	0.233	2.48e-08	Memory_Bcells	DDX24
RNASET2	1.11e-12	1.25824	0.259	0.231	2.84e-08	Memory_Bcells	RNASET2
PSMB9	2.44e-12	1.368	0.307	0.306	6.22e-08	Memory_Bcells	PSMB9
SEM1	2.69e-12	0.670515	0.159	0.26	6.86e-08	Memory_Bcells	SEM1
PARK7	5.09e-12	0.582918	0.196	0.313	1.3e-07	Memory_Bcells	PARK7
COX7B	5.09e-12	0.733737	0.215	0.35	1.3e-07	Memory_Bcells	COX7B
COX8A	5.21e-12	0.744465	0.183	0.297	1.33e-07	Memory_Bcells	COX8A
UQCR11	6.75e-12	0.744164	0.274	0.454	1.72e-07	Memory_Bcells	UQCR11
ATP5MPL	7.66e-12	0.772946	0.272	0.45	1.95e-07	Memory_Bcells	ATP5MPL
GNG5	1.98e-11	0.774013	0.194	0.312	5.04e-07	Memory_Bcells	GNG5
TPI1	2.45e-11	0.769259	0.166	0.27	6.26e-07	Memory_Bcells	TPI1
HSPA8	3.16e-11	1.20901	0.348	0.369	8.06e-07	Memory_Bcells	HSPA8
EIF3F	5.69e-11	1.26208	0.252	0.229	1.45e-06	Memory_Bcells	EIF3F
SRSF3	5.73e-11	1.20696	0.296	0.287	1.46e-06	Memory_Bcells	SRSF3
C4orf3	8.53e-11	0.759073	0.216	0.347	2.17e-06	Memory_Bcells	C4orf3
TCF25	1.11e-10	0.690275	0.187	0.297	2.84e-06	Memory_Bcells	TCF25
EIF5	1.18e-10	0.680637	0.2	0.317	3e-06	Memory_Bcells	EIF5
WDR83OS	2.43e-10	0.79794	0.174	0.277	6.19e-06	Memory_Bcells	WDR83OS
SNHG8	2.89e-10	1.16223	0.255	0.232	7.38e-06	Memory_Bcells	SNHG8
UXT	3.12e-10	1.36333	0.252	0.234	7.96e-06	Memory_Bcells	UXT
HMGN2	3.15e-10	1.23319	0.269	0.252	8.03e-06	Memory_Bcells	HMGN2
MZT2B	4.11e-10	0.846193	0.255	0.41	1.05e-05	Memory_Bcells	MZT2B
POMP	9.86e-10	0.687809	0.198	0.31	2.52e-05	Memory_Bcells	POMP
C12orf57	1.75e-09	0.797517	0.181	0.282	4.46e-05	Memory_Bcells	C12orf57
NFKBIA	1.85e-09	0.412664	0.317	0.481	4.73e-05	Memory_Bcells	NFKBIA
ATP5MD	6.96e-09	0.8442	0.229	0.36	0.000177653	Memory_Bcells	ATP5MD
EIF3K	9.18e-09	1.29941	0.349	0.389	0.000234097	Memory_Bcells	EIF3K
ATP5MG	2.06e-08	1.04361	0.462	0.605	0.000526586	Memory_Bcells	ATP5MG
SLC25A5	2.52e-08	0.686211	0.165	0.251	0.000641974	Memory_Bcells	SLC25A5
ATP6V1G1	2.76e-08	1.21076	0.359	0.406	0.000704985	Memory_Bcells	ATP6V1G1
S100A6	4.54e-08	0.590335	0.327	0.519	0.00115841	Memory_Bcells	S100A6
TRA2B	5.43e-08	1.25256	0.257	0.249	0.00138594	Memory_Bcells	TRA2B
YBX1	7.96e-08	1.24701	0.377	0.449	0.00203138	Memory_Bcells	YBX1
ATP5ME	1.09e-07	0.815843	0.24	0.368	0.00277201	Memory_Bcells	ATP5ME
SNRPD2	2.73e-07	1.28983	0.29	0.304	0.00696116	Memory_Bcells	SNRPD2
UBB	3.2e-07	0.703786	0.54	0.732	0.00815281	Memory_Bcells	UBB
RBX1	3.86e-07	0.819646	0.217	0.328	0.00985396	Memory_Bcells	RBX1
ITM2B	5.53e-07	0.825624	0.253	0.386	0.0141072	Memory_Bcells	ITM2B
RBM39	7.78e-07	1.20347	0.334	0.375	0.0198514	Memory_Bcells	RBM39
GTF3A	1.44e-06	0.845787	0.172	0.255	0.036689	Memory_Bcells	GTF3A
SAT1	1.89e-06	0.773133	0.458	0.556	0.0481812	Memory_Bcells	SAT1
ATP5MC2	3.48e-06	1.24747	0.367	0.442	0.0887939	Memory_Bcells	ATP5MC2
UBL5	5.53e-06	0.828687	0.31	0.484	0.141032	Memory_Bcells	UBL5
IER2	7.07e-06	0.539095	0.275	0.395	0.180325	Memory_Bcells	IER2
NEAT1	7.66e-06	0.307354	0.44	0.663	0.195521	Memory_Bcells	NEAT1
SMDT1	9.7e-06	1.0091	0.235	0.352	0.2475	Memory_Bcells	SMDT1
ATP6V0E1	0.00010762	1.23947	0.329	0.389	1	Memory_Bcells	ATP6V0E1
MYL6	0.00024028	0.90117	0.471	0.661	1	Memory_Bcells	MYL6
ISG20	0.000353065	0.758232	0.402	0.632	1	Memory_Bcells	ISG20
SRSF2	0.000463797	1.09305	0.262	0.28	1	Memory_Bcells	SRSF2
UBE2D3	0.000653082	1.13814	0.254	0.272	1	Memory_Bcells	UBE2D3
CIRBP	0.000726215	1.06474	0.402	0.526	1	Memory_Bcells	CIRBP
SARAF	0.000853961	0.790217	0.227	0.316	1	Memory_Bcells	SARAF
PPP1R15A	0.00145118	0.647681	0.236	0.322	1	Memory_Bcells	PPP1R15A
ARL6IP4	0.00151213	0.906672	0.22	0.307	1	Memory_Bcells	ARL6IP4
S100A11	0.00152592	0.997967	0.257	0.368	1	Memory_Bcells	S100A11
PCBP2	0.00159829	1.15924	0.271	0.301	1	Memory_Bcells	PCBP2
COX6B1	0.00214088	0.944375	0.302	0.446	1	Memory_Bcells	COX6B1
SELENOH	0.0027088	0.826674	0.186	0.252	1	Memory_Bcells	SELENOH
CD79A	0.0035886	0.610671	0.42	0.64	1	Memory_Bcells	CD79A
PTGES3	0.00420038	1.25568	0.256	0.286	1	Memory_Bcells	PTGES3
HSPE1	0.00447872	0.755133	0.305	0.434	1	Memory_Bcells	HSPE1
SRRM2	0.004496	0.933721	0.243	0.339	1	Memory_Bcells	SRRM2
ANAPC16	0.00452713	1.17042	0.296	0.344	1	Memory_Bcells	ANAPC16
COX6C	0.00461813	0.936416	0.324	0.484	1	Memory_Bcells	COX6C
RHOA	0.00477324	1.1721	0.274	0.313	1	Memory_Bcells	RHOA
HNRNPH1	0.00610634	1.06297	0.277	0.309	1	Memory_Bcells	HNRNPH1
IGHD	3.45e-238	2.31863	0.391	0.03	8.8e-234	Naive_Bcells	IGHD
BTG11	1.47e-149	2.08815	0.964	0.581	3.75e-145	Naive_Bcells	BTG1
YBX3	6.87e-104	3.05033	0.325	0.055	1.75e-99	Naive_Bcells	YBX3
CD831	1.56e-99	2.1867	0.563	0.172	3.99e-95	Naive_Bcells	CD83
TXNIP1	2.63e-98	1.7836	0.893	0.605	6.71e-94	Naive_Bcells	TXNIP
HLA-DRA1	2.76e-97	1.3959	0.949	0.53	7.03e-93	Naive_Bcells	HLA-DRA
FAU1	1e-95	1.23925	0.98	0.906	2.55e-91	Naive_Bcells	FAU
CXCR41	5.72e-85	1.68656	0.834	0.564	1.46e-80	Naive_Bcells	CXCR4
HLA-DRB11	4.72e-84	1.58229	0.806	0.421	1.2e-79	Naive_Bcells	HLA-DRB1
TPT11	7.39e-78	1.11182	0.974	0.918	1.88e-73	Naive_Bcells	TPT1
CD521	1.06e-74	1.46242	0.749	0.356	2.72e-70	Naive_Bcells	CD52
PTMA1	1.31e-72	1.11037	0.941	0.923	3.35e-68	Naive_Bcells	PTMA
TMSB101	3.55e-72	1.24365	0.913	0.861	9.04e-68	Naive_Bcells	TMSB10
CD691	3.55e-68	1.94963	0.542	0.208	9.05e-64	Naive_Bcells	CD69
CEMIP2	1.09e-61	2.39007	0.269	0.059	2.78e-57	Naive_Bcells	CEMIP2
EIF11	1.35e-60	1.24922	0.849	0.832	3.45e-56	Naive_Bcells	EIF1
FTH11	2.35e-59	1.12154	0.895	0.898	6.01e-55	Naive_Bcells	FTH1
CD371	8.01e-56	1.56557	0.632	0.331	2.04e-51	Naive_Bcells	CD37
EEF1A11	1.06e-55	0.777663	0.974	0.957	2.71e-51	Naive_Bcells	EEF1A1
KLF2	1.15e-55	2.26927	0.419	0.159	2.92e-51	Naive_Bcells	KLF2
NACA1	1.36e-54	1.23299	0.834	0.736	3.48e-50	Naive_Bcells	NACA
UBA521	5.05e-50	1.08809	0.854	0.79	1.29e-45	Naive_Bcells	UBA52
CD741	3.09e-47	0.856384	0.908	0.824	7.88e-43	Naive_Bcells	CD74
JUND1	4.45e-42	1.81627	0.545	0.319	1.14e-37	Naive_Bcells	JUND
JUNB1	9.76e-41	1.58236	0.65	0.485	2.49e-36	Naive_Bcells	JUNB
LAPTM51	2.16e-40	1.49376	0.522	0.275	5.52e-36	Naive_Bcells	LAPTM5
ZFP36L21	1.32e-38	1.56911	0.619	0.43	3.36e-34	Naive_Bcells	ZFP36L2
TMSB4X1	1.04e-37	0.523509	0.977	0.939	2.67e-33	Naive_Bcells	TMSB4X
HLA-DQB11	2.59e-33	1.28015	0.609	0.404	6.62e-29	Naive_Bcells	HLA-DQB1
HLA-DQA11	2.78e-32	1.34118	0.517	0.294	7.08e-28	Naive_Bcells	HLA-DQA1
MALAT11	6.26e-32	0.367835	1	0.989	1.6e-27	Naive_Bcells	MALAT1
SMAP21	1.46e-31	1.82056	0.402	0.207	3.73e-27	Naive_Bcells	SMAP2
PFDN51	1.05e-30	1.26671	0.688	0.654	2.67e-26	Naive_Bcells	PFDN5
TSC22D31	3.84e-26	1.27698	0.634	0.558	9.8e-22	Naive_Bcells	TSC22D3
HLA-DPB11	1.05e-24	1.01838	0.555	0.35	2.67e-20	Naive_Bcells	HLA-DPB1
ZNF331	1.52e-24	1.8491	0.258	0.107	3.87e-20	Naive_Bcells	ZNF331
CD55	5.47e-23	1.84323	0.315	0.161	1.39e-18	Naive_Bcells	CD55
STK17A1	1.11e-22	1.48342	0.325	0.162	2.84e-18	Naive_Bcells	STK17A
MS4A11	3.13e-22	0.828463	0.448	0.236	7.98e-18	Naive_Bcells	MS4A1
HLA-DPA11	3.4e-22	1.12917	0.563	0.406	8.69e-18	Naive_Bcells	HLA-DPA1
VPREB31	5.06e-21	1.22768	0.304	0.143	1.29e-16	Naive_Bcells	VPREB3
HLA-DRB51	7.55e-21	1.16013	0.366	0.196	1.93e-16	Naive_Bcells	HLA-DRB5
H3F3A1	3.93e-19	1.13083	0.627	0.639	1e-14	Naive_Bcells	H3F3A
RACK11	1.17e-17	0.953731	0.68	0.725	2.99e-13	Naive_Bcells	RACK1
HSP90AB11	1.2e-16	1.1584	0.568	0.521	3.07e-12	Naive_Bcells	HSP90AB1
DUSP11	2.67e-16	1.31609	0.512	0.442	6.8e-12	Naive_Bcells	DUSP1
CD79A1	6.58e-14	1.26946	0.537	0.555	1.68e-09	Naive_Bcells	CD79A
REL1	2.66e-13	1.20923	0.289	0.167	6.78e-09	Naive_Bcells	REL
DNAJB91	3.83e-13	0.45787	0.118	0.337	9.77e-09	Naive_Bcells	DNAJB9
EEF1B21	5.96e-13	0.824357	0.637	0.662	1.52e-08	Naive_Bcells	EEF1B2
DDX51	2.03e-12	1.0258	0.575	0.595	5.17e-08	Naive_Bcells	DDX5
RHOH	2.91e-12	1.57613	0.253	0.149	7.42e-08	Naive_Bcells	RHOH
FTL1	7.87e-12	0.386971	0.808	0.916	2.01e-07	Naive_Bcells	FTL
BIRC3	1.04e-11	1.444	0.304	0.203	2.66e-07	Naive_Bcells	BIRC3
KRT101	2.11e-10	0.455833	0.174	0.404	5.39e-06	Naive_Bcells	KRT10
LIMD21	3.34e-10	1.16109	0.258	0.16	8.53e-06	Naive_Bcells	LIMD2
TRMT1121	3.71e-10	0.298251	0.153	0.361	9.47e-06	Naive_Bcells	TRMT112
ELOB1	5.45e-10	0.32724	0.169	0.387	1.39e-05	Naive_Bcells	ELOB
EEF1D1	1.24e-09	0.815312	0.616	0.737	3.15e-05	Naive_Bcells	EEF1D
JTB1	1.24e-09	0.509828	0.123	0.303	3.17e-05	Naive_Bcells	JTB
NDUFA41	1.38e-09	0.352724	0.228	0.486	3.51e-05	Naive_Bcells	NDUFA4
LSM71	1.7e-09	1.30893	0.343	0.263	4.34e-05	Naive_Bcells	LSM7
UQCR111	2.34e-09	0.34485	0.179	0.394	5.97e-05	Naive_Bcells	UQCR11
DYNLL11	3.13e-09	0.352662	0.22	0.466	7.98e-05	Naive_Bcells	DYNLL1
NDUFS51	4.58e-09	0.381936	0.118	0.285	0.000116869	Naive_Bcells	NDUFS5
ACTB1	4.63e-09	0.488122	0.701	0.739	0.000118098	Naive_Bcells	ACTB
ATP5MPL1	5.5e-09	0.341186	0.182	0.391	0.000140273	Naive_Bcells	ATP5MPL
MZT2B1	9.95e-09	0.380386	0.164	0.359	0.000253716	Naive_Bcells	MZT2B
EZR1	1.37e-08	1.43811	0.299	0.22	0.000349003	Naive_Bcells	EZR
COX8A1	1.71e-08	0.314469	0.107	0.26	0.00043735	Naive_Bcells	COX8A
COX7B1	3.07e-08	0.35503	0.136	0.305	0.000782801	Naive_Bcells	COX7B
ARL6IP41	4.32e-08	0.34304	0.123	0.281	0.00110326	Naive_Bcells	ARL6IP4
COX5B	4.45e-08	0.442901	0.171	0.364	0.00113481	Naive_Bcells	COX5B
HLA-E1	5.63e-08	0.937866	0.558	0.64	0.00143737	Naive_Bcells	HLA-E
SLC25A6	7.08e-08	0.353574	0.233	0.466	0.00180628	Naive_Bcells	SLC25A6
PSME21	8.79e-08	0.404134	0.164	0.346	0.0022422	Naive_Bcells	PSME2
COX6C1	1.01e-07	0.375845	0.215	0.432	0.00257565	Naive_Bcells	COX6C
1971-09-01	1.04e-07	1.18062	0.289	0.216	0.00265592	Naive_Bcells	2024-09-07
ATP5F1D	1.21e-07	0.366093	0.153	0.327	0.00308901	Naive_Bcells	ATP5F1D
PSMB11	1.25e-07	0.422367	0.13	0.289	0.00318842	Naive_Bcells	PSMB1
SMDT11	1.47e-07	0.354177	0.148	0.315	0.00374183	Naive_Bcells	SMDT1
PNRC11	1.52e-07	1.14355	0.338	0.273	0.00386594	Naive_Bcells	PNRC1
PRDX11	2.14e-07	0.524692	0.21	0.423	0.00545963	Naive_Bcells	PRDX1
ATF41	2.71e-07	0.427101	0.146	0.309	0.00692027	Naive_Bcells	ATF4
RBM8A	3.25e-07	1.47349	0.307	0.252	0.00829043	Naive_Bcells	RBM8A
ATP5ME1	4.04e-07	0.37033	0.159	0.327	0.0103068	Naive_Bcells	ATP5ME
NDUFB2	4.7e-07	0.330333	0.143	0.299	0.0119874	Naive_Bcells	NDUFB2
ISG201	1.45e-06	1.19625	0.481	0.545	0.0370466	Naive_Bcells	ISG20
RHOA1	1.57e-06	0.27976	0.153	0.305	0.0399364	Naive_Bcells	RHOA
ZFAS11	1.65e-06	0.904586	0.338	0.274	0.0421743	Naive_Bcells	ZFAS1
SF11	3.12e-06	1.21061	0.256	0.193	0.0796588	Naive_Bcells	SF1
RAN	3.62e-06	0.442226	0.133	0.27	0.0923894	Naive_Bcells	RAN
SNHG81	3.63e-06	1.31808	0.292	0.238	0.0926411	Naive_Bcells	SNHG8
HSPE11	4.81e-06	0.340791	0.21	0.393	0.122655	Naive_Bcells	HSPE1
NCF1	8.18e-06	1.37432	0.258	0.203	0.208764	Naive_Bcells	NCF1
CALM11	1.07e-05	1.25747	0.414	0.429	0.272989	Naive_Bcells	CALM1
PARK71	1.34e-05	0.448885	0.141	0.274	0.34072	Naive_Bcells	PARK7
MEF2C1	1.36e-05	1.0648	0.366	0.338	0.34806	Naive_Bcells	MEF2C
PSMA7	1.59e-05	0.384738	0.187	0.345	0.404806	Naive_Bcells	PSMA7
H3F3B1	1.89e-05	0.691824	0.591	0.709	0.482033	Naive_Bcells	H3F3B
C4orf31	2.19e-05	0.59002	0.159	0.303	0.55875	Naive_Bcells	C4orf3
YPEL5	2.62e-05	1.42414	0.266	0.222	0.668813	Naive_Bcells	YPEL5
MTRNR2L12	2.94e-05	1.24393	0.261	0.209	0.748692	Naive_Bcells	MTRNR2L12
SRRM21	3.06e-05	0.430694	0.166	0.309	0.780214	Naive_Bcells	SRRM2
ARPC31	4.13e-05	1.0325	0.381	0.367	1	Naive_Bcells	ARPC3
SNRPD21	5.32e-05	0.388695	0.169	0.305	1	Naive_Bcells	SNRPD2
TMA71	7.14e-05	0.411058	0.309	0.547	1	Naive_Bcells	TMA7
ATP5MG1	9.08e-05	0.378923	0.317	0.561	1	Naive_Bcells	ATP5MG
COPS91	9.51e-05	0.546961	0.136	0.253	1	Naive_Bcells	COPS9
OAZ11	0.000103292	0.755123	0.545	0.702	1	Naive_Bcells	OAZ1
SET1	0.000109924	1.18552	0.304	0.274	1	Naive_Bcells	SET
GPX4	0.000141289	0.527527	0.166	0.298	1	Naive_Bcells	GPX4
UBB1	0.000144268	0.787705	0.532	0.663	1	Naive_Bcells	UBB
PPP1R15A1	0.000153565	0.445672	0.166	0.295	1	Naive_Bcells	PPP1R15A
CALR	0.000168124	0.707913	0.159	0.288	1	Naive_Bcells	CALR
SNU131	0.000345426	0.776439	0.192	0.338	1	Naive_Bcells	SNU13
MORF4L1	0.000374915	0.561655	0.156	0.275	1	Naive_Bcells	MORF4L1
FOSB	0.00042945	0.477869	0.197	0.333	1	Naive_Bcells	FOSB
ZFP36L11	0.0004484	0.852219	0.274	0.227	1	Naive_Bcells	ZFP36L1
TCF251	0.000525204	0.624648	0.148	0.259	1	Naive_Bcells	TCF25
PCBP1	0.000554735	0.481457	0.161	0.278	1	Naive_Bcells	PCBP1
HLA-DMA1	0.00105562	1.00749	0.261	0.226	1	Naive_Bcells	HLA-DMA
C19orf53	0.00118255	0.60076	0.171	0.289	1	Naive_Bcells	C19orf53
UQCRH1	0.00125036	0.424754	0.266	0.437	1	Naive_Bcells	UQCRH
HMGB11	0.00163766	0.951666	0.476	0.581	1	Naive_Bcells	HMGB1
SEC62	0.0016624	0.808414	0.281	0.486	1	Naive_Bcells	SEC62
HNRNPC1	0.00167044	0.460034	0.176	0.288	1	Naive_Bcells	HNRNPC
HINT11	0.00178826	0.976156	0.43	0.484	1	Naive_Bcells	HINT1
CLIC11	0.00181285	0.44787	0.192	0.313	1	Naive_Bcells	CLIC1
ATP5MC21	0.00192888	0.502586	0.256	0.421	1	Naive_Bcells	ATP5MC2
BTF31	0.00196497	0.837455	0.432	0.483	1	Naive_Bcells	BTF3
SRSF71	0.00233661	1.07391	0.286	0.273	1	Naive_Bcells	SRSF7
UBE2D31	0.00244305	0.578772	0.164	0.271	1	Naive_Bcells	UBE2D3
PCBP21	0.00304965	0.609995	0.182	0.295	1	Naive_Bcells	PCBP2
HSP90AA11	0.00312832	0.43893	0.588	0.714	1	Naive_Bcells	HSP90AA1
MYL12B1	0.00364168	0.434423	0.164	0.262	1	Naive_Bcells	MYL12B
TRA2B1	0.00464461	0.522802	0.161	0.257	1	Naive_Bcells	TRA2B
SNRPG	0.00551576	0.655177	0.161	0.26	1	Naive_Bcells	SNRPG
TPM31	0.005562	0.919565	0.253	0.229	1	Naive_Bcells	TPM3
STK41	0.00590942	1.13443	0.281	0.276	1	Naive_Bcells	STK4
SERP11	0.00975148	0.657403	0.312	0.521	1	Naive_Bcells	SERP1
EIF1AX	0.00980577	0.598197	0.164	0.257	1	Naive_Bcells	EIF1AX
BP	GO:2000516	positive regulation of CD4-positive, alpha-beta T cell activation	3/124	39/18723	0.00217738	0.00985728	0.00637401
BP	GO:1901342	regulation of vasculature development	8/124	348/18723	0.00223499	0.0100985	0.00653002
BP	GO:0043367	CD4-positive, alpha-beta T cell differentiation	4/124	83/18723	0.00225001	0.0101467	0.00656118
BP	GO:0032273	positive regulation of protein polymerization	5/124	138/18723	0.002259	0.0101624	0.00657129
BP	GO:0017157	regulation of exocytosis	6/124	202/18723	0.00227888	0.0101624	0.00657129
BP	GO:0002357	defense response to tumor cell	2/124	11/18723	0.00230133	0.0101624	0.00657129
BP	GO:0042167	heme catabolic process	2/124	11/18723	0.00230133	0.0101624	0.00657129
BP	GO:0043312	neutrophil degranulation	2/124	11/18723	0.00230133	0.0101624	0.00657129
BP	GO:0045060	negative thymic T cell selection	2/124	11/18723	0.00230133	0.0101624	0.00657129
BP	GO:0046149	pigment catabolic process	2/124	11/18723	0.00230133	0.0101624	0.00657129
BP	GO:0048102	autophagic cell death	2/124	11/18723	0.00230133	0.0101624	0.00657129
BP	GO:0097048	dendritic cell apoptotic process	2/124	11/18723	0.00230133	0.0101624	0.00657129
BP	GO:1903265	positive regulation of tumor necrosis factor-mediated signaling pathway	2/124	11/18723	0.00230133	0.0101624	0.00657129
BP	GO:2000668	regulation of dendritic cell apoptotic process	2/124	11/18723	0.00230133	0.0101624	0.00657129
BP	GO:0051701	biological process involved in interaction with host	6/124	203/18723	0.00233579	0.0102288	0.00661421
BP	GO:0002714	positive regulation of B cell mediated immunity	3/124	40/18723	0.00234263	0.0102288	0.00661421
BP	GO:0002891	positive regulation of immunoglobulin mediated immune response	3/124	40/18723	0.00234263	0.0102288	0.00661421
BP	GO:0034122	negative regulation of toll-like receptor signaling pathway	3/124	40/18723	0.00234263	0.0102288	0.00661421
BP	GO:0071276	cellular response to cadmium ion	3/124	40/18723	0.00234263	0.0102288	0.00661421
BP	GO:0150077	regulation of neuroinflammatory response	3/124	40/18723	0.00234263	0.0102288	0.00661421
BP	GO:0043270	positive regulation of ion transport	7/124	275/18723	0.00238915	0.0104124	0.00673299
BP	GO:0051480	regulation of cytosolic calcium ion concentration	8/124	353/18723	0.00244058	0.0106167	0.0068651
BP	GO:0097006	regulation of plasma lipoprotein particle levels	4/124	85/18723	0.00245417	0.010656	0.00689051
BP	GO:0030183	B cell differentiation	5/124	141/18723	0.00248022	0.0107492	0.00695072
BP	GO:0032735	positive regulation of interleukin-12 production	3/124	41/18723	0.00251545	0.0108817	0.0070364
BP	GO:0050729	positive regulation of inflammatory response	5/124	142/18723	0.00255734	0.011017	0.00712391
BP	GO:0034103	regulation of tissue remodeling	4/124	86/18723	0.00256089	0.011017	0.00712391
BP	GO:0060761	negative regulation of response to cytokine stimulus	4/124	86/18723	0.00256089	0.011017	0.00712391
BP	GO:2001233	regulation of apoptotic signaling pathway	8/124	356/18723	0.00257088	0.0110397	0.00713857
BP	GO:1901215	negative regulation of neuron death	6/124	208/18723	0.00263663	0.0113012	0.00730769
BP	GO:0033003	regulation of mast cell activation	3/124	42/18723	0.00269596	0.01151	0.00744273
BP	GO:2000404	regulation of T cell migration	3/124	42/18723	0.00269596	0.01151	0.00744273
BP	GO:1902905	positive regulation of supramolecular fiber organization	6/124	209/18723	0.00270013	0.01151	0.00744273
BP	GO:0014065	phosphatidylinositol 3-kinase signaling	5/124	144/18723	0.00271679	0.0115317	0.00745676
BP	GO:0006787	porphyrin-containing compound catabolic process	2/124	12/18723	0.00274965	0.0115317	0.00745676
BP	GO:0032490	detection of molecule of bacterial origin	2/124	12/18723	0.00274965	0.0115317	0.00745676
BP	GO:0033015	tetrapyrrole catabolic process	2/124	12/18723	0.00274965	0.0115317	0.00745676
BP	GO:0043383	negative T cell selection	2/124	12/18723	0.00274965	0.0115317	0.00745676
BP	GO:0051639	actin filament network formation	2/124	12/18723	0.00274965	0.0115317	0.00745676
BP	GO:0060907	positive regulation of macrophage cytokine production	2/124	12/18723	0.00274965	0.0115317	0.00745676
BP	GO:0061517	macrophage proliferation	2/124	12/18723	0.00274965	0.0115317	0.00745676
BP	GO:2000508	regulation of dendritic cell chemotaxis	2/124	12/18723	0.00274965	0.0115317	0.00745676
BP	GO:0022411	cellular component disassembly	9/124	443/18723	0.00276732	0.0115851	0.00749124
BP	GO:0030101	natural killer cell activation	4/124	88/18723	0.00278379	0.0116331	0.00752233
BP	GO:0043524	negative regulation of neuron apoptotic process	5/124	145/18723	0.00279916	0.0116765	0.00755037
BP	GO:0030100	regulation of endocytosis	6/124	211/18723	0.00283057	0.0117865	0.00762148
BP	GO:1903531	negative regulation of secretion by cell	5/124	147/18723	0.00296931	0.0123422	0.00798082
BP	GO:0006874	cellular calcium ion homeostasis	9/124	448/18723	0.00298128	0.0123699	0.00799875
BP	GO:0045638	negative regulation of myeloid cell differentiation	4/124	90/18723	0.00301963	0.0125068	0.00808729
BP	GO:0046006	regulation of activated T cell proliferation	3/124	44/18723	0.00308048	0.0126914	0.00820661
BP	GO:0097178	ruffle assembly	3/124	44/18723	0.00308048	0.0126914	0.00820661
BP	GO:0150076	neuroinflammatory response	3/124	44/18723	0.00308048	0.0126914	0.00820661
BP	GO:0002430	complement receptor mediated signaling pathway	2/124	13/18723	0.00323554	0.0130539	0.00844105
BP	GO:0016322	neuron remodeling	2/124	13/18723	0.00323554	0.0130539	0.00844105
BP	GO:0031665	negative regulation of lipopolysaccharide-mediated signaling pathway	2/124	13/18723	0.00323554	0.0130539	0.00844105
BP	GO:0032494	response to peptidoglycan	2/124	13/18723	0.00323554	0.0130539	0.00844105
BP	GO:0034144	negative regulation of toll-like receptor 4 signaling pathway	2/124	13/18723	0.00323554	0.0130539	0.00844105
BP	GO:0036005	response to macrophage colony-stimulating factor	2/124	13/18723	0.00323554	0.0130539	0.00844105
BP	GO:0036006	cellular response to macrophage colony-stimulating factor stimulus	2/124	13/18723	0.00323554	0.0130539	0.00844105
BP	GO:0060100	positive regulation of phagocytosis, engulfment	2/124	13/18723	0.00323554	0.0130539	0.00844105
BP	GO:0070234	positive regulation of T cell apoptotic process	2/124	13/18723	0.00323554	0.0130539	0.00844105
BP	GO:1903977	positive regulation of glial cell migration	2/124	13/18723	0.00323554	0.0130539	0.00844105
BP	GO:1905155	positive regulation of membrane invagination	2/124	13/18723	0.00323554	0.0130539	0.00844105
BP	GO:2001198	regulation of dendritic cell differentiation	2/124	13/18723	0.00323554	0.0130539	0.00844105
BP	GO:2001236	regulation of extrinsic apoptotic signaling pathway	5/124	151/18723	0.00333185	0.0134193	0.00867731
BP	GO:0045862	positive regulation of proteolysis	8/124	372/18723	0.00336066	0.0135121	0.0087373
BP	GO:0032091	negative regulation of protein binding	4/124	94/18723	0.0035316	0.0141749	0.00916592
BP	GO:0055074	calcium ion homeostasis	9/124	460/18723	0.0035484	0.014218	0.00919375
BP	GO:0045581	negative regulation of T cell differentiation	3/124	47/18723	0.0037176	0.0147944	0.00956649
BP	GO:0045646	regulation of erythrocyte differentiation	3/124	47/18723	0.0037176	0.0147944	0.00956649
BP	GO:0050798	activated T cell proliferation	3/124	47/18723	0.0037176	0.0147944	0.00956649
BP	GO:1900744	regulation of p38MAPK cascade	3/124	47/18723	0.0037176	0.0147944	0.00956649
BP	GO:0002467	germinal center formation	2/124	14/18723	0.00375849	0.0148559	0.00960625
BP	GO:0002864	regulation of acute inflammatory response to antigenic stimulus	2/124	14/18723	0.00375849	0.0148559	0.00960625
BP	GO:0061043	regulation of vascular wound healing	2/124	14/18723	0.00375849	0.0148559	0.00960625
BP	GO:2001171	positive regulation of ATP biosynthetic process	2/124	14/18723	0.00375849	0.0148559	0.00960625
BP	GO:0016485	protein processing	6/124	225/18723	0.00388024	0.0153112	0.00990068
BP	GO:0042063	gliogenesis	7/124	301/18723	0.0039339	0.0154163	0.00996861
BP	GO:0051017	actin filament bundle assembly	5/124	157/18723	0.00393394	0.0154163	0.00996861
BP	GO:0002673	regulation of acute inflammatory response	3/124	48/18723	0.00394646	0.0154163	0.00996861
BP	GO:0043303	mast cell degranulation	3/124	48/18723	0.00394646	0.0154163	0.00996861
BP	GO:0090199	regulation of release of cytochrome c from mitochondria	3/124	48/18723	0.00394646	0.0154163	0.00996861
BP	GO:2001238	positive regulation of extrinsic apoptotic signaling pathway	3/124	48/18723	0.00394646	0.0154163	0.00996861
BP	GO:0032535	regulation of cellular component size	8/124	383/18723	0.00400492	0.0156185	0.0100994
BP	GO:0002279	mast cell activation involved in immune response	3/124	49/18723	0.00418373	0.0162886	0.0105327
BP	GO:0008630	intrinsic apoptotic signaling pathway in response to DNA damage	4/124	99/18723	0.00425069	0.0165218	0.0106835
BP	GO:0002679	respiratory burst involved in defense response	2/124	15/18723	0.00431799	0.0166724	0.0107809
BP	GO:0023035	CD40 signaling pathway	2/124	15/18723	0.00431799	0.0166724	0.0107809
BP	GO:0046007	negative regulation of activated T cell proliferation	2/124	15/18723	0.00431799	0.0166724	0.0107809
BP	GO:0060099	regulation of phagocytosis, engulfment	2/124	15/18723	0.00431799	0.0166724	0.0107809
BP	GO:0061572	actin filament bundle organization	5/124	161/18723	0.00437628	0.0168523	0.0108972
BP	GO:0001666	response to hypoxia	7/124	307/18723	0.00437901	0.0168523	0.0108972
BP	GO:0002448	mast cell mediated immunity	3/124	50/18723	0.00442948	0.0169627	0.0109686
BP	GO:0019083	viral transcription	3/124	50/18723	0.00442948	0.0169627	0.0109686
BP	GO:0038093	Fc receptor signaling pathway	3/124	50/18723	0.00442948	0.0169627	0.0109686
BP	GO:0022604	regulation of cell morphogenesis	7/124	309/18723	0.00453554	0.0173404	0.0112128
BP	GO:0050830	defense response to Gram-positive bacterium	4/124	101/18723	0.00456405	0.0174209	0.0112649
BP	GO:0043370	regulation of CD4-positive, alpha-beta T cell differentiation	3/124	51/18723	0.00468382	0.017849	0.0115417
BP	GO:0035710	CD4-positive, alpha-beta T cell activation	4/124	102/18723	0.00472641	0.0179819	0.0116276
BP	GO:0002921	negative regulation of humoral immune response	2/124	16/18723	0.00491355	0.0185429	0.0119904
BP	GO:0050965	detection of temperature stimulus involved in sensory perception of pain	2/124	16/18723	0.00491355	0.0185429	0.0119904
BP	GO:0070230	positive regulation of lymphocyte apoptotic process	2/124	16/18723	0.00491355	0.0185429	0.0119904
BP	GO:0071361	cellular response to ethanol	2/124	16/18723	0.00491355	0.0185429	0.0119904
BP	GO:1905153	regulation of membrane invagination	2/124	16/18723	0.00491355	0.0185429	0.0119904
BP	GO:0043392	negative regulation of DNA binding	3/124	52/18723	0.00494683	0.0185785	0.0120134
BP	GO:0045010	actin nucleation	3/124	52/18723	0.00494683	0.0185785	0.0120134
BP	GO:0048260	positive regulation of receptor-mediated endocytosis	3/124	52/18723	0.00494683	0.0185785	0.0120134
BP	GO:0043112	receptor metabolic process	5/124	166/18723	0.00497775	0.0186646	0.0120691
BP	GO:0048661	positive regulation of smooth muscle cell proliferation	4/124	104/18723	0.0050627	0.0189424	0.0122487
BP	GO:0072503	cellular divalent inorganic cation homeostasis	9/124	486/18723	0.00506806	0.0189424	0.0122487
BP	GO:0051259	protein complex oligomerization	6/124	238/18723	0.00509115	0.0189983	0.0122848
BP	GO:1902904	negative regulation of supramolecular fiber organization	5/124	167/18723	0.00510474	0.0190186	0.012298
BP	GO:0072593	reactive oxygen species metabolic process	6/124	239/18723	0.00519458	0.0193195	0.0124926
BP	GO:0019058	viral life cycle	7/124	317/18723	0.00520435	0.0193195	0.0124926
BP	GO:0008347	glial cell migration	3/124	53/18723	0.00521858	0.0193195	0.0124926
BP	GO:0045744	negative regulation of G protein-coupled receptor signaling pathway	3/124	53/18723	0.00521858	0.0193195	0.0124926
BP	GO:0062207	regulation of pattern recognition receptor signaling pathway	4/124	105/18723	0.00523671	0.0193559	0.0125161
BP	GO:0071496	cellular response to external stimulus	7/124	320/18723	0.0054734	0.0201988	0.0130612
BP	GO:0002823	negative regulation of adaptive immune response based on somatic recombination of immune receptors built from immunoglobulin superfamily domains	3/124	54/18723	0.00549917	0.02023	0.0130813
BP	GO:0070228	regulation of lymphocyte apoptotic process	3/124	54/18723	0.00549917	0.02023	0.0130813
BP	GO:0010934	macrophage cytokine production	2/124	17/18723	0.00554467	0.020238	0.0130865
BP	GO:0010935	regulation of macrophage cytokine production	2/124	17/18723	0.00554467	0.020238	0.0130865
BP	GO:0019885	antigen processing and presentation of endogenous peptide antigen via MHC class I	2/124	17/18723	0.00554467	0.020238	0.0130865
BP	GO:0060263	regulation of respiratory burst	2/124	17/18723	0.00554467	0.020238	0.0130865
BP	GO:0070206	protein trimerization	2/124	17/18723	0.00554467	0.020238	0.0130865
BP	GO:0036293	response to decreased oxygen levels	7/124	322/18723	0.00565848	0.0206212	0.0133343
BP	GO:0000768	syncytium formation by plasma membrane fusion	3/124	55/18723	0.00578865	0.0209973	0.0135775
BP	GO:0045620	negative regulation of lymphocyte differentiation	3/124	55/18723	0.00578865	0.0209973	0.0135775
BP	GO:0140253	cell-cell fusion	3/124	55/18723	0.00578865	0.0209973	0.0135775
BP	GO:0046456	icosanoid biosynthetic process	3/124	56/18723	0.00608711	0.0220457	0.0142554
BP	GO:0002223	stimulatory C-type lectin receptor signaling pathway	2/124	18/18723	0.00621086	0.0222183	0.014367
BP	GO:0002544	chronic inflammatory response	2/124	18/18723	0.00621086	0.0222183	0.014367
BP	GO:0006957	complement activation, alternative pathway	2/124	18/18723	0.00621086	0.0222183	0.014367
BP	GO:0045953	negative regulation of natural killer cell mediated cytotoxicity	2/124	18/18723	0.00621086	0.0222183	0.014367
BP	GO:0150078	positive regulation of neuroinflammatory response	2/124	18/18723	0.00621086	0.0222183	0.014367
BP	GO:0150079	negative regulation of neuroinflammatory response	2/124	18/18723	0.00621086	0.0222183	0.014367
BP	GO:1990840	response to lectin	2/124	18/18723	0.00621086	0.0222183	0.014367
BP	GO:1990858	cellular response to lectin	2/124	18/18723	0.00621086	0.0222183	0.014367
BP	GO:0050728	negative regulation of inflammatory response	5/124	176/18723	0.0063529	0.0226917	0.0146731
BP	GO:0006949	syncytium formation	3/124	57/18723	0.00639462	0.0227711	0.0147244
BP	GO:0010883	regulation of lipid storage	3/124	57/18723	0.00639462	0.0227711	0.0147244
BP	GO:0002526	acute inflammatory response	4/124	112/18723	0.00656794	0.0233527	0.0151005
BP	GO:0010574	regulation of vascular endothelial growth factor production	3/124	58/18723	0.00671124	0.0237898	0.0153832
BP	GO:0043525	positive regulation of neuron apoptotic process	3/124	58/18723	0.00671124	0.0237898	0.0153832
BP	GO:0031623	receptor internalization	4/124	113/18723	0.00677475	0.0239422	0.0154818
BP	GO:0071347	cellular response to interleukin-1	4/124	113/18723	0.00677475	0.0239422	0.0154818
BP	GO:0097305	response to alcohol	6/124	253/18723	0.00680991	0.0240301	0.0155386
BP	GO:0002281	macrophage activation involved in immune response	2/124	19/18723	0.00691164	0.0241339	0.0156057
BP	GO:0002716	negative regulation of natural killer cell mediated immunity	2/124	19/18723	0.00691164	0.0241339	0.0156057
BP	GO:0010885	regulation of cholesterol storage	2/124	19/18723	0.00691164	0.0241339	0.0156057
BP	GO:0043652	engulfment of apoptotic cell	2/124	19/18723	0.00691164	0.0241339	0.0156057
BP	GO:0050961	detection of temperature stimulus involved in sensory perception	2/124	19/18723	0.00691164	0.0241339	0.0156057
BP	GO:0061760	antifungal innate immune response	2/124	19/18723	0.00691164	0.0241339	0.0156057
BP	GO:1900221	regulation of amyloid-beta clearance	2/124	19/18723	0.00691164	0.0241339	0.0156057
BP	GO:0048660	regulation of smooth muscle cell proliferation	5/124	180/18723	0.00697106	0.0243051	0.0157164
BP	GO:0002244	hematopoietic progenitor cell differentiation	4/124	114/18723	0.00698583	0.0243203	0.0157262
BP	GO:0001836	release of cytochrome c from mitochondria	3/124	59/18723	0.00703705	0.0244258	0.0157944
BP	GO:0002820	negative regulation of adaptive immune response	3/124	59/18723	0.00703705	0.0244258	0.0157944
BP	GO:0051209	release of sequestered calcium ion into cytosol	4/124	115/18723	0.00720121	0.0249585	0.0161389
BP	GO:0051851	modulation by host of symbiont process	3/124	60/18723	0.0073721	0.0255129	0.0164974
BP	GO:0021782	glial cell development	4/124	116/18723	0.00742094	0.0256061	0.0165576
BP	GO:0051283	negative regulation of sequestering of calcium ion	4/124	116/18723	0.00742094	0.0256061	0.0165576
BP	GO:0048659	smooth muscle cell proliferation	5/124	184/18723	0.00763017	0.0262681	0.0169857
BP	GO:0034104	negative regulation of tissue remodeling	2/124	20/18723	0.00764652	0.0262681	0.0169857
BP	GO:0098543	detection of other organism	2/124	20/18723	0.00764652	0.0262681	0.0169857
BP	GO:0030865	cortical cytoskeleton organization	3/124	61/18723	0.00771646	0.0264306	0.0170908
BP	GO:0043954	cellular component maintenance	3/124	61/18723	0.00771646	0.0264306	0.0170908
BP	GO:0051282	regulation of sequestering of calcium ion	4/124	118/18723	0.00787356	0.0269292	0.0174132
BP	GO:0010573	vascular endothelial growth factor production	3/124	62/18723	0.00807018	0.0275211	0.0177959
BP	GO:0045576	mast cell activation	3/124	62/18723	0.00807018	0.0275211	0.0177959
BP	GO:0030218	erythrocyte differentiation	4/124	120/18723	0.00834399	0.028325	0.0183158
BP	GO:0051897	positive regulation of protein kinase B signaling	4/124	120/18723	0.00834399	0.028325	0.0183158
BP	GO:0070482	response to oxygen levels	7/124	347/18723	0.0083883	0.028325	0.0183158
BP	GO:0010878	cholesterol storage	2/124	21/18723	0.00841504	0.028325	0.0183158
BP	GO:0030502	negative regulation of bone mineralization	2/124	21/18723	0.00841504	0.028325	0.0183158
BP	GO:0046641	positive regulation of alpha-beta T cell proliferation	2/124	21/18723	0.00841504	0.028325	0.0183158
BP	GO:0061081	positive regulation of myeloid leukocyte cytokine production involved in immune response	2/124	21/18723	0.00841504	0.028325	0.0183158
BP	GO:0090026	positive regulation of monocyte chemotaxis	2/124	21/18723	0.00841504	0.028325	0.0183158
BP	GO:0097062	dendritic spine maintenance	2/124	21/18723	0.00841504	0.028325	0.0183158
BP	GO:0022617	extracellular matrix disassembly	3/124	63/18723	0.00843333	0.0283457	0.0183292
BP	GO:0051208	sequestering of calcium ion	4/124	122/18723	0.00883248	0.0296021	0.0191416
BP	GO:0051928	positive regulation of calcium ion transport	4/124	122/18723	0.00883248	0.0296021	0.0191416
BP	GO:0001894	tissue homeostasis	6/124	268/18723	0.00891582	0.0298386	0.0192945
BP	GO:0032507	maintenance of protein location in cell	3/124	65/18723	0.00918809	0.0305394	0.0197477
BP	GO:0002220	innate immune response activating cell surface receptor signaling pathway	2/124	22/18723	0.00921672	0.0305394	0.0197477
BP	GO:0006907	pinocytosis	2/124	22/18723	0.00921672	0.0305394	0.0197477
BP	GO:0032816	positive regulation of natural killer cell activation	2/124	22/18723	0.00921672	0.0305394	0.0197477
BP	GO:0050860	negative regulation of T cell receptor signaling pathway	2/124	22/18723	0.00921672	0.0305394	0.0197477
BP	GO:0061042	vascular wound healing	2/124	22/18723	0.00921672	0.0305394	0.0197477
BP	GO:0071404	cellular response to low-density lipoprotein particle stimulus	2/124	22/18723	0.00921672	0.0305394	0.0197477
BP	GO:0042093	T-helper cell differentiation	3/124	66/18723	0.00957981	0.0316975	0.0204965
BP	GO:2000514	regulation of CD4-positive, alpha-beta T cell activation	3/124	67/18723	0.00998115	0.0329787	0.021325
BP	GO:0002758	innate immune response-activating signal transduction	2/124	23/18723	0.0100511	0.0330695	0.0213837
BP	GO:0003081	regulation of systemic arterial blood pressure by renin-angiotensin	2/124	23/18723	0.0100511	0.0330695	0.0213837
BP	GO:2001169	regulation of ATP biosynthetic process	2/124	23/18723	0.0100511	0.0330695	0.0213837
BP	GO:0071248	cellular response to metal ion	5/124	197/18723	0.0100709	0.033088	0.0213956
BP	GO:0042267	natural killer cell mediated cytotoxicity	3/124	68/18723	0.0103922	0.0340478	0.0220163
BP	GO:0042531	positive regulation of tyrosine phosphorylation of STAT protein	3/124	68/18723	0.0103922	0.0340478	0.0220163
BP	GO:0051098	regulation of binding	7/124	363/18723	0.010582	0.0346213	0.0223872
BP	GO:0050688	regulation of defense response to virus	3/124	69/18723	0.0108129	0.0353271	0.0228435
BP	GO:0001779	natural killer cell differentiation	2/124	24/18723	0.0109177	0.0353728	0.0228731
BP	GO:0002438	acute inflammatory response to antigenic stimulus	2/124	24/18723	0.0109177	0.0353728	0.0228731
BP	GO:0016048	detection of temperature stimulus	2/124	24/18723	0.0109177	0.0353728	0.0228731
BP	GO:0030810	positive regulation of nucleotide biosynthetic process	2/124	24/18723	0.0109177	0.0353728	0.0228731
BP	GO:0045649	regulation of macrophage differentiation	2/124	24/18723	0.0109177	0.0353728	0.0228731
BP	GO:1900373	positive regulation of purine nucleotide biosynthetic process	2/124	24/18723	0.0109177	0.0353728	0.0228731
BP	GO:0002228	natural killer cell mediated immunity	3/124	71/18723	0.0116836	0.0378017	0.0244437
BP	GO:0032753	positive regulation of interleukin-4 production	2/124	25/18723	0.0118161	0.0380198	0.0245847
BP	GO:0050951	sensory perception of temperature stimulus	2/124	25/18723	0.0118161	0.0380198	0.0245847
BP	GO:0062149	detection of stimulus involved in sensory perception of pain	2/124	25/18723	0.0118161	0.0380198	0.0245847
BP	GO:0140448	signaling receptor ligand precursor processing	2/124	25/18723	0.0118161	0.0380198	0.0245847
BP	GO:0070227	lymphocyte apoptotic process	3/124	72/18723	0.0121336	0.0389861	0.0252096
BP	GO:0010038	response to metal ion	7/124	373/18723	0.0121498	0.0389861	0.0252096
BP	GO:0034599	cellular response to oxidative stress	6/124	288/18723	0.0124014	0.039739	0.0256964
BP	GO:0032682	negative regulation of chemokine production	2/124	26/18723	0.0127458	0.0406197	0.0262659
BP	GO:0045672	positive regulation of osteoclast differentiation	2/124	26/18723	0.0127458	0.0406197	0.0262659
BP	GO:1900017	positive regulation of cytokine production involved in inflammatory response	2/124	26/18723	0.0127458	0.0406197	0.0262659
BP	GO:2000108	positive regulation of leukocyte apoptotic process	2/124	26/18723	0.0127458	0.0406197	0.0262659
BP	GO:0010822	positive regulation of mitochondrion organization	3/124	74/18723	0.0130634	0.041575	0.0268836
BP	GO:0045471	response to ethanol	4/124	137/18723	0.0130979	0.0416283	0.0269181
BP	GO:0043491	protein kinase B signaling	5/124	211/18723	0.013248	0.0420481	0.0271895
BP	GO:0048662	negative regulation of smooth muscle cell proliferation	3/124	75/18723	0.0135431	0.0428682	0.0277198
BP	GO:2001259	positive regulation of cation channel activity	3/124	75/18723	0.0135431	0.0428682	0.0277198
BP	GO:0051604	protein maturation	6/124	294/18723	0.0136115	0.0430262	0.027822
BP	GO:0002433	immune response-regulating cell surface receptor signaling pathway involved in phagocytosis	2/124	27/18723	0.0137064	0.0430352	0.0278278
BP	GO:0002719	negative regulation of cytokine production involved in immune response	2/124	27/18723	0.0137064	0.0430352	0.0278278
BP	GO:0034143	regulation of toll-like receptor 4 signaling pathway	2/124	27/18723	0.0137064	0.0430352	0.0278278
BP	GO:0038096	Fc-gamma receptor signaling pathway involved in phagocytosis	2/124	27/18723	0.0137064	0.0430352	0.0278278
BP	GO:0048873	homeostasis of number of cells within a tissue	2/124	27/18723	0.0137064	0.0430352	0.0278278
BP	GO:0032418	lysosome localization	3/124	77/18723	0.0145324	0.0455675	0.0294653
BP	GO:0002675	positive regulation of acute inflammatory response	2/124	28/18723	0.0146974	0.0458387	0.0296407
BP	GO:0010884	positive regulation of lipid storage	2/124	28/18723	0.0146974	0.0458387	0.0296407
BP	GO:0090200	positive regulation of release of cytochrome c from mitochondria	2/124	28/18723	0.0146974	0.0458387	0.0296407
BP	GO:1990776	response to angiotensin	2/124	28/18723	0.0146974	0.0458387	0.0296407
BP	GO:0097553	calcium ion transmembrane import into cytosol	4/124	142/18723	0.0147665	0.0459927	0.0297402
BP	GO:0010821	regulation of mitochondrion organization	4/124	144/18723	0.0154698	0.0481192	0.0311153
BP	GO:0001773	myeloid dendritic cell activation	2/124	29/18723	0.0157185	0.0486336	0.0314479
BP	GO:0010955	negative regulation of protein processing	2/124	29/18723	0.0157185	0.0486336	0.0314479
BP	GO:0090025	regulation of monocyte chemotaxis	2/124	29/18723	0.0157185	0.0486336	0.0314479
BP	GO:1903318	negative regulation of protein maturation	2/124	29/18723	0.0157185	0.0486336	0.0314479
BP	GO:0043032	positive regulation of macrophage activation	2/124	30/18723	0.0167691	0.0516107	0.033373
BP	GO:0051125	regulation of actin nucleation	2/124	30/18723	0.0167691	0.0516107	0.033373
BP	GO:0070168	negative regulation of biomineral tissue development	2/124	30/18723	0.0167691	0.0516107	0.033373
BP	GO:0070229	negative regulation of lymphocyte apoptotic process	2/124	30/18723	0.0167691	0.0516107	0.033373
BP	GO:0010001	glial cell differentiation	5/124	225/18723	0.0170427	0.0523838	0.0338729
BP	GO:0008625	extrinsic apoptotic signaling pathway via death domain receptors	3/124	82/18723	0.017181	0.0527396	0.034103
BP	GO:0071241	cellular response to inorganic substance	5/124	226/18723	0.0173386	0.0531534	0.0343705
BP	GO:0048678	response to axon injury	3/124	83/18723	0.0177409	0.0541491	0.0350144
BP	GO:0001516	prostaglandin biosynthetic process	2/124	31/18723	0.0178488	0.0541491	0.0350144
BP	GO:0046457	prostanoid biosynthetic process	2/124	31/18723	0.0178488	0.0541491	0.0350144
BP	GO:0060055	angiogenesis involved in wound healing	2/124	31/18723	0.0178488	0.0541491	0.0350144
BP	GO:0061099	negative regulation of protein tyrosine kinase activity	2/124	31/18723	0.0178488	0.0541491	0.0350144
BP	GO:0110150	negative regulation of biomineralization	2/124	31/18723	0.0178488	0.0541491	0.0350144
BP	GO:1900027	regulation of ruffle assembly	2/124	31/18723	0.0178488	0.0541491	0.0350144
BP	GO:1902042	negative regulation of extrinsic apoptotic signaling pathway via death domain receptors	2/124	31/18723	0.0178488	0.0541491	0.0350144
BP	GO:0030902	hindbrain development	4/124	151/18723	0.0180964	0.0547581	0.0354082
BP	GO:0071456	cellular response to hypoxia	4/124	151/18723	0.0180964	0.0547581	0.0354082
BP	GO:0060249	anatomical structure homeostasis	6/124	314/18723	0.0182398	0.0551204	0.0356425
BP	GO:0050871	positive regulation of B cell activation	4/124	152/18723	0.0184929	0.0557412	0.0360439
BP	GO:0051092	positive regulation of NF-kappaB transcription factor activity	4/124	152/18723	0.0184929	0.0557412	0.0360439
BP	GO:0042509	regulation of tyrosine phosphorylation of STAT protein	3/124	85/18723	0.0188911	0.056868	0.0367725
BP	GO:0019835	cytolysis	2/124	32/18723	0.0189572	0.0569204	0.0368064
BP	GO:1900745	positive regulation of p38MAPK cascade	2/124	32/18723	0.0189572	0.0569204	0.0368064
BP	GO:0019915	lipid storage	3/124	87/18723	0.0200817	0.0602193	0.0389396
BP	GO:2000377	regulation of reactive oxygen species metabolic process	4/124	157/18723	0.0205561	0.061563	0.0398084
BP	GO:0007260	tyrosine phosphorylation of STAT protein	3/124	88/18723	0.0206922	0.0618912	0.0400206
BP	GO:0002446	neutrophil mediated immunity	2/124	34/18723	0.0212585	0.0631003	0.0408025
BP	GO:0010922	positive regulation of phosphatase activity	2/124	34/18723	0.0212585	0.0631003	0.0408025
BP	GO:0014072	response to isoquinoline alkaloid	2/124	34/18723	0.0212585	0.0631003	0.0408025
BP	GO:0043278	response to morphine	2/124	34/18723	0.0212585	0.0631003	0.0408025
BP	GO:0070232	regulation of T cell apoptotic process	2/124	34/18723	0.0212585	0.0631003	0.0408025
BP	GO:1990000	amyloid fibril formation	2/124	34/18723	0.0212585	0.0631003	0.0408025
BP	GO:0046330	positive regulation of JNK cascade	3/124	89/18723	0.0213129	0.0631813	0.0408549
BP	GO:0060402	calcium ion transport into cytosol	4/124	160/18723	0.0218594	0.0647194	0.0418495
BP	GO:0036294	cellular response to decreased oxygen levels	4/124	161/18723	0.0223049	0.0659332	0.0426344
BP	GO:0042060	wound healing	7/124	422/18723	0.0223258	0.0659332	0.0426344
BP	GO:0032814	regulation of natural killer cell activation	2/124	35/18723	0.0224506	0.0661344	0.0427645
BP	GO:0046640	regulation of alpha-beta T cell proliferation	2/124	35/18723	0.0224506	0.0661344	0.0427645
BP	GO:0051494	negative regulation of cytoskeleton organization	4/124	163/18723	0.0232123	0.0682062	0.0441042
BP	GO:0071322	cellular response to carbohydrate stimulus	4/124	163/18723	0.0232123	0.0682062	0.0441042
BP	GO:0051385	response to mineralocorticoid	2/124	36/18723	0.0236697	0.0694628	0.0449167
BP	GO:0031668	cellular response to extracellular stimulus	5/124	246/18723	0.0239874	0.0703067	0.0454624
BP	GO:0019080	viral gene expression	3/124	94/18723	0.0245683	0.0717395	0.0463889
BP	GO:0045185	maintenance of protein location	3/124	94/18723	0.0245683	0.0717395	0.0463889
BP	GO:0051702	biological process involved in interaction with symbiont	3/124	94/18723	0.0245683	0.0717395	0.0463889
BP	GO:0033002	muscle cell proliferation	5/124	248/18723	0.0247311	0.0721245	0.0466378
BP	GO:0062197	cellular response to chemical stress	6/124	337/18723	0.0247805	0.0721786	0.0466728
BP	GO:0001990	regulation of systemic arterial blood pressure by hormone	2/124	37/18723	0.0249155	0.0722115	0.0466941
BP	GO:0002369	T cell cytokine production	2/124	37/18723	0.0249155	0.0722115	0.0466941
BP	GO:0002724	regulation of T cell cytokine production	2/124	37/18723	0.0249155	0.0722115	0.0466941
BP	GO:0043029	T cell homeostasis	2/124	37/18723	0.0249155	0.0722115	0.0466941
BP	GO:1904035	regulation of epithelial cell apoptotic process	3/124	96/18723	0.0259415	0.0750922	0.0485568
BP	GO:0030279	negative regulation of ossification	2/124	38/18723	0.0261874	0.0755233	0.0488356
BP	GO:0046633	alpha-beta T cell proliferation	2/124	38/18723	0.0261874	0.0755233	0.0488356
BP	GO:1903580	positive regulation of ATP metabolic process	2/124	38/18723	0.0261874	0.0755233	0.0488356
BP	GO:0010951	negative regulation of endopeptidase activity	5/124	252/18723	0.0262627	0.075647	0.0489156
BP	GO:0007259	receptor signaling pathway via JAK-STAT	4/124	170/18723	0.026564	0.0764205	0.0494157
BP	GO:0014909	smooth muscle cell migration	3/124	97/18723	0.0266433	0.0765545	0.0495024
CC	GO:0042613	MHC class II protein complex	12/129	17/19550	2.42764e-23	4.87956e-21	3.14316e-21
CC	GO:0042611	MHC protein complex	13/129	25/19550	1.17541e-22	1.18129e-20	7.60925e-21
CC	GO:0030666	endocytic vesicle membrane	19/129	193/19550	3.1915e-17	2.1383e-15	1.37738e-15
CC	GO:0030139	endocytic vesicle	22/129	336/19550	5.13517e-16	2.58042e-14	1.66217e-14
CC	GO:0071556	integral component of lumenal side of endoplasmic reticulum membrane	10/129	29/19550	1.97669e-15	6.62192e-14	4.26549e-14
CC	GO:0098553	lumenal side of endoplasmic reticulum membrane	10/129	29/19550	1.97669e-15	6.62192e-14	4.26549e-14
CC	GO:0098576	lumenal side of membrane	10/129	36/19550	2.41287e-14	6.92837e-13	4.4629e-13
CC	GO:0030669	clathrin-coated endocytic vesicle membrane	12/129	72/19550	4.44281e-14	1.11626e-12	7.19034e-13
CC	GO:0012507	ER to Golgi transport vesicle membrane	11/129	62/19550	2.55745e-13	5.71164e-12	3.67914e-12
CC	GO:0030665	clathrin-coated vesicle membrane	13/129	116/19550	7.51605e-13	1.50037e-11	9.6646e-12
CC	GO:0045334	clathrin-coated endocytic vesicle	12/129	91/19550	8.21098e-13	1.50037e-11	9.6646e-12
CC	GO:0030662	coated vesicle membrane	15/129	181/19550	1.04671e-12	1.75324e-11	1.12934e-11
CC	GO:0030134	COPII-coated ER to Golgi transport vesicle	12/129	94/19550	1.22229e-12	1.88985e-11	1.21734e-11
CC	GO:0030135	coated vesicle	16/129	299/19550	1.35393e-10	1.94385e-09	1.25213e-09
CC	GO:0009897	external side of plasma membrane	18/129	421/19550	3.41118e-10	4.57098e-09	2.94439e-09
CC	GO:0030136	clathrin-coated vesicle	13/129	196/19550	5.90592e-10	7.41931e-09	4.77913e-09
CC	GO:0032588	trans-Golgi network membrane	10/129	100/19550	1.15181e-09	1.36185e-08	8.77231e-09
CC	GO:0030667	secretory granule membrane	15/129	311/19550	2.21073e-09	2.46865e-08	1.59017e-08
CC	GO:0030176	integral component of endoplasmic reticulum membrane	11/129	162/19550	1.03095e-08	1.09064e-07	7.0253e-08
CC	GO:0070820	tertiary granule	11/129	164/19550	1.17195e-08	1.17781e-07	7.58681e-08
CC	GO:0030658	transport vesicle membrane	12/129	212/19550	1.66565e-08	1.55677e-07	1.00279e-07
CC	GO:0031227	intrinsic component of endoplasmic reticulum membrane	11/129	170/19550	1.70393e-08	1.55677e-07	1.00279e-07
CC	GO:0005765	lysosomal membrane	15/129	395/19550	5.40017e-08	4.52264e-07	2.91325e-07
CC	GO:0098852	lytic vacuole membrane	15/129	395/19550	5.40017e-08	4.52264e-07	2.91325e-07
CC	GO:0042581	specific granule	10/129	160/19550	1.08455e-07	8.71975e-07	5.61681e-07
CC	GO:0005802	trans-Golgi network	12/129	259/19550	1.50348e-07	1.16231e-06	7.48696e-07
CC	GO:0005774	vacuolar membrane	15/129	444/19550	2.45127e-07	1.82483e-06	1.17546e-06
CC	GO:0001772	immunological synapse	6/129	44/19550	4.22041e-07	3.02965e-06	1.95154e-06
CC	GO:0070821	tertiary granule membrane	7/129	73/19550	5.24675e-07	3.63654e-06	2.34247e-06
CC	GO:0035579	specific granule membrane	7/129	91/19550	2.36248e-06	1.58286e-05	1.01959e-05
CC	GO:0030133	transport vesicle	13/129	412/19550	3.45297e-06	2.23886e-05	1.44216e-05
CC	GO:0101002	ficolin-1-rich granule	9/129	185/19550	3.86943e-06	2.43049e-05	1.56559e-05
CC	GO:0098791	Golgi apparatus subcompartment	12/129	384/19550	9.21733e-06	5.61419e-05	3.61637e-05
CC	GO:0031301	integral component of organelle membrane	12/129	387/19550	9.96568e-06	5.89148e-05	3.79498e-05
CC	GO:0005770	late endosome	10/129	282/19550	1.80806e-05	0.000102476	6.60094e-05
CC	GO:1904813	ficolin-1-rich granule lumen	7/129	124/19550	1.83538e-05	0.000102476	6.60094e-05
CC	GO:0005775	vacuolar lumen	8/129	174/19550	2.04644e-05	0.000110662	7.12828e-05
CC	GO:0031300	intrinsic component of organelle membrane	12/129	417/19550	2.09212e-05	0.000110662	7.12828e-05
CC	GO:0045335	phagocytic vesicle	7/129	137/19550	3.49381e-05	0.000180065	0.000115989
CC	GO:0034774	secretory granule lumen	10/129	322/19550	5.56952e-05	0.000279868	0.000180276
CC	GO:0060205	cytoplasmic vesicle lumen	10/129	325/19550	6.01793e-05	0.000295025	0.00019004
CC	GO:0031983	vesicle lumen	10/129	327/19550	6.33366e-05	0.000303111	0.000195248
CC	GO:0043020	NADPH oxidase complex	3/129	14/19550	9.68752e-05	0.000452835	0.000291693
CC	GO:0005925	focal adhesion	11/129	418/19550	0.000103989	0.000475042	0.000305997
CC	GO:0030055	cell-substrate junction	11/129	425/19550	0.000120339	0.000537516	0.00034624
CC	GO:0030670	phagocytic vesicle membrane	5/129	76/19550	0.000146941	0.000642069	0.000413587
CC	GO:0045121	membrane raft	9/129	335/19550	0.000387112	0.00162103	0.00104418
CC	GO:0098857	membrane microdomain	9/129	335/19550	0.000387112	0.00162103	0.00104418
CC	GO:0031902	late endosome membrane	6/129	146/19550	0.000418978	0.00171867	0.00110708
CC	GO:1904724	tertiary granule lumen	4/129	55/19550	0.000475596	0.0019119	0.00123154
CC	GO:0001891	phagocytic cup	3/129	28/19550	0.000814962	0.00321191	0.00206894
CC	GO:0031901	early endosome membrane	6/129	173/19550	0.00102053	0.00394474	0.002541
CC	GO:0005769	early endosome	9/129	394/19550	0.00122479	0.00464498	0.00299205
CC	GO:0005581	collagen trimer	4/129	87/19550	0.00263934	0.00982423	0.00632825
CC	GO:0035578	azurophil granule lumen	4/129	91/19550	0.00310574	0.0113501	0.00731112
CC	GO:0005766	primary lysosome	5/129	155/19550	0.00367511	0.0129596	0.00834789
CC	GO:0042582	azurophil granule	5/129	155/19550	0.00367511	0.0129596	0.00834789
CC	GO:0043202	lysosomal lumen	4/129	97/19550	0.00390623	0.0135371	0.0087199
CC	GO:0061702	inflammasome complex	2/129	17/19550	0.0055067	0.0187601	0.0120843
CC	GO:0005884	actin filament	4/129	114/19550	0.00690609	0.0231354	0.0149026
CC	GO:0044853	plasma membrane raft	4/129	116/19550	0.00733642	0.0241741	0.0155717
CC	GO:0031362	anchored component of external side of plasma membrane	2/129	20/19550	0.00759446	0.0246208	0.0158594
CC	GO:0035580	specific granule lumen	3/129	62/19550	0.00799511	0.0255082	0.0164311
CC	GO:0097038	perinuclear endoplasmic reticulum	2/129	21/19550	0.00835786	0.0262489	0.0169082
CC	GO:0031233	intrinsic component of external side of plasma membrane	2/129	24/19550	0.0108439	0.0335328	0.0216001
CC	GO:0032432	actin filament bundle	3/129	80/19550	0.0159456	0.0480471	0.0309494
CC	GO:0072562	blood microparticle	4/129	146/19550	0.0160157	0.0480471	0.0309494
CC	GO:0005938	cell cortex	6/129	308/19550	0.0165168	0.0488216	0.0314484
CC	GO:0005788	endoplasmic reticulum lumen	6/129	313/19550	0.0177342	0.0516604	0.033277
CC	GO:0031904	endosome lumen	2/129	35/19550	0.0223021	0.064039	0.0412506
CC	GO:0062023	collagen-containing extracellular matrix	7/129	425/19550	0.0227501	0.0644053	0.0414865
CC	GO:0031225	anchored component of membrane	4/129	170/19550	0.0262797	0.0733642	0.0472574
CC	GO:0009898	cytoplasmic side of plasma membrane	4/129	172/19550	0.0272778	0.0751074	0.0483803
CC	GO:0032587	ruffle membrane	3/129	99/19550	0.0278297	0.0755916	0.0486921
MF	GO:0023026	MHC class II protein complex binding	13/125	27/18368	6.54785e-22	2.07567e-19	1.62662e-19
MF	GO:0023023	MHC protein complex binding	13/125	36/18368	7.16716e-20	1.13599e-17	8.90236e-18
MF	GO:0140375	immune receptor activity	15/125	144/18368	5.37301e-14	5.67748e-12	4.44923e-12
MF	GO:0032395	MHC class II receptor activity	6/125	10/18368	1.80755e-11	1.43248e-09	1.12258e-09
MF	GO:0042605	peptide antigen binding	8/125	36/18368	9.46188e-11	5.99883e-09	4.70106e-09
MF	GO:0042277	peptide binding	16/125	321/18368	5.82808e-10	3.07917e-08	2.41303e-08
MF	GO:0033218	amide binding	17/125	400/18368	1.85388e-09	8.39544e-08	6.57919e-08
MF	GO:0019864	IgG binding	5/125	11/18368	6.02179e-09	2.38614e-07	1.86993e-07
MF	GO:0019865	immunoglobulin binding	5/125	23/18368	4.10804e-07	1.44694e-05	1.13391e-05
MF	GO:0001540	amyloid-beta binding	7/125	84/18368	1.67475e-06	5.30895e-05	4.16042e-05
MF	GO:0003823	antigen binding	9/125	171/18368	2.58132e-06	7.4389e-05	5.82958e-05
MF	GO:0038024	cargo receptor activity	6/125	77/18368	1.40649e-05	0.000371549	0.000291169
MF	GO:0016175	superoxide-generating NAD(P)H oxidase activity	3/125	10/18368	3.5656e-05	0.000869457	0.000681361
MF	GO:0003779	actin binding	12/125	441/18368	4.80795e-05	0.00108866	0.00085314
MF	GO:0050664	oxidoreductase activity, acting on NAD(P)H, oxygen as acceptor	3/125	15/18368	0.00013187	0.00278685	0.00218395
MF	GO:0042287	MHC protein binding	4/125	40/18368	0.000154532	0.00306166	0.00239931
MF	GO:0008009	chemokine activity	4/125	49/18368	0.000341738	0.00630902	0.00494414
MF	GO:0001848	complement binding	3/125	21/18368	0.000374133	0.00630902	0.00494414
MF	GO:0019955	cytokine binding	6/125	139/18368	0.000378143	0.00630902	0.00494414
MF	GO:0004896	cytokine receptor activity	5/125	97/18368	0.000526601	0.00834663	0.00654094
MF	GO:0030247	polysaccharide binding	3/125	25/18368	0.000634271	0.00957447	0.00750316
MF	GO:0038187	pattern recognition receptor activity	3/125	26/18368	0.000713453	0.0102802	0.00805622
MF	GO:0008047	enzyme activator activity	5/125	110/18368	0.000932334	0.012268	0.00961396
MF	GO:0003785	actin monomer binding	3/125	29/18368	0.000987869	0.012268	0.00961396
MF	GO:0043325	phosphatidylinositol-3,4-bisphosphate binding	3/125	29/18368	0.000987869	0.012268	0.00961396
MF	GO:0061134	peptidase regulator activity	7/125	230/18368	0.00100621	0.012268	0.00961396
MF	GO:0001530	lipopolysaccharide binding	3/125	33/18368	0.0014461	0.0166569	0.0130534
MF	GO:0042379	chemokine receptor binding	4/125	72/18368	0.00147127	0.0166569	0.0130534
MF	GO:0043548	phosphatidylinositol 3-kinase binding	3/125	34/18368	0.00157822	0.017207	0.0134845
MF	GO:0017022	myosin binding	4/125	74/18368	0.00162842	0.017207	0.0134845
MF	GO:0043394	proteoglycan binding	3/125	36/18368	0.00186456	0.0190666	0.0149418
MF	GO:0042056	chemoattractant activity	3/125	37/18368	0.00201907	0.0200014	0.0156743
MF	GO:0002020	protease binding	5/125	135/18368	0.00230854	0.022176	0.0173785
MF	GO:0042608	T cell receptor binding	2/125	11/18368	0.0024274	0.0226319	0.0177358
MF	GO:0005126	cytokine receptor binding	7/125	271/18368	0.00256113	0.0231965	0.0181783
MF	GO:0004875	complement receptor activity	2/125	12/18368	0.00289993	0.0255355	0.0200112
MF	GO:0016504	peptidase activator activity	3/125	43/18368	0.0031132	0.0266725	0.0209023
MF	GO:0032036	myosin heavy chain binding	2/125	13/18368	0.00341197	0.028463	0.0223054
MF	GO:0140677	molecular function activator activity	5/125	150/18368	0.00363452	0.0294115	0.0230487
MF	GO:0051015	actin filament binding	6/125	217/18368	0.00371123	0.0294115	0.0230487
MF	GO:0005044	scavenger receptor activity	3/125	47/18368	0.00401055	0.0310084	0.0243002
MF	GO:0015026	coreceptor activity	3/125	48/18368	0.00425689	0.0313717	0.0245848
MF	GO:0048020	CCR chemokine receptor binding	3/125	48/18368	0.00425689	0.0313717	0.0245848
MF	GO:0001846	opsonin binding	2/125	15/18368	0.00455236	0.0313717	0.0245848
MF	GO:0005041	low-density lipoprotein particle receptor activity	2/125	15/18368	0.00455236	0.0313717	0.0245848
MF	GO:0097153	cysteine-type endopeptidase activity involved in apoptotic process	2/125	15/18368	0.00455236	0.0313717	0.0245848
MF	GO:0016004	phospholipase activator activity	2/125	16/18368	0.00517962	0.0342071	0.0268068
MF	GO:0050700	CARD domain binding	2/125	16/18368	0.00517962	0.0342071	0.0268068
MF	GO:0005125	cytokine activity	6/125	235/18368	0.00545487	0.0352897	0.0276552
MF	GO:0008656	cysteine-type endopeptidase activator activity involved in apoptotic process	2/125	17/18368	0.00584422	0.0363259	0.0284672
MF	GO:0030169	low-density lipoprotein particle binding	2/125	17/18368	0.00584422	0.0363259	0.0284672
MF	GO:0030228	lipoprotein particle receptor activity	2/125	18/18368	0.00654563	0.038504	0.0301742
MF	GO:0060229	lipase activator activity	2/125	18/18368	0.00654563	0.038504	0.0301742
MF	GO:0004869	cysteine-type endopeptidase inhibitor activity	3/125	56/18368	0.00655904	0.038504	0.0301742
MF	GO:0016505	peptidase activator activity involved in apoptotic process	2/125	20/18368	0.00805676	0.0464362	0.0363903
MF	GO:0004197	cysteine-type endopeptidase activity	4/125	119/18368	0.00889639	0.0503599	0.0394652
MF	GO:0008234	cysteine-type peptidase activity	5/125	190/18368	0.0097074	0.0539868	0.0423074
MF	GO:0061135	endopeptidase regulator activity	5/125	194/18368	0.0105577	0.057703	0.0452197
MF	GO:0001965	G-protein alpha-subunit binding	2/125	24/18368	0.011498	0.0617774	0.0484126
MF	GO:0016298	lipase activity	4/125	129/18368	0.0117137	0.0618874	0.0484989

## Sheet: Table S6
Table S6. The OR values of cell subgroups in normal breast tissue and the three subtypes of breast cancer
	celltype	condition	value
1	Memory_Bcells	ER	1.66631
2	Naive_Bcells	ER	0.670649
3	Plasma_Bcells	ER	0.531789
4	Memory_Bcells	HER2	0.914423
5	Naive_Bcells	HER2	1.20322
6	Plasma_Bcells	HER2	1.04433
7	Memory_Bcells	Normal	0.717725
8	Naive_Bcells	Normal	0.118032
9	Plasma_Bcells	Normal	1.29871
10	Memory_Bcells	TNBC	0.497669
11	Naive_Bcells	TNBC	0.0809724
12	Plasma_Bcells	TNBC	1.46767
13	cDC1	ER	1.0431
14	cDC2	ER	1.01421
15	cDC3	ER	0.428551
16	Macrophage	ER	1.01058
17	Mast	ER	1.23554
18	Monocyte	ER	0.684129
19	pDC	ER	1.13511
20	cDC1	HER2	1.01187
21	cDC2	HER2	1.13833
22	cDC3	HER2	1.13227
23	Macrophage	HER2	0.980284
24	Mast	HER2	0.88177
25	Monocyte	HER2	1.11432
26	pDC	HER2	1.22478
27	cDC1	Normal	0.65517
28	cDC2	Normal	0.0810755
29	cDC3	Normal	2.48715
30	Macrophage	Normal	1.04148
31	Mast	Normal	0.967211
32	Monocyte	Normal	1.57643
33	pDC	Normal	0
34	cDC1	TNBC	1.07835
35	cDC2	TNBC	1.25215
36	cDC3	TNBC	1.38413
37	Macrophage	TNBC	0.98767
38	Mast	TNBC	0.596833
39	Monocyte	TNBC	1.28085
40	pDC	TNBC	0.726603
41	apCAF	ER	1.56682
42	EMT_like CAF	ER	2.34467
43	iCAF	ER	0.941837
44	myCAF	ER	2.12157
45	NAF	ER	0.0365825
46	Pericyte	ER	1.77155
47	VSMC	ER	1.92407
48	apCAF	HER2	2.57039
49	EMT_like CAF	HER2	0.803152
50	iCAF	HER2	2.38138
51	myCAF	HER2	1.75725
52	NAF	HER2	0.0565145
53	Pericyte	HER2	2.31887
54	VSMC	HER2	1.66001
55	apCAF	Normal	0.274928
56	EMT_like CAF	Normal	0.176331
57	iCAF	Normal	0.756451
58	myCAF	Normal	0.0643002
59	NAF	Normal	1.85946
60	Pericyte	Normal	0.148908
61	VSMC	Normal	0.223822
62	apCAF	TNBC	1.49251
63	EMT_like CAF	TNBC	1.25853
64	iCAF	TNBC	0.415466
65	myCAF	TNBC	2.41174
66	NAF	TNBC	0.00969544
67	Pericyte	TNBC	2.80201
68	VSMC	TNBC	2.09411
69	CD4_CXCL13	ER	0.837853
70	CD4_HSPA1A	ER	0.935537
71	CD4_Tem	ER	1.06369
72	CD4_Treg	ER	0.934211
73	CD8_STMN1	ER	0.717304
74	CD8_Teff	ER	1.08803
75	NK	ER	0.955566
76	Tact_IFI6	ER	0.481992
77	CD4_CXCL13	HER2	1.05104
78	CD4_HSPA1A	HER2	0.9864
79	CD4_Tem	HER2	1.03503
80	CD4_Treg	HER2	1.09208
81	CD8_STMN1	HER2	0.994394
82	CD8_Teff	HER2	0.908742
83	NK	HER2	0.95371
84	Tact_IFI6	HER2	1.37037
85	CD4_CXCL13	Normal	0.264879
86	CD4_HSPA1A	Normal	1.00073
87	CD4_Tem	Normal	1.0243
88	CD4_Treg	Normal	0.107121
89	CD8_STMN1	Normal	0.872865
90	CD8_Teff	Normal	1.49217
91	NK	Normal	0.750586
92	Tact_IFI6	Normal	0.165438
93	CD4_CXCL13	TNBC	1.41492
94	CD4_HSPA1A	TNBC	1.19282
95	CD4_Tem	TNBC	0.715444
96	CD4_Treg	TNBC	1.10164
97	CD8_STMN1	TNBC	1.6798
98	CD8_Teff	TNBC	0.991384
99	NK	TNBC	1.36831
100	Tact_IFI6	TNBC	0.963806
101	Edothelials	ER	0.237954
102	Epithelials	ER	1.05771
103	Myepithelials	ER	1.76874
104	Edothelials	HER2	0.49467
105	Epithelials	HER2	1.0503
106	Myepithelials	HER2	0.652715
107	Edothelials	Normal	2.54711
108	Epithelials	Normal	0.866097
109	Myepithelials	Normal	0.632248
110	Edothelials	TNBC	0.0651945
111	Epithelials	TNBC	1.0959
112	Myepithelials	TNBC	0.153612

## Sheet: Table S7
Table S7. TME Cell Subpopulation marker genes
	p_val	avg_log2FC	pct.1	pct.2	p_val_adj	cluster	gene
1	0	4.24844	0.796	0.139	0	Macrophage	APOE
2	0	3.95212	0.564	0.073	0	Macrophage	SPP1
3	0	3.89972	0.744	0.061	0	Macrophage	APOC1
4	0	3.67396	0.994	0.878	0	Macrophage	FTL
5	0	3.18569	0.918	0.301	0	Macrophage	HLA-DRA
6	0	3.05964	0.948	0.42	0	Macrophage	CD74
7	0	2.91809	0.63	0.035	0	Macrophage	LYZ
8	0	2.88882	0.919	0.049	0	Macrophage	TYROBP
9	0	2.63514	0.852	0.229	0	Macrophage	HLA-DRB1
10	0	2.57727	0.76	0.155	0	Macrophage	HLA-DPA1
11	0	2.55737	0.661	0.015	0	Macrophage	C1QB
12	0	2.47761	0.773	0.147	0	Macrophage	HLA-DPB1
13	0	2.44707	0.686	0.017	0	Macrophage	C1QA
14	0	2.44637	0.84	0.042	0	Macrophage	FCER1G
15	0	2.31272	0.774	0.332	0	Macrophage	CTSD
16	0	2.28675	0.496	0.042	0	Macrophage	CCL3
17	0	2.17209	0.662	0.011	0	Macrophage	C1QC
18	0	2.11943	0.772	0.282	0	Macrophage	CTSB
19	0	2.11082	0.913	0.471	0	Macrophage	PSAP
20	0	2.04264	0.794	0.028	0	Macrophage	AIF1
21	0	2.00179	0.636	0.076	0	Macrophage	HLA-DQA1
22	0	1.8402	0.798	0.333	0	Macrophage	VIM
23	0	1.83674	0.659	0.146	0	Macrophage	HLA-DQB1
24	0	1.8329	0.766	0.095	0	Macrophage	LAPTM5
25	0	1.7814	0.706	0.178	0	Macrophage	SRGN
26	0	1.6511	0.79	0.352	0	Macrophage	S100A4
27	0	1.64483	0.449	0.04	0	Macrophage	RNASE1
28	0	1.63695	0.882	0.45	0	Macrophage	NPC2
29	0	1.63184	0.39	0.093	0	Macrophage	HLA-DRB5
30	0	1.61287	0.832	0.381	0	Macrophage	CYBA
31	0	1.53147	0.682	0.213	0	Macrophage	CTSZ
32	0	1.53084	0.621	0.16	0	Macrophage	RGS1
33	0	1.52214	0.702	0.245	0	Macrophage	GRN
34	0	1.52178	0.509	0.088	0	Macrophage	GPNMB
35	0	1.49964	0.592	0.066	0	Macrophage	CTSS
36	0	1.49407	0.55	0.028	0	Macrophage	CD68
37	0	1.48207	0.998	0.958	0	Macrophage	TMSB4X
38	0	1.47036	0.474	0.076	0	Macrophage	CTSL
39	0	1.46375	0.517	0.143	0	Macrophage	FABP5
40	0	1.45834	0.418	0.089	0	Macrophage	CCL4
41	0	1.41284	0.311	0.032	0	Macrophage	CXCL8
42	0	1.34602	0.527	0.073	0	Macrophage	ALOX5AP
43	0	1.32267	0.31	0.036	0	Macrophage	CCL4L2
44	0	1.32184	0.267	0.041	0	Macrophage	CCL2
45	0	1.31003	0.504	0.16	0	Macrophage	C15orf48
46	0	1.30836	0.291	0.036	0	Macrophage	CCL3L1
47	0	1.28546	0.35	0.019	0	Macrophage	AC020656.1
48	0	1.2577	0.508	0.015	0	Macrophage	MS4A6A
49	0	1.23974	0.907	0.572	0	Macrophage	LGALS1
50	0	1.19877	0.586	0.127	0	Macrophage	HLA-DMA
51	0	1.19065	0.91	0.535	0	Macrophage	CST3
52	0	1.18776	0.456	0.026	0	Macrophage	CD14
53	0	1.15653	0.446	0.113	0	Macrophage	LGMN
54	0	1.13084	0.628	0.282	0	Macrophage	CAPG
55	0	1.12712	0.788	0.565	0	Macrophage	SH3BGRL3
56	0	1.09939	0.55	0.021	0	Macrophage	LST1
57	0	1.08492	0.492	0.094	0	Macrophage	SGK1
58	0	1.06961	0.508	0.065	0	Macrophage	ITGB2
59	0	1.06946	0.994	0.936	0	Macrophage	B2M
60	0	1.05335	0.364	0.096	0	Macrophage	ACP5
61	0	1.02806	0.534	0.141	0	Macrophage	EMP3
62	0	1.01602	0.37	0.007	0	Macrophage	FCGR3A
63	0	1.01048	0.399	0.006	0	Macrophage	TREM2
64	0	0.9979	0.435	0.091	0	Macrophage	PLAUR
65	0	0.977234	0.551	0.136	0	Macrophage	COTL1
66	0	0.922511	0.382	0.005	0	Macrophage	MSR1
67	0	0.918831	0.402	0.041	0	Macrophage	HLA-DMB
68	0	0.907069	0.445	0.14	0	Macrophage	CTSC
69	0	0.903059	0.615	0.343	0	Macrophage	TYMP
70	0	0.897697	0.396	0.01	0	Macrophage	IGSF6
71	0	0.890433	0.351	0.082	0	Macrophage	LIPA
72	0	0.878321	0.991	0.947	0	Macrophage	FTH1
73	0	0.875423	0.474	0.055	0	Macrophage	LY96
74	0	0.85228	0.424	0.012	0	Macrophage	CYBB
75	0	0.852008	0.487	0.24	0	Macrophage	ISG15
76	0	0.834188	0.35	0.007	0	Macrophage	OLR1
77	0	0.830016	0.404	0.015	0	Macrophage	SPI1
78	0	0.825395	0.367	0.066	0	Macrophage	CD83
79	0	0.796989	0.45	0.196	0	Macrophage	SOD2
80	0	0.793816	0.369	0.018	0	Macrophage	PLEK
81	0	0.792165	0.648	0.269	0	Macrophage	MARCKS
82	0	0.790035	0.32	0.043	0	Macrophage	GPR183
83	0	0.78555	0.433	0.231	0	Macrophage	IFI27
84	0	0.78542	0.36	0.011	0	Macrophage	FCGR2A
85	0	0.782865	0.359	0.013	0	Macrophage	MNDA
86	0	0.764026	0.348	0.114	0	Macrophage	TNFAIP3
87	0	0.749918	0.734	0.56	0	Macrophage	ITM2B
88	0	0.745641	0.379	0.067	0	Macrophage	TGFBI
89	0	0.744438	0.316	0.02	0	Macrophage	HMOX1
90	0	0.739555	0.372	0.024	0	Macrophage	C1orf162
91	0	0.735934	0.368	0.007	0	Macrophage	FPR3
92	0	0.726439	0.411	0.065	0	Macrophage	CD53
93	0	0.725734	0.34	0.132	0	Macrophage	PLIN2
94	0	0.72459	0.567	0.298	0	Macrophage	SDCBP
95	0	0.719774	0.4	0.056	0	Macrophage	DAB2
96	0	0.716528	0.36	0.15	0	Macrophage	PLD3
97	0	0.716151	0.518	0.201	0	Macrophage	FCGRT
98	0	0.715227	0.438	0.165	0	Macrophage	FN1
99	0	0.714469	0.416	0.074	0	Macrophage	FYB1
100	0	0.714117	0.977	0.923	0	Macrophage	ACTB
101	0	3.79984	0.646	0.091	0	iCAF	CFD
102	0	3.70198	0.977	0.067	0	iCAF	DCN
103	0	3.14696	0.654	0.096	0	iCAF	CXCL14
104	0	3.0831	0.873	0.066	0	iCAF	CCDC80
105	0	2.89465	0.929	0.11	0	iCAF	LUM
106	0	2.75324	0.946	0.134	0	iCAF	COL1A2
107	0	2.74715	0.888	0.138	0	iCAF	COL1A1
108	0	2.72426	0.627	0.152	0	iCAF	APOD
109	0	2.70624	0.9	0.115	0	iCAF	COL3A1
110	0	2.57888	0.375	0.021	0	iCAF	PLA2G2A
111	0	2.45563	0.723	0.061	0	iCAF	SFRP2
112	0	2.29323	0.55	0.031	0	iCAF	SFRP4
113	0	2.16937	0.759	0.146	0	iCAF	IGFBP7
114	0	2.05467	0.8	0.063	0	iCAF	SERPINF1
115	0	2.00554	0.847	0.301	0	iCAF	GSN
116	0	2.00026	0.813	0.065	0	iCAF	COL6A3
117	0	1.9278	0.842	0.079	0	iCAF	COL6A2
118	0	1.90472	0.599	0.078	0	iCAF	CTGF
119	0	1.87681	0.76	0.166	0	iCAF	IGFBP4
120	0	1.87074	0.559	0.025	0	iCAF	IGFBP6
121	0	1.86095	0.764	0.135	0	iCAF	SPARC
122	0	1.86014	0.782	0.094	0	iCAF	FBLN1
123	0	1.83308	0.725	0.059	0	iCAF	MMP2
124	0	1.78931	0.654	0.054	0	iCAF	C3
125	0	1.7422	0.806	0.1	0	iCAF	C1S
126	0	1.73348	0.691	0.029	0	iCAF	PLAC9
127	0	1.72919	0.799	0.088	0	iCAF	COL6A1
128	0	1.72781	0.76	0.071	0	iCAF	C1R
129	0	1.72416	0.856	0.364	0	iCAF	TIMP1
130	0	1.72137	0.95	0.356	0	iCAF	VIM
131	0	1.71715	0.778	0.073	0	iCAF	CTSK
132	0	1.69516	0.65	0.071	0	iCAF	FSTL1
133	0	1.63639	0.687	0.076	0	iCAF	VCAN
134	0	1.58915	0.343	0.002	0	iCAF	PI16
135	0	1.55248	0.499	0.019	0	iCAF	WISP2
136	0	1.53511	0.642	0.04	0	iCAF	CXCL12
137	0	1.45705	0.791	0.103	0	iCAF	SERPING1
138	0	1.45084	0.73	0.084	0	iCAF	RARRES2
139	0	1.39868	0.642	0.046	0	iCAF	PCOLCE
140	0	1.38837	0.678	0.127	0	iCAF	NNMT
141	0	1.36058	0.501	0.018	0	iCAF	IGF1
142	0	1.32568	0.655	0.066	0	iCAF	AEBP1
143	0	1.26574	0.611	0.013	0	iCAF	MFAP4
144	0	1.25974	0.617	0.178	0	iCAF	CTHRC1
145	0	1.249	0.559	0.03	0	iCAF	MEG3
146	0	1.24126	0.549	0.046	0	iCAF	THY1
147	0	1.22206	0.494	0.043	0	iCAF	FBN1
148	0	1.21669	0.467	0.014	0	iCAF	DPT
149	0	1.18597	0.835	0.242	0	iCAF	CALD1
150	0	1.17992	0.596	0.084	0	iCAF	SPRY1
151	0	1.17495	0.618	0.062	0	iCAF	HTRA1
152	0	1.15951	0.605	0.116	0	iCAF	TCF4
153	0	1.15797	0.421	0.066	0	iCAF	MFAP5
154	0	1.15639	0.405	0.019	0	iCAF	ELN
155	0	1.15504	0.629	0.055	0	iCAF	LRP1
156	0	1.14646	0.694	0.143	0	iCAF	TIMP2
157	0	1.14555	0.545	0.038	0	iCAF	SOD3
158	0	1.14269	0.549	0.113	0	iCAF	BGN
159	0	1.10909	0.965	0.589	0	iCAF	LGALS1
160	0	1.08687	0.542	0.03	0	iCAF	LHFPL6
161	0	1.07651	0.489	0.023	0	iCAF	COL14A1
162	0	1.07334	0.922	0.475	0	iCAF	IFITM3
163	0	1.04322	0.52	0.035	0	iCAF	FBLN2
164	0	1.01835	0.511	0.072	0	iCAF	COL5A2
165	0	0.999668	0.594	0.102	0	iCAF	TIMP3
166	0	0.965621	0.494	0.054	0	iCAF	THBS2
167	0	0.922293	0.508	0.039	0	iCAF	PRRX1
168	0	0.906274	0.503	0.037	0	iCAF	ISLR
169	0	0.903521	0.46	0.067	0	iCAF	SPARCL1
170	0	0.901947	0.396	0.005	0	iCAF	TNXB
171	0	0.884928	0.502	0.063	0	iCAF	SPON2
172	0	0.872573	0.402	0.008	0	iCAF	OGN
173	0	0.864093	0.592	0.205	0	iCAF	ZBTB20
174	0	0.863292	0.507	0.059	0	iCAF	MXRA8
175	0	0.857918	0.33	0.029	0	iCAF	EFEMP1
176	0	0.842606	0.591	0.147	0	iCAF	PMP22
177	0	0.820863	0.419	0.033	0	iCAF	CRISPLD2
178	0	0.809278	0.378	0.066	0	iCAF	ITM2A
179	0	0.800644	0.513	0.092	0	iCAF	CAVIN1
180	0	0.798939	0.362	0.018	0	iCAF	CFH
181	0	0.767332	0.325	0.026	0	iCAF	FGF7
182	0	0.751875	0.357	0.054	0	iCAF	CYP1B1
183	0	0.751861	0.358	0.009	0	iCAF	SRPX
184	0	0.746662	0.428	0.031	0	iCAF	PDGFRL
185	0	0.739168	0.401	0.02	0	iCAF	PDGFRA
186	0	0.730375	0.388	0.019	0	iCAF	FXYD1
187	0	0.722856	0.337	0.015	0	iCAF	AKAP12
188	0	0.721018	0.286	0.028	0	iCAF	HTRA3
189	0	0.720107	0.421	0.015	0	iCAF	PODN
190	0	0.710378	0.388	0.048	0	iCAF	COL5A1
191	2.66295e-302	0.780515	0.32	0.068	6.79291e-298	iCAF	SERPINE2
192	6.63371e-297	1.20739	0.922	0.555	1.69219e-292	iCAF	CST3
193	3.00633e-295	1.22123	0.594	0.217	7.66885e-291	iCAF	CYR61
194	1.39767e-281	0.831034	0.979	0.685	3.56531e-277	iCAF	S100A6
195	1.89531e-266	0.9074	0.532	0.187	4.83474e-262	iCAF	ID3
196	2.47398e-259	0.914588	0.764	0.376	6.31088e-255	iCAF	S100A4
197	3.68594e-259	0.767233	0.272	0.058	9.40247e-255	iCAF	TPPP3
198	9.74768e-250	0.898669	0.257	0.053	2.48653e-245	iCAF	CCL2
199	8.32625e-233	0.870925	0.719	0.36	2.12394e-228	iCAF	CD99
200	2.37646e-156	0.922901	0.873	0.681	6.0621e-152	iCAF	FOS
201	0	4.80863	0.987	0.11	0	myCAF	COL1A1
202	0	4.63072	0.991	0.105	0	myCAF	COL1A2
203	0	4.2291	0.988	0.086	0	myCAF	COL3A1
204	0	3.6131	0.967	0.106	0	myCAF	SPARC
205	0	3.56319	0.959	0.148	0	myCAF	FN1
206	0	3.54539	0.957	0.082	0	myCAF	LUM
207	0	2.74531	0.822	0.028	0	myCAF	POSTN
208	0	2.71443	0.896	0.041	0	myCAF	DCN
209	0	2.70177	0.818	0.036	0	myCAF	SFRP2
210	0	2.34937	0.879	0.038	0	myCAF	COL6A3
211	0	2.3186	0.707	0.082	0	myCAF	TIMP3
212	0	2.27685	0.856	0.063	0	myCAF	COL6A1
213	0	2.26083	0.593	0.027	0	myCAF	MMP11
214	0	2.25271	0.866	0.048	0	myCAF	VCAN
215	0	2.20568	0.847	0.054	0	myCAF	COL6A2
216	0	2.19879	0.848	0.043	0	myCAF	COL5A2
217	0	2.19079	0.836	0.039	0	myCAF	AEBP1
218	0	2.18688	0.887	0.152	0	myCAF	CTHRC1
219	0	2.04819	0.775	0.098	0	myCAF	TAGLN
220	0	2.01467	0.897	0.22	0	myCAF	CALD1
221	0	2.0112	0.777	0.125	0	myCAF	IGFBP7
222	0	2.0097	0.668	0.058	0	myCAF	CTGF
223	0	1.92399	0.756	0.062	0	myCAF	RARRES2
224	0	1.91772	0.794	0.026	0	myCAF	THBS2
225	0	1.72761	0.766	0.09	0	myCAF	BGN
226	0	1.71107	0.963	0.577	0	myCAF	LGALS1
227	0	1.66834	0.72	0.052	0	myCAF	CTSK
228	0	1.66379	0.635	0.015	0	myCAF	ASPN
229	0	1.65221	0.7	0.05	0	myCAF	COL12A1
230	0	1.60739	0.7	0.038	0	myCAF	MMP2
231	0	1.57513	0.633	0.05	0	myCAF	CCDC80
232	0	1.52828	0.588	0.01	0	myCAF	COL11A1
233	0	1.46594	0.507	0.016	0	myCAF	SFRP4
234	0	1.46342	0.608	0.01	0	myCAF	COL10A1
235	0	1.46246	0.679	0.024	0	myCAF	COL5A1
236	0	1.41698	0.633	0.026	0	myCAF	THY1
237	0	1.40862	0.54	0.073	0	myCAF	ACTA2
238	0	1.3974	0.71	0.354	0	myCAF	TIMP1
239	0	1.38505	0.57	0.049	0	myCAF	SERPINF1
240	0	1.35579	0.744	0.123	0	myCAF	TIMP2
241	0	1.2618	0.599	0.045	0	myCAF	HTRA1
242	0	1.22875	0.641	0.152	0	myCAF	IGFBP4
243	0	1.22041	0.611	0.079	0	myCAF	FBLN1
244	0	1.15902	0.554	0.026	0	myCAF	FBN1
245	0	1.14705	0.6	0.086	0	myCAF	C1S
246	0	1.12471	0.597	0.055	0	myCAF	FSTL1
247	0	1.12009	0.802	0.343	0	myCAF	VIM
248	0	1.12002	0.58	0.049	0	myCAF	SPARCL1
249	0	1.1072	0.591	0.137	0	myCAF	MYL9
250	0	1.08672	0.549	0.114	0	myCAF	NNMT
251	0	1.0706	0.464	0.025	0	myCAF	INHBA
252	0	1.02053	0.467	0.034	0	myCAF	PCOLCE
253	0	1.00412	0.631	0.169	0	myCAF	NBL1
254	0	1.0006	0.534	0.029	0	myCAF	CDH11
255	0	0.958673	0.422	0.014	0	myCAF	HTRA3
256	0	0.958088	0.55	0.091	0	myCAF	SERPING1
257	0	0.950946	0.261	0.008	0	myCAF	COMP
258	0	0.95051	0.522	0.079	0	myCAF	MMP14
259	0	0.945514	0.444	0.048	0	myCAF	SULF1
260	0	0.940456	0.52	0.06	0	myCAF	MXRA5
261	0	0.937573	0.566	0.206	0	myCAF	CYR61
262	0	0.934064	0.431	0.092	0	myCAF	THBS1
263	0	0.915281	0.519	0.128	0	myCAF	PALLD
264	0	0.89717	0.449	0.029	0	myCAF	CXCL12
265	0	0.892292	0.499	0.079	0	myCAF	CAVIN1
266	0	0.885303	0.813	0.465	0	myCAF	IFITM3
267	0	0.8808	0.507	0.168	0	myCAF	PRSS23
268	0	0.871164	0.445	0.024	0	myCAF	ISLR
269	0	0.859535	0.568	0.153	0	myCAF	TPM2
270	0	0.842086	0.421	0.034	0	myCAF	COL8A1
271	0	0.838095	0.521	0.104	0	myCAF	TCF4
272	0	0.837172	0.428	0.063	0	myCAF	C1R
273	0	0.816977	0.728	0.383	0	myCAF	ITGB1
274	0	0.802103	0.455	0.046	0	myCAF	MXRA8
275	0	0.795557	0.489	0.043	0	myCAF	LRP1
276	0	0.771303	0.535	0.165	0	myCAF	SERPINH1
277	0	0.767195	0.653	0.351	0	myCAF	CD99
278	0	0.756029	0.411	0.053	0	myCAF	SPON2
279	0	0.741441	0.275	0.013	0	myCAF	WISP2
280	0	0.738132	0.4	0.028	0	myCAF	PRRX1
281	0	0.711146	0.388	0.027	0	myCAF	ADAM12
282	0	0.678055	0.379	0.02	0	myCAF	MEG3
283	0	0.671634	0.376	0.052	0	myCAF	ANTXR1
284	0	0.670042	0.264	0.017	0	myCAF	C1QTNF3
285	0	0.669118	0.359	0.057	0	myCAF	MFAP5
286	0	0.664895	0.369	0.016	0	myCAF	EMILIN1
287	0	0.660937	0.485	0.173	0	myCAF	PPIC
288	0	0.656243	0.402	0.043	0	myCAF	MFAP2
289	0	0.646087	0.35	0.04	0	myCAF	LOXL1
290	0	0.62556	0.347	0.021	0	myCAF	GAS1
291	0	0.61652	0.385	0.033	0	myCAF	MRC2
292	0	0.61175	0.285	0.076	0	myCAF	RGS16
293	0	0.609088	0.375	0.066	0	myCAF	CAVIN3
294	0	0.607143	0.305	0.008	0	myCAF	FAP
295	0	0.603887	0.308	0.055	0	myCAF	PLAU
296	0	0.602086	0.288	0.008	0	myCAF	ITGBL1
297	0	0.600444	0.691	0.225	0	myCAF	IFI27
298	0	0.600186	0.356	0.022	0	myCAF	DPYSL3
299	0	0.588606	0.329	0.027	0	myCAF	FBLN2
300	0	0.585827	0.354	0.02	0	myCAF	PDGFRB
301	0	2.77803	0.894	0.14	0	EMT_like CAF	COL1A1
302	0	2.56985	0.886	0.136	0	EMT_like CAF	COL1A2
303	0	2.33863	0.839	0.117	0	EMT_like CAF	COL3A1
304	0	2.11673	0.799	0.136	0	EMT_like CAF	SPARC
305	0	2.02194	0.794	0.177	0	EMT_like CAF	FN1
306	0	1.79019	0.723	0.113	0	EMT_like CAF	LUM
307	0	1.51928	0.597	0.064	0	EMT_like CAF	SFRP2
308	0	1.39187	0.636	0.072	0	EMT_like CAF	DCN
309	0	1.38464	0.579	0.057	0	EMT_like CAF	POSTN
310	0	1.33296	0.528	0.104	0	EMT_like CAF	TIMP3
311	0	1.33052	0.645	0.068	0	EMT_like CAF	COL6A3
312	0	1.27997	0.598	0.092	0	EMT_like CAF	COL6A1
313	0	1.25014	0.552	0.073	0	EMT_like CAF	COL5A2
314	0	1.23446	0.621	0.123	0	EMT_like CAF	TAGLN
315	0	1.21959	0.547	0.068	0	EMT_like CAF	AEBP1
316	0	1.21658	0.586	0.083	0	EMT_like CAF	COL6A2
317	0	1.17702	0.55	0.078	0	EMT_like CAF	VCAN
318	0	1.12874	0.582	0.149	0	EMT_like CAF	IGFBP7
319	0	1.12107	0.393	0.048	0	EMT_like CAF	MMP11
320	0	1.08488	0.471	0.08	0	EMT_like CAF	CTGF
321	0	1.04301	0.496	0.055	0	EMT_like CAF	THBS2
322	0	0.99957	0.532	0.114	0	EMT_like CAF	BGN
323	0	0.899995	0.496	0.087	0	EMT_like CAF	RARRES2
324	0	0.893687	0.442	0.063	0	EMT_like CAF	MMP2
325	0	0.874413	0.451	0.077	0	EMT_like CAF	CTSK
326	0	0.820592	0.404	0.075	0	EMT_like CAF	COL12A1
327	0	0.770923	0.416	0.071	0	EMT_like CAF	CCDC80
328	0	0.768246	0.405	0.068	0	EMT_like CAF	SPARCL1
329	0	0.763036	0.389	0.049	0	EMT_like CAF	COL5A1
330	0	0.718554	0.333	0.033	0	EMT_like CAF	COL10A1
331	0	0.718127	0.353	0.038	0	EMT_like CAF	ASPN
332	0	0.713904	0.319	0.034	0	EMT_like CAF	SFRP4
333	0	0.71337	0.312	0.032	0	EMT_like CAF	COL11A1
334	0	0.65688	0.371	0.049	0	EMT_like CAF	THY1
335	0	0.655677	0.364	0.066	0	EMT_like CAF	HTRA1
336	0	0.548416	0.29	0.042	0	EMT_like CAF	INHBA
337	0	0.536254	0.302	0.046	0	EMT_like CAF	FBN1
338	0	0.46937	0.28	0.04	0	EMT_like CAF	ISLR
339	0	0.463391	0.298	0.048	0	EMT_like CAF	CDH11
340	0	0.424465	0.262	0.033	0	EMT_like CAF	MEG3
341	1.89669e-288	0.518544	0.368	0.075	4.83826e-284	EMT_like CAF	FSTL1
342	2.04224e-284	0.620831	0.351	0.069	5.20955e-280	EMT_like CAF	SERPINF1
343	7.48745e-281	0.999064	0.596	0.179	1.90997e-276	EMT_like CAF	CTHRC1
344	1.2178e-280	0.494424	0.292	0.05	3.10649e-276	EMT_like CAF	PCOLCE
345	7.22673e-276	0.995436	0.401	0.09	1.84347e-271	EMT_like CAF	ACTA2
346	2.56976e-255	1.14843	0.681	0.244	6.55519e-251	EMT_like CAF	CALD1
347	2.73918e-251	0.732459	0.499	0.146	6.98737e-247	EMT_like CAF	TIMP2
348	1.32784e-217	0.405191	0.294	0.061	3.38718e-213	EMT_like CAF	MXRA8
349	1.31212e-213	0.59313	0.382	0.099	3.34708e-209	EMT_like CAF	FBLN1
350	1.03352e-203	0.385726	0.28	0.059	2.63641e-199	EMT_like CAF	LRP1
351	2.22518e-184	0.501294	0.353	0.095	5.6762e-180	EMT_like CAF	MMP14
352	7.54307e-184	1.02258	0.924	0.591	1.92416e-179	EMT_like CAF	LGALS1
353	3.45494e-170	0.483935	0.368	0.105	8.81321e-166	EMT_like CAF	C1S
354	4.52128e-167	0.417579	0.3	0.077	1.15333e-162	EMT_like CAF	MXRA5
355	2.93052e-161	0.475836	0.386	0.119	7.47546e-157	EMT_like CAF	TCF4
356	7.91674e-154	0.505077	0.329	0.094	2.01948e-149	EMT_like CAF	CAVIN1
357	4.67863e-153	0.631054	0.444	0.153	1.19347e-148	EMT_like CAF	MYL9
358	1.66826e-129	0.596521	0.438	0.17	4.25556e-125	EMT_like CAF	IGFBP4
359	1.04357e-118	0.692605	0.794	0.477	2.66203e-114	EMT_like CAF	IFITM3
360	4.97326e-115	0.409165	0.324	0.109	1.26863e-110	EMT_like CAF	SERPING1
361	1.48896e-107	0.41238	0.308	0.104	3.79818e-103	EMT_like CAF	THBS1
362	1.83289e-107	0.893391	0.668	0.366	4.67552e-103	EMT_like CAF	TIMP1
363	4.19756e-105	0.370612	0.252	0.076	1.07076e-100	EMT_like CAF	C1R
364	2.55593e-101	0.5024	0.35	0.131	6.51993e-97	EMT_like CAF	NNMT
365	1.45497e-100	0.325248	0.252	0.078	3.71149e-96	EMT_like CAF	CAVIN3
366	1.25766e-95	0.602825	0.257	0.084	3.20818e-91	EMT_like CAF	CLIC6
367	4.89049e-92	0.518744	0.651	0.36	1.24752e-87	EMT_like CAF	VIM
368	5.67097e-92	0.434133	0.409	0.168	1.44661e-87	EMT_like CAF	TPM2
369	7.03338e-91	0.442984	0.352	0.142	1.79414e-86	EMT_like CAF	PALLD
370	1.17372e-89	0.509452	0.465	0.219	2.99404e-85	EMT_like CAF	CYR61
371	4.92847e-88	0.6269	0.284	0.1	1.2572e-83	EMT_like CAF	CXCL14
372	4.37534e-69	0.387181	0.395	0.186	1.11611e-64	EMT_like CAF	NBL1
373	7.95594e-64	0.279293	0.291	0.124	2.02948e-59	EMT_like CAF	PDLIM2
374	2.63335e-61	0.357781	0.411	0.211	6.71741e-57	EMT_like CAF	SDC1
375	3.05872e-60	0.298506	0.258	0.104	7.80248e-56	EMT_like CAF	GJA1
376	3.47833e-53	0.344959	0.335	0.166	8.87288e-49	EMT_like CAF	RAB31
377	5.26735e-52	0.439408	0.573	0.371	1.34365e-47	EMT_like CAF	IFITM2
378	7.17791e-49	0.412045	0.403	0.228	1.83101e-44	EMT_like CAF	FLNA
379	2.0919e-44	0.301149	0.348	0.181	5.33623e-40	EMT_like CAF	PRSS23
380	2.1769e-44	0.569366	0.451	0.275	5.55306e-40	EMT_like CAF	MUC1
381	3.74439e-44	0.600994	0.424	0.247	9.55158e-40	EMT_like CAF	STC2
382	5.71443e-44	0.278647	0.339	0.179	1.45769e-39	EMT_like CAF	SERPINH1
383	2.0163e-37	0.612752	0.429	0.265	5.14339e-33	EMT_like CAF	FASN
384	4.0648e-37	0.436538	0.554	0.396	1.03689e-32	EMT_like CAF	ITGB1
385	1.04804e-35	0.332653	0.292	0.155	2.67345e-31	EMT_like CAF	MS4A7
386	1.12449e-35	0.354262	0.383	0.233	2.86846e-31	EMT_like CAF	RUNX1
387	1.14478e-34	0.370403	0.634	0.473	2.92022e-30	EMT_like CAF	VMP1
388	5.7723e-34	0.411568	0.342	0.197	1.47246e-29	EMT_like CAF	CA12
389	1.167e-32	0.270194	0.516	0.352	2.9769e-28	EMT_like CAF	CTNNB1
390	3.41698e-28	0.40817	0.461	0.315	8.71638e-24	EMT_like CAF	EVL
391	5.53028e-28	0.258503	0.309	0.185	1.41072e-23	EMT_like CAF	PPIC
392	7.96423e-25	0.395038	0.636	0.482	2.03159e-20	EMT_like CAF	TPM1
393	1.25791e-24	0.274313	0.353	0.23	3.2088e-20	EMT_like CAF	ACTN1
394	1.36649e-18	0.332273	0.493	0.383	3.48577e-14	EMT_like CAF	AHNAK
395	1.11843e-08	0.394485	0.358	0.302	0.0002853	EMT_like CAF	POLR2J3.1
396	0.00135835	0.256039	0.998	0.987	1	EMT_like CAF	MALAT1
397	0	2.94942	0.894	0.142	0	Edothelials	IGFBP7
398	0	2.27247	0.715	0.062	0	Edothelials	SPARCL1
399	0	2.17718	0.296	0.009	0	Edothelials	FABP4
400	0	1.9052	0.767	0.055	0	Edothelials	HSPG2
401	0	1.8933	0.756	0.066	0	Edothelials	A2M
402	0	1.8628	0.337	0.002	0	Edothelials	ACKR1
403	0	1.825	0.629	0.01	0	Edothelials	AQP1
404	0	1.7947	0.656	0.081	0	Edothelials	SPRY1
405	0	1.79352	0.574	0.021	0	Edothelials	COL4A1
406	0	1.77086	0.703	0.043	0	Edothelials	RAMP2
407	0	1.7182	0.635	0.005	0	Edothelials	VWF
408	0	1.67724	0.617	0.003	0	Edothelials	PLVAP
409	0	1.6557	0.898	0.355	0	Edothelials	VIM
410	0	1.5905	0.65	0.021	0	Edothelials	GNG11
411	0	1.58897	0.572	0.027	0	Edothelials	COL4A2
412	0	1.54386	0.436	0.001	0	Edothelials	CLDN5
413	0	1.53961	0.696	0.113	0	Edothelials	TCF4
414	0	1.5304	0.753	0.133	0	Edothelials	SPARC
415	0	1.50893	0.569	0.062	0	Edothelials	CAV1
416	0	1.47501	0.667	0.031	0	Edothelials	PECAM1
417	0	1.47293	0.669	0.033	0	Edothelials	EGFL7
418	0	1.43168	0.619	0.033	0	Edothelials	ENG
419	0	1.35122	0.863	0.474	0	Edothelials	IFITM3
420	0	1.33785	0.521	0.021	0	Edothelials	COL15A1
421	0	1.31308	0.573	0.01	0	Edothelials	CD93
422	0	1.28255	0.454	0.092	0	Edothelials	SLC9A3R2
423	0	1.26565	0.832	0.236	0	Edothelials	IFI27
424	0	1.21688	0.562	0.001	0	Edothelials	ADGRL4
425	0	1.183	0.507	0.024	0	Edothelials	RAMP3
426	0	1.12842	0.569	0.089	0	Edothelials	CAVIN1
427	0	1.12001	0.527	0.001	0	Edothelials	ECSCR
428	0	1.10225	0.429	0.143	0	Edothelials	INSR
429	0	1.07588	0.508	0.001	0	Edothelials	EMCN
430	0	1.0757	0.544	0.185	0	Edothelials	ID3
431	0	1.06972	0.464	0.025	0	Edothelials	PODXL
432	0	1.06296	0.57	0.059	0	Edothelials	RNASE1
433	0	1.05542	0.472	0.003	0	Edothelials	CALCRL
434	0	1.05254	0.499	0.005	0	Edothelials	CD34
435	0	1.05147	0.585	0.166	0	Edothelials	IGFBP4
436	0	1.00475	0.485	0.001	0	Edothelials	CLEC14A
437	0	0.994025	0.534	0.065	0	Edothelials	MEF2C
438	0	0.980481	0.481	0.044	0	Edothelials	EPAS1
439	0	0.976008	0.501	0.13	0	Edothelials	KLF2
440	0	0.975245	0.492	0.055	0	Edothelials	TGFBR2
441	0	0.958558	0.454	0.004	0	Edothelials	ESAM
442	0	0.899185	0.518	0.146	0	Edothelials	ID1
443	0	0.89737	0.495	0.087	0	Edothelials	HYAL2
444	0	0.896259	0.384	0.013	0	Edothelials	FLT1
445	0	0.895279	0.446	0.112	0	Edothelials	PRCP
446	0	0.889049	0.272	0.06	0	Edothelials	IGFBP3
447	0	0.86286	0.429	0.001	0	Edothelials	CDH5
448	0	0.852643	0.42	0.023	0	Edothelials	HEG1
449	0	0.851592	0.381	0.007	0	Edothelials	NOTCH4
450	0	0.847293	0.52	0.139	0	Edothelials	VAMP5
451	0	0.840572	0.534	0.193	0	Edothelials	STOM
452	0	0.832222	0.392	0.004	0	Edothelials	PCAT19
453	0	0.816257	0.607	0.228	0	Edothelials	NPDC1
454	0	0.815319	0.517	0.135	0	Edothelials	SPTBN1
455	0	0.814687	0.413	0.074	0	Edothelials	CAVIN3
456	0	0.795942	0.357	0.061	0	Edothelials	SLC2A3
457	0	0.788719	0.324	0.051	0	Edothelials	PLPP1
458	0	0.760639	0.499	0.162	0	Edothelials	EMP1
459	0	0.756183	0.297	0.001	0	Edothelials	APLNR
460	0	0.754027	0.409	0.042	0	Edothelials	PALMD
461	0	0.731077	0.424	0.039	0	Edothelials	ELK3
462	0	0.727289	0.332	0.005	0	Edothelials	ADAMTS9
463	0	0.721894	0.363	0.002	0	Edothelials	PTPRB
464	0	0.716916	0.257	0.044	0	Edothelials	CXCL12
465	0	0.713602	0.39	0.086	0	Edothelials	VWA1
466	0	0.709656	0.331	0.003	0	Edothelials	ADGRF5
467	0	0.694658	0.382	0.003	0	Edothelials	MMRN2
468	0	0.693538	0.319	0.004	0	Edothelials	KDR
469	0	0.692841	0.306	0.001	0	Edothelials	PCDH17
470	0	0.692507	0.325	0.003	0	Edothelials	SOX18
471	0	0.680178	0.291	0.04	0	Edothelials	ADAMTS1
472	0	0.680142	0.317	0.051	0	Edothelials	EFNB2
473	0	0.67684	0.353	0.005	0	Edothelials	S1PR1
474	0	0.67146	0.375	0.038	0	Edothelials	NRP1
475	0	0.665474	0.383	0.066	0	Edothelials	ETS2
476	0	0.66061	0.338	0.027	0	Edothelials	ICAM2
477	0	0.659695	0.404	0.103	0	Edothelials	TIMP3
478	0	0.658589	0.404	0.063	0	Edothelials	HTRA1
479	0	0.647358	0.271	0.049	0	Edothelials	KCTD12
480	0	0.646161	0.367	0.062	0	Edothelials	MMP2
481	0	0.619279	0.351	0.048	0	Edothelials	TSHZ2
482	0	0.610294	0.435	0.126	0	Edothelials	ARHGAP29
483	0	0.604083	0.366	0.073	0	Edothelials	COL18A1
484	0	0.600716	0.341	0.001	0	Edothelials	CXorf36
485	6.22111e-305	1.09738	0.774	0.436	1.58694e-300	Edothelials	HLA-E
486	1.28262e-302	1.1845	0.717	0.374	3.27183e-298	Edothelials	FKBP1A
487	2.80909e-265	0.901727	0.697	0.368	7.16571e-261	Edothelials	IFITM2
488	5.26954e-259	0.785414	0.541	0.236	1.34421e-254	Edothelials	GNAI2
489	1.45664e-258	0.760253	0.339	0.101	3.71575e-254	Edothelials	RBP7
490	5.84361e-256	0.631412	0.46	0.173	1.49065e-251	Edothelials	MSN
491	2.65403e-244	0.614915	0.352	0.115	6.77017e-240	Edothelials	ABL2
492	3.19102e-225	0.658771	0.308	0.095	8.13998e-221	Edothelials	RGCC
493	3.62451e-208	0.775837	0.552	0.272	9.24576e-204	Edothelials	CCDC85B
494	1.70397e-200	0.725107	0.698	0.372	4.34667e-196	Edothelials	CRIP2
495	4.88981e-192	0.759811	0.594	0.303	1.24734e-187	Edothelials	GSN
496	1.15926e-109	0.663348	0.363	0.177	2.95715e-105	Edothelials	SOCS3
497	0	2.82371	0.89	0.11	0	cDC3	HLA-DQA1
498	0	2.24913	0.8	0.084	0	cDC3	CD83
499	0	2.22866	0.762	0.066	0	cDC3	BASP1
500	0	1.96224	0.648	0.037	0	cDC3	BCL2A1
501	0	1.9285	0.452	0.017	0	cDC3	CXCL9
502	0	1.7526	0.362	0.004	0	cDC3	CCL22
503	0	1.55826	0.633	0.007	0	cDC3	LAMP3
504	0	1.52825	0.576	0.019	0	cDC3	CCR7
505	0	1.52574	0.371	0.003	0	cDC3	CCL19
506	0	1.41765	0.633	0.04	0	cDC3	PLEK
507	0	1.31613	0.452	0.021	0	cDC3	CD40
508	0	1.27244	0.514	0.015	0	cDC3	LGALS2
509	0	1.11886	0.367	0.003	0	cDC3	EBI3
510	0	1.06413	0.5	0.022	0	cDC3	IL4I1
511	0	1.04892	0.548	0.021	0	cDC3	CSF2RA
512	0	0.991511	0.348	0.016	0	cDC3	MIR155HG
513	0	0.911411	0.333	0.005	0	cDC3	CD1E
514	7.71829e-308	1.50011	0.5	0.034	1.96886e-303	cDC3	IDO1
515	7.94783e-304	1.20558	0.576	0.046	2.02741e-299	cDC3	RASSF4
516	2.4622e-299	2.58345	0.495	0.034	6.28082e-295	cDC3	G0S2
517	3.44483e-296	2.54436	0.819	0.104	8.78742e-292	cDC3	BIRC3
518	1.70017e-292	0.998159	0.39	0.022	4.33697e-288	cDC3	IRF8
519	4.06848e-283	0.95615	0.51	0.038	1.03783e-278	cDC3	DAPP1
520	1.3939e-275	2.2495	0.833	0.104	3.5557e-271	cDC3	TYROBP
521	8.10517e-258	1.59637	0.614	0.06	2.06755e-253	cDC3	GPR183
522	2.94812e-252	1.62991	0.724	0.088	7.52037e-248	cDC3	LSP1
523	3.06446e-247	3.63031	0.967	0.186	7.81713e-243	cDC3	HLA-DPB1
524	2.63528e-219	2.82936	0.633	0.072	6.72234e-215	cDC3	LYZ
525	4.86471e-213	2.6881	0.91	0.178	1.24094e-208	cDC3	HLA-DQB1
526	1.73822e-206	3.27831	0.91	0.193	4.43403e-202	cDC3	HLA-DPA1
527	1.42778e-199	1.07432	0.438	0.039	3.64213e-195	cDC3	SERPINB9
528	2.10601e-177	2.27692	0.881	0.188	5.37222e-173	cDC3	RGS1
529	5.90464e-169	0.897131	0.319	0.024	1.50621e-164	cDC3	HLA-DQA2
530	4.62989e-167	1.6141	0.814	0.162	1.18104e-162	cDC3	COTL1
531	3.43038e-163	1.12232	0.429	0.045	8.75056e-159	cDC3	CST7
532	1.07403e-157	1.23839	0.624	0.098	2.73974e-153	cDC3	LCP1
533	1.35793e-157	3.57977	0.981	0.34	3.46393e-153	cDC3	HLA-DRA
534	8.68829e-157	2.9193	0.933	0.268	2.2163e-152	cDC3	HLA-DRB1
535	4.45881e-153	1.55187	0.586	0.087	1.1374e-148	cDC3	FSCN1
536	1.20189e-149	1.46193	0.552	0.079	3.0659e-145	cDC3	IL7R
537	7.50635e-146	2.24064	0.848	0.211	1.9148e-141	cDC3	SRGN
538	1.09535e-141	0.803822	0.405	0.045	2.79413e-137	cDC3	TNFSF13B
539	1.48399e-135	3.21821	0.762	0.181	3.78552e-131	cDC3	C15orf48
540	3.97619e-135	0.834998	0.443	0.055	1.01429e-130	cDC3	LST1
541	5.00669e-134	1.41071	0.319	0.03	1.27716e-129	cDC3	CXCL10
542	1.91867e-133	1.76003	0.624	0.111	4.89434e-129	cDC3	HLA-DRB5
543	8.20966e-132	3.19269	0.99	0.453	2.0942e-127	cDC3	CD74
544	3.38274e-127	0.973071	0.438	0.058	8.62902e-123	cDC3	SAMSN1
545	2.87978e-123	1.34706	0.748	0.18	7.34603e-119	cDC3	CFLAR
546	3.15483e-117	1.18928	0.538	0.093	8.04766e-113	cDC3	TNFAIP2
547	1.86038e-114	2.04091	0.957	0.362	4.74565e-110	cDC3	VIM
548	2.02919e-114	1.73569	0.786	0.224	5.17626e-110	cDC3	REL
549	9.72331e-96	0.8929	0.533	0.107	2.48032e-91	cDC3	NFKB1
550	1.87538e-91	1.09499	0.314	0.04	4.78391e-87	cDC3	AC020656.1
551	1.90461e-90	0.794666	0.452	0.077	4.85847e-86	cDC3	AIF1
552	1.47105e-87	0.987065	0.576	0.128	3.7525e-83	cDC3	TNFAIP3
553	6.40692e-82	1.29721	0.576	0.146	1.63434e-77	cDC3	SERPINB1
554	2.14338e-80	0.810745	0.471	0.093	5.46754e-76	cDC3	RGS2
555	9.76599e-79	0.976167	0.552	0.133	2.49121e-74	cDC3	ALDH2
556	6.78197e-74	1.06174	0.733	0.242	1.73001e-69	cDC3	CTSZ
557	7.38034e-74	1.02324	0.595	0.156	1.88265e-69	cDC3	HLA-DMA
558	2.33104e-71	0.798505	0.405	0.079	5.94626e-67	cDC3	GBP1
559	1.05902e-69	1.56069	0.843	0.36	2.70146e-65	cDC3	ID2
560	2.82833e-67	0.820636	0.61	0.18	7.21478e-63	cDC3	STK4
561	5.75451e-67	0.971864	0.495	0.126	1.46792e-62	cDC3	NUB1
562	3.22885e-65	1.09019	0.776	0.293	8.23647e-61	cDC3	MARCKS
563	6.11216e-64	1.86828	1	0.961	1.55915e-59	cDC3	TMSB4X
564	8.02261e-64	0.793154	0.457	0.11	2.04649e-59	cDC3	EFHD2
565	1.53921e-63	0.894315	0.471	0.112	3.92636e-59	cDC3	TMEM176B
566	1.88611e-60	1.15427	0.781	0.306	4.81128e-56	cDC3	GSN
567	8.99235e-60	0.893538	0.443	0.105	2.29386e-55	cDC3	TMEM176A
568	1.48644e-59	0.820409	0.419	0.093	3.79176e-55	cDC3	FCER1G
569	4.01912e-59	1.52445	0.89	0.463	1.02524e-54	cDC3	NFKBIA
570	8.37535e-59	1.49245	1	0.939	2.13647e-54	cDC3	B2M
571	1.64266e-57	1.17887	0.805	0.36	4.19026e-53	cDC3	TYMP
572	3.69438e-55	1.52125	0.914	0.613	9.424e-51	cDC3	BTG1
573	1.08347e-53	0.838287	0.576	0.182	2.76382e-49	cDC3	CTSH
574	5.53036e-52	1.83805	0.995	0.926	1.41074e-47	cDC3	ACTB
575	1.52615e-49	1.07931	0.995	0.948	3.89306e-45	cDC3	TMSB10
576	1.79485e-47	1.3761	0.757	0.382	4.57848e-43	cDC3	PNRC1
577	4.4721e-44	1.31664	0.948	0.713	1.14079e-39	cDC3	PFN1
578	5.56644e-44	1.09406	0.981	0.744	1.41994e-39	cDC3	HLA-B
579	1.69814e-36	1.92084	0.89	0.623	4.33178e-32	cDC3	TXN
580	1.8901e-36	0.905361	0.919	0.593	4.82145e-32	cDC3	LGALS1
581	1.96708e-36	1.19375	0.738	0.394	5.01781e-32	cDC3	PPA1
582	7.60058e-35	0.911755	0.752	0.407	1.93883e-30	cDC3	PSME2
583	3.18009e-34	1.02539	0.586	0.258	8.11209e-30	cDC3	CXCR4
584	1.26062e-32	0.912607	0.924	0.673	3.21572e-28	cDC3	HLA-A
585	2.88011e-32	0.817799	0.748	0.409	7.34687e-28	cDC3	CYBA
586	5.69752e-30	0.909635	0.69	0.369	1.45338e-25	cDC3	GABARAPL2
587	4.84151e-29	0.922927	0.629	0.321	1.23502e-24	cDC3	ZFAND5
588	6.68316e-29	0.857584	0.795	0.509	1.70481e-24	cDC3	ARPC2
589	8.26866e-29	1.2563	0.824	0.558	2.10925e-24	cDC3	CST3
590	5.35549e-28	0.933701	0.438	0.166	1.36613e-23	cDC3	FABP5
591	1.03277e-27	0.88836	0.771	0.477	2.63449e-23	cDC3	NPC2
592	8.34858e-26	0.830646	0.871	0.722	2.12964e-21	cDC3	HLA-C
593	1.39652e-21	0.897122	0.79	0.502	3.56239e-17	cDC3	MARCKSL1
594	2.65906e-20	0.85653	0.786	0.579	6.783e-16	cDC3	SH3BGRL3
595	5.70443e-19	0.823774	0.981	0.95	1.45514e-14	cDC3	FTH1
596	4.00512e-11	0.957373	0.252	0.11	1.02167e-06	cDC3	CCL4
597	0	3.37932	0.976	0.121	0	VSMC	TAGLN
598	0	3.32163	0.943	0.088	0	VSMC	ACTA2
599	0	3.18221	0.976	0.147	0	VSMC	IGFBP7
600	0	2.74529	0.941	0.151	0	VSMC	MYL9
601	0	2.52488	0.975	0.243	0	VSMC	CALD1
602	0	2.46016	0.86	0.066	0	VSMC	SPARCL1
603	0	2.12528	0.891	0.165	0	VSMC	TPM2
604	0	2.05265	0.948	0.376	0	VSMC	S100A4
605	0	1.80369	0.759	0.019	0	VSMC	MYH11
606	0	1.678	0.941	0.359	0	VSMC	VIM
607	0	1.62619	0.726	0.04	0	VSMC	SOD3
608	0	1.57728	0.735	0.065	0	VSMC	CAV1
609	0	1.41044	0.704	0.032	0	VSMC	PLAC9
610	0	1.40969	0.639	0.024	0	VSMC	PPP1R14A
611	0	1.39703	0.59	0.107	0	VSMC	NDUFA4L2
612	0	1.3436	0.698	0.075	0	VSMC	CAVIN3
613	0	1.33653	0.504	0.002	0	VSMC	RERGL
614	0	1.29178	0.565	0.074	0	VSMC	COL18A1
615	0	1.17131	0.564	0.004	0	VSMC	PLN
616	0	1.16483	0.291	0.012	0	VSMC	RGS5
617	0	1.15756	0.578	0.018	0	VSMC	MCAM
618	0	1.12847	0.504	0.017	0	VSMC	C11orf96
619	0	1.12777	0.636	0.107	0	VSMC	NOTCH3
620	0	1.11226	0.608	0.098	0	VSMC	MYLK
621	0	1.10224	0.609	0.093	0	VSMC	CAVIN1
622	0	1.05021	0.377	0.033	0	VSMC	COL4A2
623	0	1.04563	0.511	0.031	0	VSMC	PDGFRB
624	0	1.02458	0.57	0.073	0	VSMC	A2M
625	0	1.02231	0.579	0.069	0	VSMC	MEF2C
626	0	1.00118	0.654	0.104	0	VSMC	TIMP3
627	0	0.955375	0.617	0.139	0	VSMC	SPARC
628	0	0.928427	0.31	0.027	0	VSMC	COL4A1
629	0	0.907592	0.531	0.051	0	VSMC	MAP1B
630	0	0.881609	0.435	0.008	0	VSMC	MAP3K7CL
631	0	0.880781	0.472	0.045	0	VSMC	JAG1
632	0	0.875568	0.521	0.061	0	VSMC	LBH
633	0	0.870032	0.54	0.115	0	VSMC	BGN
634	0	0.865596	0.442	0.015	0	VSMC	CARMN
635	0	0.819975	0.483	0.061	0	VSMC	TINAGL1
636	0	0.776086	0.414	0.033	0	VSMC	LHFPL6
637	0	0.770531	0.648	0.146	0	VSMC	MFGE8
638	0	0.724317	0.294	0.002	0	VSMC	WFDC1
639	0	0.698947	0.318	0.024	0	VSMC	PGF
640	0	0.655939	0.449	0.065	0	VSMC	CSRP2
641	0	0.6513	0.419	0.057	0	VSMC	PPP1R12B
642	0	0.640046	0.338	0.03	0	VSMC	MT1M
643	0	0.638102	0.422	0.063	0	VSMC	CAV2
644	0	0.636177	0.368	0.025	0	VSMC	COL14A1
645	0	0.613735	0.341	0.022	0	VSMC	SYNPO2
646	0	0.609683	0.39	0.039	0	VSMC	COX7A1
647	0	0.605889	0.308	0.033	0	VSMC	PTP4A3
648	0	0.603498	0.366	0.008	0	VSMC	LMOD1
649	0	0.603248	0.351	0.048	0	VSMC	EPAS1
650	0	0.596671	0.331	0.034	0	VSMC	FILIP1L
651	0	0.595899	0.344	0.016	0	VSMC	SLIT3
652	0	0.589903	0.261	0.022	0	VSMC	ACTG2
653	0	0.589669	0.31	0.017	0	VSMC	FRZB
654	0	0.578016	0.357	0.027	0	VSMC	TNS1
655	0	0.574608	0.422	0.064	0	VSMC	NTRK2
656	0	0.544201	0.281	0.005	0	VSMC	TBX2
657	0	0.529591	0.331	0.021	0	VSMC	FXYD1
658	0	0.529338	0.323	0.026	0	VSMC	MSRB3
659	0	0.519004	0.348	0.052	0	VSMC	LTBP1
660	0	0.51849	0.291	0.028	0	VSMC	PDGFA
661	0	0.514256	0.371	0.058	0	VSMC	KANK2
662	0	0.50098	0.297	0.008	0	VSMC	MRVI1
663	0	0.49326	0.27	0.011	0	VSMC	CNN1
664	0	0.466946	0.276	0.005	0	VSMC	RCAN2
665	0	0.461413	0.284	0.014	0	VSMC	EBF1
666	0	0.453694	0.271	0.015	0	VSMC	C1QTNF1
667	3.23766e-301	1.54813	0.957	0.473	8.25894e-297	VSMC	ADIRF
668	1.04573e-300	0.439412	0.269	0.034	2.66755e-296	VSMC	TGFB1I1
669	3.4924e-292	0.549467	0.45	0.084	8.90877e-288	VSMC	COL6A2
670	2.56395e-274	0.80591	0.515	0.122	6.54038e-270	VSMC	SORBS2
671	4.20506e-268	0.69004	0.451	0.098	1.07267e-263	VSMC	MAP3K20
672	3.18044e-265	1.06325	0.684	0.227	8.11298e-261	VSMC	FLNA
673	2.77665e-261	0.527139	0.258	0.035	7.08295e-257	VSMC	CRISPLD2
674	1.02832e-247	0.811374	0.525	0.14	2.62314e-243	VSMC	NET1
675	8.47701e-237	0.558863	0.36	0.07	2.1624e-232	VSMC	SNCG
676	1.20215e-233	0.739531	0.323	0.059	3.06656e-229	VSMC	TPPP3
677	6.28766e-224	0.607271	0.377	0.079	1.60392e-219	VSMC	CPE
678	7.86925e-201	0.929876	0.577	0.188	2.00737e-196	VSMC	ID3
679	2.35697e-192	0.846124	0.679	0.258	6.01241e-188	VSMC	LPP
680	2.66577e-177	0.438164	0.313	0.067	6.80012e-173	VSMC	C9orf3
681	1.51087e-165	0.565291	0.427	0.122	3.85409e-161	VSMC	ZFHX3
682	2.50274e-156	1.16809	0.928	0.605	6.38424e-152	VSMC	DSTN
683	8.99705e-153	1.00591	0.877	0.477	2.29506e-148	VSMC	IFITM3
684	9.17255e-147	0.451025	0.302	0.07	2.33983e-142	VSMC	SERPINF1
685	2.26863e-127	0.678094	0.481	0.178	5.78704e-123	VSMC	CSRP1
686	7.1831e-115	0.440527	0.376	0.12	1.83234e-110	VSMC	TCF4
687	1.89159e-111	0.763296	0.705	0.371	4.82526e-107	VSMC	IFITM2
688	5.10883e-107	0.544953	0.492	0.195	1.30321e-102	VSMC	NR2F2
689	2.64869e-102	0.715577	0.827	0.481	6.75655e-98	VSMC	TPM1
690	3.10873e-92	0.439222	0.387	0.146	7.93007e-88	VSMC	PPP1R12A
691	7.01844e-89	0.478587	0.922	0.591	1.79033e-84	VSMC	LGALS1
692	1.43215e-75	0.485299	0.431	0.189	3.65326e-71	VSMC	HES4
693	5.52587e-73	0.450775	0.569	0.288	1.40959e-68	VSMC	TSC22D1
694	5.77508e-68	0.483203	0.474	0.232	1.47317e-63	VSMC	HCFC1R1
695	8.02311e-46	0.500583	0.941	0.816	2.04662e-41	VSMC	MYL6
696	5.43725e-37	0.442169	0.318	0.163	1.38699e-32	VSMC	C12orf75
697	0	8.31106	0.936	0.229	0	Plasma_Bcells	IGKC
698	0	8.17228	0.743	0.117	0	Plasma_Bcells	IGLC2
699	0	7.45268	0.578	0.069	0	Plasma_Bcells	IGLC3
700	0	7.33271	0.862	0.103	0	Plasma_Bcells	IGHG1
701	0	6.93607	0.596	0.061	0	Plasma_Bcells	IGHM
702	0	6.45779	0.557	0.085	0	Plasma_Bcells	IGHA1
703	0	6.24233	0.751	0.066	0	Plasma_Bcells	IGHG3
704	0	5.75659	0.765	0.033	0	Plasma_Bcells	JCHAIN
705	0	4.84047	0.619	0.029	0	Plasma_Bcells	IGHG2
706	0	4.40807	0.617	0.06	0	Plasma_Bcells	IGHG4
707	0	4.14491	0.296	0.004	0	Plasma_Bcells	IGLL5
708	0	3.0884	0.942	0.046	0	Plasma_Bcells	MZB1
709	0	2.54805	0.984	0.594	0	Plasma_Bcells	SSR4
710	0	2.52344	0.399	0.007	0	Plasma_Bcells	IGHGP
711	0	2.05887	0.851	0.091	0	Plasma_Bcells	FKBP11
712	0	2.01705	0.757	0.019	0	Plasma_Bcells	DERL3
713	0	1.8199	0.855	0.341	0	Plasma_Bcells	HERPUD1
714	0	1.78303	0.396	0.002	0	Plasma_Bcells	IGLV3-1
715	0	1.56883	0.691	0.017	0	Plasma_Bcells	CD79A
716	0	1.54216	0.908	0.396	0	Plasma_Bcells	CYBA
717	0	1.39014	0.68	0.06	0	Plasma_Bcells	ITM2C
718	0	1.19297	0.59	0.178	0	Plasma_Bcells	RGS1
719	0	1.18112	0.928	0.716	0	Plasma_Bcells	HLA-C
720	0	1.12063	0.738	0.244	0	Plasma_Bcells	SEC11C
721	0	1.07729	0.528	0.003	0	Plasma_Bcells	TNFRSF17
722	0	1.00774	0.732	0.269	0	Plasma_Bcells	PRDX4
723	0	0.899403	0.441	0.046	0	Plasma_Bcells	PIM2
724	0	0.895584	0.658	0.211	0	Plasma_Bcells	ISG20
725	0	0.804955	0.776	0.403	0	Plasma_Bcells	FKBP2
726	0	0.79865	0.603	0.211	0	Plasma_Bcells	SPCS3
727	0	0.789852	0.994	0.938	0	Plasma_Bcells	B2M
728	0	0.763446	0.836	0.477	0	Plasma_Bcells	SPCS2
729	0	0.75865	0.792	0.46	0	Plasma_Bcells	HSP90B1
730	0	0.714695	0.524	0.156	0	Plasma_Bcells	DNAJB9
731	0	0.6707	0.71	0.372	0	Plasma_Bcells	SELENOK
732	0	0.653555	0.393	0.01	0	Plasma_Bcells	CD38
733	0	0.629494	0.356	0.038	0	Plasma_Bcells	CD27
734	0	0.588106	0.429	0.072	0	Plasma_Bcells	LY96
735	0	0.559181	0.381	0.066	0	Plasma_Bcells	PRDM1
736	0	0.546552	0.923	0.74	0	Plasma_Bcells	HLA-B
737	0	0.535546	0.396	0.144	0	Plasma_Bcells	ANKRD28
738	0	0.502667	0.551	0.262	0	Plasma_Bcells	SDF2L1
739	0	0.494884	0.304	0.003	0	Plasma_Bcells	FCRL5
740	0	0.472898	0.355	0.089	0	Plasma_Bcells	TXNDC15
741	0	0.445386	0.306	0.043	0	Plasma_Bcells	TENT5C
742	0	0.347204	0.3	0.065	0	Plasma_Bcells	MEF2C
743	0	0.294141	0.529	0.203	0	Plasma_Bcells	SRGN
744	0	0.290455	0.648	0.352	0	Plasma_Bcells	IFI6
745	8.73232e-303	0.42881	0.68	0.384	2.22753e-298	Plasma_Bcells	SELENOS
746	1.98469e-300	0.301761	0.391	0.16	5.06275e-296	Plasma_Bcells	EMP3
747	3.39272e-289	0.400766	0.483	0.232	8.65449e-285	Plasma_Bcells	MANF
748	2.0444e-272	0.286044	0.504	0.249	5.21505e-268	Plasma_Bcells	ISG15
749	1.50086e-269	0.291689	0.284	0.105	3.82854e-265	Plasma_Bcells	SEL1L
750	5.01004e-265	0.344258	0.378	0.165	1.27801e-260	Plasma_Bcells	CRELD2
751	6.02375e-249	0.421411	0.713	0.465	1.5366e-244	Plasma_Bcells	SPCS1
752	2.41304e-218	0.370177	0.46	0.241	6.15542e-214	Plasma_Bcells	ERLEC1
753	8.6329e-214	0.350724	0.308	0.134	2.20217e-209	Plasma_Bcells	UBE2J1
754	6.63955e-196	0.278992	0.397	0.198	1.69368e-191	Plasma_Bcells	PLPP5
755	2.40814e-177	0.306528	0.637	0.404	6.14292e-173	Plasma_Bcells	SSR3
756	9.27952e-162	0.250381	0.304	0.146	2.36711e-157	Plasma_Bcells	ALG5
757	1.14909e-147	0.377387	0.644	0.441	2.93121e-143	Plasma_Bcells	HSPA1B
758	9.3827e-147	0.352322	0.44	0.254	2.39343e-142	Plasma_Bcells	CXCR4
759	8.30609e-132	0.27932	0.538	0.348	2.1188e-127	Plasma_Bcells	MYDGF
760	2.39562e-126	0.253787	0.295	0.151	6.11098e-122	Plasma_Bcells	GLRX
761	2.03575e-75	0.478478	0.532	0.412	5.19299e-71	Plasma_Bcells	TSC22D3
762	7.16171e-62	0.422185	0.77	0.691	1.82688e-57	Plasma_Bcells	JUN
763	6.5958e-06	0.403798	0.259	0.24	0.168252	Plasma_Bcells	CYTOR
764	4.3825e-216	2.3091	0.857	0.076	1.11793e-211	apCAF	DCN
765	8.18893e-215	2.29357	0.804	0.067	2.08892e-210	apCAF	SFRP2
766	2.52956e-201	1.84529	0.804	0.072	6.45266e-197	apCAF	COL6A3
767	3.48535e-173	1.15866	0.634	0.051	8.89078e-169	apCAF	COL5A1
768	3.85555e-166	2.93812	0.929	0.123	9.83512e-162	apCAF	COL3A1
769	1.89995e-161	1.88931	0.768	0.081	4.84659e-157	apCAF	VCAN
770	2.69036e-157	1.48582	0.643	0.058	6.86285e-153	apCAF	THBS2
771	4.45446e-157	1.65769	0.714	0.072	1.13629e-152	apCAF	AEBP1
772	7.1453e-154	1.66996	0.777	0.086	1.8227e-149	apCAF	COL6A2
773	1.88166e-150	3.3071	0.938	0.141	4.79992e-146	apCAF	COL1A2
774	6.33753e-148	1.68651	0.795	0.095	1.61664e-143	apCAF	COL6A1
775	1.03418e-145	3.28927	0.938	0.146	2.63808e-141	apCAF	COL1A1
776	1.04067e-144	1.44163	0.491	0.036	2.65466e-140	apCAF	SFRP4
777	2.29623e-141	1.13473	0.473	0.035	5.85746e-137	apCAF	COL10A1
778	2.40252e-138	1.00518	0.509	0.04	6.12858e-134	apCAF	ASPN
779	3.0511e-137	2.62172	0.848	0.118	7.78304e-133	apCAF	LUM
780	4.22808e-134	1.54527	0.821	0.105	1.07854e-129	apCAF	TYROBP
781	1.42803e-131	2.74821	0.893	0.141	3.64276e-127	apCAF	SPARC
782	2.1746e-129	1.04563	0.446	0.034	5.54719e-125	apCAF	COL11A1
783	2.00225e-128	1.94841	0.598	0.061	5.10753e-124	apCAF	POSTN
784	5.30013e-128	1.66626	0.67	0.076	1.35201e-123	apCAF	COL5A2
785	7.53044e-126	1.14964	0.545	0.051	1.92094e-121	apCAF	THY1
786	3.91154e-125	1.37219	0.616	0.066	9.97794e-121	apCAF	MMP2
787	4.9813e-124	1.98436	0.67	0.079	1.27068e-119	apCAF	CTSK
788	2.1025e-122	1.62335	0.643	0.074	5.36328e-118	apCAF	CCDC80
789	2.14004e-121	1.42134	0.714	0.09	5.45904e-117	apCAF	RARRES2
790	3.00153e-116	1.12773	0.607	0.068	7.65661e-112	apCAF	HTRA1
791	5.56309e-109	0.987899	0.527	0.053	1.41909e-104	apCAF	C1QC
792	1.26023e-104	1.04414	0.482	0.047	3.21473e-100	apCAF	FBN1
793	6.45605e-102	1.72381	0.634	0.083	1.64687e-97	apCAF	CTGF
794	1.04242e-100	2.6848	0.884	0.181	2.65911e-96	apCAF	FN1
795	2.97586e-100	0.892443	0.536	0.061	7.59112e-96	apCAF	LRP1
796	6.3938e-98	1.2456	0.607	0.077	1.63099e-93	apCAF	AIF1
797	2.20777e-94	1.27624	0.562	0.071	5.63179e-90	apCAF	SERPINF1
798	2.05155e-93	1.08981	0.661	0.093	5.23329e-89	apCAF	FCER1G
799	2.32353e-89	1.24472	0.509	0.059	5.9271e-85	apCAF	C1QA
800	1.5274e-88	1.25375	0.491	0.056	3.89624e-84	apCAF	C1QB
801	1.17036e-86	1.45941	0.696	0.117	2.98548e-82	apCAF	BGN
802	1.49401e-86	1.19725	0.562	0.077	3.81107e-82	apCAF	COL12A1
803	3.66095e-86	1.81369	0.661	0.107	9.33871e-82	apCAF	TIMP3
804	7.52625e-85	0.894949	0.268	0.018	1.91987e-80	apCAF	COMP
805	9.3777e-84	1.85768	0.714	0.126	2.39216e-79	apCAF	TAGLN
806	5.99499e-83	0.97578	0.411	0.043	1.52926e-78	apCAF	INHBA
807	9.18609e-69	0.94427	0.509	0.077	2.34328e-64	apCAF	FSTL1
808	9.79538e-68	0.977143	0.491	0.071	2.4987e-63	apCAF	SPARCL1
[truncated: 1,280 more rows]

## Sheet: Table S8
Table S8. TME Cell Subpopulation Enrichment Scores in TCGA-TNBC Samples
[truncated: 107 more rows]

[truncated: 10 more sheets: Table S9, Table S10, Table S11, Table S12, Table S13, Table S14, Table S15, Table S16, Table S17, Table S18]
